# Supplementary material for: A multi-treatment experimental system to examine photosynthetic differentiation in the maize leaf
Source: BMC Genomics. 2007 Jan 9;8:12. doi: 10.1186/1471-2164-8-12 (PMC1790712; doi:10.1186/1471-2164-8-12)
Supplement: Additional file 1 — Normalised M values for features passing data-filtering. Feature list spreadsheet. M values are provided for each of 12 slides. See Methods for details. [file 1471-2164-8-12-S1.xls]

## Sheet: Sheet1
Additional file 1. Normalized M values for features passing data-filtering
A multi-treatment experimental system to examine photosynthetic differentiation in the maize leaf
Sawers RJH, Liu P, Anufrikova K, Hwang JTG and Brutnell TP.
Samples	BS-TO	ST-BS	ME-ST	TO-ME	BS-ME	ST-TO	TO-BS	BS-ST	ST-ME	ME-TO	ME-BS	TO-ST		Samples	BS-TO	ST-BS	ME-ST	TO-ME	BS-ME	ST-TO	TO-BS	BS-ST	ST-ME	ME-TO	ME-BS	TO-ST
	3	6	9	8	1	12	4	5	10	7	2	11			3	6	9	8	1	12	4	5	10	7	2	11
Maize oligo array number	MOA1.3.117	MOA1.3.129	MOA1.3.118	MOA1.3.116	MOA1.3.114	MOA1.3.115	MOA1.2.202	MOA1.2.211	MOA1.2.208	MOA1.2.210	MOA1.2.206	MOA1.2.205		Maize oligo array number	MOB1.3.092	MOB1.3.101	MOB1.3.091	MOB1.3.090	MOB1.3.093	MOB1.3.094	MOB1.2.225	MOB1.2.223	MOB1.2.228	MOB1.2.224	MOB1.2.219	MOB1.2.205
Feature Annotation														Feature Annotation
MZ00000002	0.154266	0.60336	-0.711579	0.185281	0.200461	-0.00103608	-0.185634	-0.10917	-0.0188607	-0.0881174	-0.458298	-0.852489		MZ00001522	0.250934	-0.0458613	0.00432013	0.33711	1.18939	0.593671	-0.84225	0.43363	0.103799	-0.117732	-0.629289	-0.579145
MZ00000003	0.533226	0.555334	0.114868	0.454463	0.214592	0.495766	0.66422	-1.37273	0.481261	-0.252247	-0.45796	-0.382346		MZ00001524	-0.248904	-0.337838	-0.310444	-0.0160695	2.22264	-0.330822	-0.55007	-0.256297	0.00793178	-1.4623	-1.26378	0.175913
MZ00000004	0.392073	0.377248	-0.613745	0.25527	0.0162095	0.0988006	0.748993	0.306695	0.667559	0.0806423	-0.318669	-0.247384		MZ00001535	0.219311	-0.0287509	0.289387	-0.188761	0.466212	0.260039	-0.0788332	0.258721	-0.145271	0.519569	-0.333211	-0.0468753
MZ00000006	0.0560471	-1.39975	-0.11225	-0.74378	-0.0744518	-0.229119	0.0975893	-0.78381	-0.384942	-0.835313	-0.129913	-0.935875		MZ00001536	0.203511	-0.187321	0.092969	0.770566	0.674721	-0.245329	-0.46899	0.296095	0.282797	0.304913	0.349916	0.361535
MZ00000008	-0.348779	-0.104614	-0.243323	0.161038	-0.172152	-0.303535	0.039055	0.0451825	-0.247624	0.0704399	-0.0732769	-0.118301		MZ00001537	0.0329565	0.346346	0.666809	-0.265478	-0.68474	0.498965	0.283878	-0.41523	-0.0878118	0.79756	0.171933	0.0511739
MZ00000010	0.245442	0.0283674	-0.0251989	0.521692	0.35847	-0.372162	0.353895	0.17806	0.224449	0.0462345	-0.545125	0.211379		MZ00001538	0.250977	-0.615303	0.0531992	-1.07962	-0.626638	0.502298	0.113026	-0.2945	-0.52702	0.027829	-0.0159958	0.165827
MZ00000011	-0.119962	0.205284	0.319499	-0.0173686	-0.609608	0.464009	0.448714	0.123586	-0.0861419	0.571426	1.11055	-0.116668		MZ00001540	0.0481893	-0.0118123	0.0148209	-0.0685399	-0.578274	-0.186596	-0.457187	0.230667	-0.538473	-0.720427	-0.311983	0.186894
MZ00000012	-0.919319	-0.394615	-1.63956	-0.7397	-1.01632	-1.13502	-1.07336	-1.4909	-1.02144	-2.04862	-0.699227	-0.671261		MZ00001547	-0.734753	0.825577	0.67439	0.139488	0.488108	-0.576473	-0.0436593	0.322461	-0.284881	0.364275	0.467885	-0.170692
MZ00000018	0.151529	-0.961064	0.212322	0.280986	0.113948	-0.397195	-0.337008	0.612613	-0.0280372	-0.780421	-0.446931	1.76472		MZ00001548	-0.0716934	0.0762315	-0.130291	-0.510953	-0.201495	0.570158	0.062762	-0.655367	0.160092	-0.262903	0.622678	-0.531126
MZ00000019	0.0532884	0.746574	-0.352495	0.130376	0.126762	-0.288154	-0.488685	0.257524	-0.453706	0.260784	0.031271	-0.21473		MZ00001550	-0.157929	0.154774	-0.849624	-1.73245	-0.603254	0.775	-0.103852	-0.807928	-0.330472	-0.0167718	0.0836705	-0.805601
MZ00000028	0.0049793	0.356773	0.0541321	0.230396	-0.0933842	0.161328	0.0514477	-0.138643	0.202866	0.345134	-0.273522	-0.228385		MZ00001557	0.58973	-0.00264278	-0.187032	0.0384124	-0.339255	-0.0862959	-0.378596	0.244125	-0.0584815	0.521176	-0.386922	-0.210567
MZ00000029	7.01049e-05	0.357689	-0.111849	0.170265	0.170139	0.483104	0.385703	0.41635	-0.0563823	-0.410769	-0.652312	-0.142852		MZ00001561	0.630359	0.70663	0.0797998	-0.179892	-0.334542	0.204049	0.161355	-0.357311	-0.306239	0.700667	0.471149	0.142883
MZ00000030	-0.148298	-0.472725	0.150931	-1.35797	-1.34501	0.0413557	-0.368638	-0.97619	-0.817273	-0.657383	0.166449	-0.863005		MZ00001563	0.113407	-0.284347	0.0899421	0.450423	-0.341935	-0.624313	0.384822	-0.395559	-0.566046	0.120482	0.207791	0.124582
MZ00000031	-0.0670075	-0.09982	-0.415243	-0.183702	0.208047	-0.312503	-0.376648	0.664474	-0.144651	-0.49829	-0.759015	-0.161654		MZ00001564	-0.013854	0.102275	0.396106	-0.117249	-0.240334	0.205016	0.309759	0.373983	-0.490442	0.715298	1.02205	0.189472
MZ00000032	0.238357	-0.747938	-0.192726	0.113142	0.294313	-0.426567	-0.821719	0.328935	0.0474844	0.0548539	-0.736234	-0.538207		MZ00001567	0.26219	0.140681	-0.499829	-0.48093	-0.218753	-0.361964	0.0231183	-0.166637	-1.13834	-0.12631	0.149064	0.184573
MZ00000033	0.0872087	0.681831	0.449969	0.541041	0.367021	0.678783	0.884172	-0.227444	0.352034	0.605517	0.295713	-0.0868032		MZ00001568	-0.177508	-0.503208	-0.298286	-1.0451	-0.773054	-0.292108	0.0155463	-0.300535	-1.26528	-0.0580536	0.332024	-0.0366598
MZ00000034	0.305962	1.17935	-0.0992312	0.548408	0.90584	-0.341981	0.398116	1.01683	0.414769	-0.66274	-0.691662	0.288789		MZ00001573	0.158948	0.0777347	0.114039	-0.124112	1.59376	0.440614	-0.0784879	0.273771	0.33702	0.391148	0.126115	0.374904
MZ00000035	-0.216937	-0.025771	0.508965	0.357427	0.0418797	-0.223648	1.80047	0.26739	0.508794	0.251383	0.374426	0.433579		MZ00001574	0.679025	-0.339819	-0.0911925	-1.54138	0.750722	0.634679	0.0333388	-0.101023	-0.404064	-0.233266	-0.417497	-0.437779
MZ00000036	-0.350006	-1.11681	0.0849791	0.0913866	-0.40353	-0.139346	-0.0761988	-0.192644	-0.505956	-0.427385	0.146723	-0.150551		MZ00001581	-0.0341713	-0.0202618	0.15489	-0.141527	-0.274982	-0.38074	0.209209	-0.298257	-0.384122	0.257114	0.123052	-0.258889
MZ00000037	-0.015398	-0.0420526	0.287394	-0.0896181	-0.189936	-0.530342	-0.390806	0.000233372	-0.486556	0.317332	0.0725215	0.0458823		MZ00001584	-0.388189	0.474636	0.443644	0.162856	0.608664	0.143367	0.120292	-0.254301	0.21145	-0.564657	-0.0433058	0.0778487
MZ00000038	0.173431	-0.646968	-0.1514	0.2111	0.399328	-0.171858	-0.600396	0.669088	-0.331585	-0.44692	-0.334569	0.221498		MZ00001587	-0.0779597	0.105049	-0.0311462	-0.0164354	0.180097	-0.198954	0.0222976	-0.0127579	-0.0903021	-0.529029	0.131631	0.00815641
MZ00000044	-0.16796	1.68186	-0.116087	-0.288849	0.0808051	-0.338669	-0.677743	-0.926272	-0.947857	-0.382762	-0.863991	-0.210612		MZ00001596	0.194029	0.0544847	-0.11571	0.312785	1.11254	0.465466	-0.055526	0.206185	0.418663	-0.480985	-0.625947	0.0567735
MZ00000049	-0.239085	0.635691	-0.624485	0.147787	-0.484866	0.0857445	0.276852	-0.627235	0.255343	-0.165224	-0.164602	-0.539994		MZ00001611	-0.424208	-0.490801	-0.628523	-0.703099	-1.30018	-0.947703	-0.477598	-1.10779	-0.84303	-1.05399	-0.307899	-0.695897
MZ00000062	0.113428	0.115194	-0.0491924	-0.21175	-0.6499	0.389994	-0.273942	-0.153582	-0.325744	0.135454	0.355053	-0.396144		MZ00001613	-0.25226	-0.376926	0.0722096	-0.0185622	-0.635632	0.559564	0.0387608	-0.464169	0.108715	0.045762	0.20892	-0.0576065
MZ00000070	-0.149073	-0.40492	-0.34475	0.350431	0.576973	-0.499443	-0.14896	0.0124528	0.349399	-1.07821	-0.906213	0.399283		MZ00001617	0.211272	-0.38484	0.0663333	0.412293	0.923535	0.47016	0.25529	-0.0272664	0.0460215	-0.537894	-0.4322	-0.128848
MZ00000078	0.725239	-0.24292	0.173291	-0.0250623	-0.431288	-0.0214649	0.296761	-0.287764	-0.434414	-0.165237	1.0206	-0.15124		MZ00001619	0.308368	0.340786	0.354594	0.314039	0.405417	0.262504	0.608105	0.0579559	0.266811	0.326461	0.236583	-0.0884933
MZ00000079	-0.0868098	-0.0701682	0.077612	-0.0210412	-0.435604	0.0390648	0.407862	-0.298264	0.232044	-0.135302	-0.328735	0.105729		MZ00001632	0.611609	-0.208756	0.271793	-0.974657	-0.454834	0.110533	-0.103342	0.0670825	0.0151507	1.331	0.396915	-0.485174
MZ00000081	-0.122065	-0.0469488	-0.235947	-0.051263	-0.107139	0.100339	0.381512	-0.345185	-0.340598	0.935702	-0.378864	-0.370194		MZ00001637	-0.0434242	0.332431	0.146795	-0.0239031	0.0720398	-0.121403	0.13575	-0.51014	-0.258475	0.171042	0.406442	0.308204
MZ00000089	0.195142	0.110415	0.111167	0.0782526	0.483478	-0.187324	0.319057	0.0702227	0.164755	-0.0531755	0.352071	0.308366		MZ00001645	1.24566	0.751454	1.07841	0.473994	-0.279248	0.228131	0.604995	0.547262	-0.339812	0.541793	1.05898	0.552631
MZ00000092	-0.273229	0.0714817	-0.163557	-0.0488298	-0.191355	-0.126688	-0.51217	-0.173312	-0.366136	-0.264448	0.300706	-0.0238588		MZ00001648	-0.253807	0.280221	0.246851	-0.0211623	-0.0735927	-0.484716	0.164075	-0.304474	0.0228988	-0.542496	0.235688	-0.166968
MZ00000100	0.298539	0.097669	0.108007	0.177873	0.328406	0.531224	0.0222316	0.619453	0.411834	0.458717	-0.115706	0.123946		MZ00001653	0.493918	0.0979356	0.7001	-0.0178605	0.690557	0.2636	0.358937	0.568834	0.734366	0.679646	0.104846	0.419387
MZ00000102	-0.694128	0.0330689	-0.139325	-0.15269	-0.350137	-0.199877	-0.013785	-0.543133	-1.05113	-0.164532	0.237571	0.128061		MZ00001662	0.321995	0.220942	0.484947	0.0556349	0.118717	1.24256	0.203847	0.453651	0.10952	0.798916	0.370737	-0.0772271
MZ00000106	0.0423376	-0.103726	0.398231	0.0779843	0.279245	0.061758	0.00576681	0.220014	0.416184	0.200548	-0.0868679	0.0933243		MZ00001667	-0.393421	0.704605	-0.480301	-0.112164	-0.0362834	0.418164	-0.0774962	-0.407518	0.0873569	0.196012	0.28717	0.0153168
MZ00000117	0.0224801	-0.225561	0.0972227	0.271909	0.452985	0.0743951	-0.421619	0.491671	0.253683	-0.0857518	-0.613942	0.238372		MZ00001672	0.210335	0.410221	0.674735	-0.0581626	-0.477429	0.332508	0.641292	-0.0286453	0.521751	0.35541	0.650583	-0.0958799
MZ00000118	0.47574	-0.260132	0.349089	-0.339098	0.129495	0.151954	-0.286773	0.343844	0.549981	-0.101036	-0.332624	0.251571		MZ00001674	-0.364238	-0.10807	0.357737	0.0420537	0.593184	0.0389746	0.463429	0.0163035	-0.157042	-0.784997	-0.0185431	-0.031449
MZ00000123	-0.0654211	0.574584	-0.0157433	0.117088	-0.15791	0.5044	0.074519	0.0387264	0.0223454	0.196077	0.100343	-0.807821		MZ00001676	0.0861142	-0.151231	-0.611791	-0.0251355	0.516965	-0.214206	-0.282858	0.366138	-0.0591069	-0.768321	-0.180857	0.0518386
MZ00000124	-0.000396038	0.470631	-0.197057	0.309807	0.665998	0.0780753	0.417774	0.39	0.763739	-0.276023	-0.0855752	0.174308		MZ00001678	-4.83247	-4.0821	-5.39529	-5.11741	-5.4678	-5.07903	-5.4776	-5.08486	-4.58571	-4.88268	-4.64818	-3.4927
MZ00000127	-1.04711	0.0782044	-0.255678	-0.0390737	-0.355745	-0.408861	-0.169379	-0.231276	-0.767963	-0.465841	-0.744617	-0.769028		MZ00001690	0.137534	-0.120221	0.081068	0.304469	0.957156	0.055758	-0.19235	0.92476	0.381432	-0.203713	-0.651782	0.15152
MZ00000132	-0.234116	0.145915	-0.0263358	-0.0115661	-0.0633205	0.0544523	-0.408547	0.19166	0.0156805	0.105619	-0.306578	-0.373748		MZ00001692	0.251455	0.0339902	-0.127316	0.18944	0.653485	0.533121	-0.500446	-0.133913	0.265584	0.463653	0.119407	-0.133614
MZ00000136	0.471683	-0.337448	0.333749	-0.665669	0.422665	0.792362	-0.652657	-0.0241581	0.362281	0.433099	-0.0467744	-0.308814		MZ00001694	-0.649363	0.267958	-0.145172	0.326455	0.137026	0.246922	-0.192047	0.0661379	-0.223183	-0.478018	-0.18051	-0.417501
MZ00000140	-0.39922	0.0538574	-0.0667842	0.0706302	0.0991576	0.251362	-0.169884	-0.243143	-0.0173779	-0.681803	-0.561223	0.0249598		MZ00001697	0.142	0.0587386	-0.214068	-0.0549607	0.833027	0.658285	0.249045	0.497853	0.361033	0.0293164	-0.10344	-0.255393
MZ00000144	0.00344415	-0.119578	-0.0276058	-0.097385	-0.117413	0.154023	0.0116777	-0.0139196	-0.370146	-0.0513834	0.332285	0.109411		MZ00001701	0.300806	0.152048	0.194882	-0.207106	0.719406	0.949159	-0.351492	-0.00986287	-0.123856	0.151485	-0.206275	0.179131
MZ00000145	-0.301982	-0.356443	-0.534541	0.603941	0.728583	-0.448259	0.353409	0.667514	-0.0879225	-0.97742	-1.0239	0.177069		MZ00001703	0.890812	0.330575	0.576248	0.385316	0.878	0.547881	-0.183161	0.305782	0.131234	-0.401263	-0.0608498	0.397753
MZ00000149	-0.181652	-0.348092	-0.464154	0.169738	0.335328	-0.606879	0.147157	0.364332	0.0432335	-0.477005	-0.75317	0.370872		MZ00001705	-0.260797	-0.0212971	-0.0445721	-0.0248207	-0.790944	0.01357	0.223315	-0.355833	-0.604922	0.109052	0.159915	-0.0970587
MZ00000151	0.262101	0.340058	0.0437089	0.0101406	0.163187	0.266211	-0.0343499	0.159254	0.597227	0.373367	-0.28764	-0.760707		MZ00001710	1.3924	-0.509602	-0.74829	0.299855	0.840037	0.137606	-0.573573	0.0938263	-0.10092	-1.25628	-1.60882	-0.029747
MZ00000161	-0.0422858	-0.0482901	-0.380688	-1.5535	-0.481371	-1.08201	-0.217875	-0.133668	0.148357	-1.32783	0.30423	-0.194666		MZ00001711	-5.73873	-4.92645	-5.63065	-4.53544	-5.2701	-5.41875	-3.4574	-3.03501	-2.37817	-2.87675	-3.63881	-3.25759
MZ00000169	0.595832	-0.257126	-0.150865	0.137658	0.0158063	0.145423	0.0357065	0.255842	-0.189533	-0.550326	-0.651198	-0.448747		MZ00001712	-2.10555	-0.908652	-2.63524	-1.32433	-2.18286	-1.48506	-1.37589	-1.87716	-0.894659	-0.60713	-1.39384	-1.56919
MZ00000176	0.154111	0.226683	-0.0190088	0.0324363	0.337706	0.000823712	0.0788344	0.689788	0.382561	0.306322	-0.287886	-0.408726		MZ00001718	-0.41476	0.0293483	-0.305785	0.306741	0.148664	-0.0927097	0.187693	-0.147059	0.0799021	-0.454825	-0.197375	-0.143421
MZ00000179	-0.37835	-0.0840608	-0.0447256	-0.147213	-0.265178	-0.0897997	-0.177244	-0.0829177	-0.212609	-0.339873	0.215346	-0.434488		MZ00001719	-0.652309	-0.075261	-0.0731844	-0.498826	-0.598194	-0.354749	0.0183016	-0.531346	-0.26357	-0.340645	-0.0255384	-0.555985
MZ00000183	-0.466199	-0.0241863	0.00609345	-0.0230065	-0.422513	0.271007	-0.276514	-0.424305	-0.120824	0.0541477	-0.653863	-0.336324		MZ00001723	0.329706	-0.300701	-0.587536	-0.030199	0.367622	-0.318767	-0.0694108	-0.220938	0.0259091	-0.49115	-1.12917	-0.00246692
MZ00000185	0.0935195	-0.00198882	-0.0373711	0.105722	-0.156674	-0.240983	-0.562004	-0.084703	0.0234741	-0.109243	-0.411531	-0.342304		MZ00001726	0.354102	-0.183768	0.243703	0.508181	-0.160558	0.444316	-0.0511328	-0.640426	-0.40859	-0.911547	0.0202048	0.498682
MZ00000186	-0.220111	0.0308337	0.552148	0.340032	0.0915237	0.0866625	-0.375114	0.4985	-0.0952878	0.334484	0.186678	0.0673264		MZ00001727	-0.0435161	-0.299617	-0.913108	0.0194872	0.0626295	0.2623	-2.38955	-0.500708	0.197324	-0.115937	-0.0717279	-0.033281
MZ00000187	0.382894	-0.114185	-0.260588	0.567306	0.295022	0.287829	-0.350669	-0.0305884	0.0968065	0.0366783	-0.429868	-0.556297		MZ00001731	-0.238806	0.0599588	0.204535	-0.390343	-0.686325	0.525704	0.463809	-0.623969	-0.777882	-0.0927594	0.812272	-0.230896
MZ00000199	0.0582503	0.0233604	-0.0517965	0.391205	0.992121	-0.093763	0.275128	0.0717708	0.20275	-0.0289391	-0.268031	-0.111707		MZ00001732	0.451745	0.492575	-0.69231	-0.109148	0.0642383	0.366848	-0.0718644	-0.425769	0.180753	-0.104733	0.254198	-0.3184
MZ00000207	0.336847	-0.0720014	0.501259	-0.112302	-0.0943219	0.253805	-0.194407	0.0972208	-0.0471501	-0.223258	-0.058092	0.0894815		MZ00001733	0.8514	-0.284413	0.246484	-0.044024	1.25555	0.6315	0.104446	0.0678409	0.824667	-0.396598	-0.252281	0.414977
MZ00000214	-1.18247	0.165142	-0.953623	-0.128385	-0.54884	-0.0196556	-0.713018	-0.772797	-0.118013	-1.20524	-1.55387	-0.698483		MZ00001736	0.153296	0.760302	-0.0701389	-0.204805	0.15281	0.559911	0.169057	0.0287603	0.495152	0.291339	0.0788068	-0.495057
MZ00000218	0.144668	-0.0318978	0.441891	0.322637	0.323671	0.20449	0.218136	-0.422315	0.0703753	0.565393	0.131964	-0.0580553		MZ00001739	0.507803	0.790451	0.424198	-0.097526	0.520509	1.13113	0.255196	-0.137135	-0.0607111	0.377349	0.359398	0.14662
MZ00000223	0.331438	0.513286	-0.429098	0.0912953	0.399194	0.198279	0.178905	0.173827	0.573825	-0.0702031	-0.370283	-0.0980825		MZ00001743	0.347052	-0.0828894	0.0551187	0.103965	0.952758	0.0421047	0.0815832	0.809722	0.361607	-0.454627	-0.638802	0.34109
MZ00000225	0.0577431	0.684185	0.0929776	-0.252804	-0.502192	0.451655	0.720119	0.027666	0.0184375	0.88646	0.526157	0.104623		MZ00001747	-0.0648357	-0.11667	0.152323	-0.0761115	-0.320691	0.162192	-0.0546989	-0.18998	-0.127077	0.0995233	0.280512	-0.0498223
MZ00000231	0.138888	-0.524263	-0.0745017	0.160207	0.0601683	-0.0821347	0.287991	-0.00532019	-0.150345	-0.17511	0.338379	0.352926		MZ00001748	0.400739	-0.314419	-0.254133	0.205205	0.876657	1.13816	-0.322402	0.15019	-0.112513	-0.560328	-0.234394	0.209485
MZ00000232	0.163585	-0.818228	-0.0878674	0.1924	0.915957	-0.561376	0.0356355	0.732021	-0.139205	-0.977354	-1.7442	0.367662		MZ00001749	0.0480252	0.154623	0.534363	0.132627	-0.226304	0.626803	0.0899983	-0.39543	-0.479578	0.276391	0.95658	-0.491923
MZ00000240	0.113363	-0.265884	-0.087054	0.399734	0.910064	-0.504256	-0.345423	0.584867	0.0942398	-0.824136	-0.496662	0.0193902		MZ00001750	-0.661159	-0.0383791	-0.377288	0.117896	-0.662922	0.890319	0.0752993	-0.340888	-0.00759956	-0.153856	0.00846633	-0.18917
MZ00000241	0.265378	2.03192	0.681917	0.177217	-0.251982	0.146981	0.59085	0.468733	-0.0196432	0.990251	0.736397	0.22184		MZ00001753	-0.0912484	-0.749667	-0.707349	0.0755165	0.226699	-0.405831	-0.415966	0.0792389	0.14585	-0.198088	-0.714589	0.0332017
MZ00000244	0.163491	-0.596269	-1.02669	-0.239549	0.144719	-0.493708	-0.876916	0.150014	-0.728142	-0.247182	-1.42963	-0.55199		MZ00001754	-0.37932	0.0578461	-0.112811	0.0507983	0.774779	0.0212967	-0.525787	-0.109449	-0.209463	-0.24296	-0.107399	0.100064
MZ00000251	0.213141	-0.545793	0.188427	-0.385487	-0.364161	-0.364873	-0.552005	-0.0301017	0.0481108	-0.0609922	0.13121	-0.00935927		MZ00001755	0.324837	-0.290453	0.113762	0.323148	1.04015	0.458766	-0.192907	-0.519378	-0.248975	-0.521064	0.147477	-0.0577497
MZ00000252	-0.580077	-0.357037	-0.461305	-0.532485	-0.185698	0.0625023	-0.500443	-0.263641	-0.327697	-0.277869	-0.198519	-0.303859		MZ00001765	-0.415514	0.159805	0.370051	0.0526379	-0.175004	-0.221082	-0.0842855	-0.157567	0.0795604	0.144308	0.26871	-0.198547
MZ00000253	-0.22915	-0.0342914	0.0438979	-0.171136	-0.557378	0.246078	-0.449192	-0.449415	-0.388946	-0.40055	0.151326	0.16035		MZ00001771	0.130107	-0.506755	-0.527101	0.440316	0.0950575	-0.252063	-0.450765	0.0456622	-0.409131	-0.435358	-0.57418	0.262319
MZ00000259	-0.4001	-0.766527	-0.284441	0.433475	0.993792	-0.986877	0.410762	0.647223	-0.0388125	-1.25023	-0.629081	1.38177		MZ00001773	0.10466	-0.462617	0.0579396	0.527433	1.02594	0.167085	-0.687607	0.0753895	0.0345398	-0.53406	-0.405488	-0.0063598
MZ00000261	-1.06064	-0.24164	-0.133705	0.478558	0.384747	-0.59807	0.0679701	-0.158697	-0.0242854	-1.99129	-0.0274037	1.07809		MZ00001775	0.749109	0.0553279	-0.119669	-0.34131	0.42197	0.386688	0.0662649	-0.410785	0.407483	-0.499162	-0.156514	-0.276322
MZ00000262	0.349501	0.335648	0.0463844	-0.517556	-0.14121	0.0974095	-1.03899	-0.0366941	0.0527145	0.0940846	0.0647916	-0.228892		MZ00001776	-0.0198301	-0.504108	0.0624863	-0.407757	-0.0183155	-0.537714	-0.0944	0.191712	-0.648395	0.269147	0.332468	0.287619
MZ00000264	-0.104901	-0.147745	0.39718	-0.347812	-0.322724	-0.0551994	-0.0535161	-0.281794	-0.923388	0.461381	0.596571	0.167812		MZ00001779	0.30895	-0.236979	0.140837	0.540625	1.09157	1.15239	-0.275963	-0.485943	0.149172	-0.288511	-0.228832	-0.420158
MZ00000268	-0.133214	0.256604	-0.148356	-0.402344	0.284403	0.0337256	-0.506722	-0.552152	-0.217734	0.249545	0.155306	0.16361		MZ00001781	-1.06598	-0.198412	-0.116236	-0.48652	-0.170774	0.706375	-0.242273	-1.01608	-0.158373	-0.214642	0.486978	0.0871854
MZ00000269	-0.22955	0.340143	0.644913	0.164276	0.110904	-0.424919	-0.0292116	0.0686998	0.160714	0.0266349	-0.0632841	0.211918		MZ00001785	-0.225584	0.140886	0.81726	-0.126139	-0.814048	0.441736	0.828074	0.274719	0.0913027	0.590519	0.578292	0.0952811
MZ00000272	0.360007	-0.254515	0.110208	0.353063	1.02678	-0.356095	0.0530301	0.796589	0.520167	0.107053	-0.330508	0.171139		MZ00001786	0.558195	0.315452	0.324166	0.363654	0.403015	0.218237	0.145393	-0.115451	0.367865	0.0331003	0.195912	0.0174229
MZ00000280	-0.689084	-0.299069	-0.283167	-0.253528	-0.0993581	-0.0213323	0.0256303	-0.58827	0.0839256	-0.271497	-0.36722	-0.167207		MZ00001787	0.860127	-0.205324	0.232545	0.508345	1.49519	0.0655091	0.033234	0.277123	0.0501862	-0.181223	-0.152797	-0.0570032
MZ00000281	-0.0195202	-0.230403	0.25364	0.0481009	0.167502	0.342586	-0.780187	0.0380876	0.714147	0.114663	-0.628181	-0.104851		MZ00001794	-0.394453	-0.115605	-0.120421	-0.192561	-0.318469	-0.0178292	0.0998678	-0.216587	-0.326477	0.0870507	0.316267	0.0196838
MZ00000287	0.264862	-0.761634	-0.260061	0.407716	0.647463	-0.11206	-1.01728	0.601388	-0.34692	0.375423	-0.00577148	0.160055		MZ00001795	-0.67457	0.407466	-0.0636868	-0.421815	-0.473059	0.656453	0.133184	-1.26165	-0.607725	0.993007	0.440008	-0.524777
MZ00000291	-0.135423	-0.0944246	-0.49381	0.304674	0.275455	-0.273722	0.251352	0.00800733	-0.0146936	-0.157059	0.0422004	-0.761238		MZ00001796	0.787325	-0.330061	0.162741	0.628668	1.51769	0.264005	-0.427913	0.694311	-0.377374	-0.354661	-0.383646	0.927817
MZ00000293	0.0276434	0.251946	0.365574	0.00109335	-0.815648	-0.187103	-0.304653	0.189395	-1.26587	-0.00699989	0.455716	-0.445563		MZ00001797	-0.0221772	0.0945887	0.0202772	0.201967	0.0306305	1.32196	0.392654	-0.637239	-0.450546	0.127073	-1.02345	-0.893625
MZ00000297	-0.240798	-1.02111	0.455481	-3.90415e-05	0.237844	-0.00541462	0.699868	0.267927	0.593205	-0.565573	-0.555259	-0.45981		MZ00001804	0.115006	-0.105964	0.368129	-0.140923	-0.202618	1.08855	0.0047898	-0.805702	-0.0274942	0.0359788	1.13621	-0.727999
MZ00000304	0.599865	-0.288439	-0.00884009	-0.0473724	-0.891195	0.116811	-0.133267	0.217807	-0.0158175	0.16839	-0.197157	0.10638		MZ00001809	0.261464	0.36751	-0.0167293	0.188468	0.395338	0.34791	0.108531	0.147365	0.53029	0.140018	0.234966	-0.249265
MZ00000308	0.516016	-0.984491	0.220429	-0.410487	0.821514	-0.0837221	-0.318446	0.356879	-0.119968	-0.324959	-0.710492	0.526251		MZ00001810	0.385599	0.788015	-1.0326	0.686397	0.8062	1.31674	0.137699	0.149895	0.281976	0.732409	0.501418	-0.0426175
MZ00000328	-0.231393	-0.0483071	0.216624	-0.640629	-1.02108	-0.456135	-0.303898	-0.119015	-1.20544	0.0486982	0.343016	0.276744		MZ00001811	0.485022	0.0333112	-0.28106	-1.58993	-0.541908	0.187016	0.175934	-0.168692	-0.137114	-0.0897644	0.0725783	-0.125795
MZ00000329	-0.246504	-0.479113	-0.185176	-0.451462	0.16598	-0.100386	-0.406036	0.366572	-0.533465	-0.500056	-0.198238	-0.0589332		MZ00001814	-0.205929	-0.125799	-0.0730435	-0.0733247	0.551267	-0.071994	-0.236113	0.636074	0.355713	0.503355	-0.292308	-0.194204
MZ00000330	-0.364727	0.141535	-0.0018111	-0.00751051	0.0213374	-0.0986221	0.144371	0.0884237	-0.184871	0.0599049	-0.265866	0.153136		MZ00001815	-0.0202507	0.193166	-0.441871	0.278892	-0.301508	0.0588328	0.338877	-0.429565	0.174501	-0.0592083	0.471169	0.216243
MZ00000335	-0.233682	-0.138812	0.359769	0.113635	-0.146698	0.0850298	0.383978	-0.21826	-0.713344	0.179128	0.662735	0.0823414		MZ00001817	-0.202178	-0.0296705	0.187807	-0.157712	-0.521985	0.134957	-0.0167606	-0.00800701	0.189443	-0.723445	0.473242	0.39207
MZ00000337	-0.703069	0.0602701	0.362154	-0.0123803	0.00953586	0.145967	0.692241	-0.231692	-0.46143	0.748841	0.135752	0.171557		MZ00001819	6.07413	5.02341	2.67943	4.74579	4.12569	5.36131	5.89005	5.55587	6.83839	4.77185	5.92932	5.47208
MZ00000338	-0.297921	0.0378685	0.204179	0.0623329	-0.22687	-0.00403331	1.3356	-0.19596	0.17757	0.263549	0.582908	0.0574676		MZ00001824	0.196403	-0.634801	-0.469594	-0.214245	0.470407	-0.4185	-0.313017	0.554155	-0.304883	0.262189	0.127807	-0.12055
MZ00000340	0.250805	-0.105025	0.101387	0.237482	0.58691	0.153499	-0.221873	0.518188	0.0717295	-0.3568	-0.806501	-0.366823		MZ00001828	0.534004	0.0831336	-0.120721	-0.263861	1.08948	0.678925	-0.218016	-0.177376	0.0439025	-0.252144	-0.276024	0.163996
MZ00000341	0.213085	0.131254	0.109443	-0.244417	-0.0694797	0.244082	-0.742612	-0.268015	-0.322595	0.239134	0.0382726	-0.404713		MZ00001830	0.304517	-0.0607051	-0.228218	-0.323677	-0.51799	0.0222323	0.236171	0.130681	0.513388	0.489436	0.0176178	-0.226892
MZ00000349	0.535138	0.0984607	0.358001	0.0151551	-0.0503117	0.295951	0.981086	1.20764	0.195698	0.397278	0.288763	0.453836		MZ00001831	0.0338028	-0.310735	-0.324542	0.212196	0.956674	-0.741867	-1.19033	0.804944	0.144699	-0.979061	-0.42558	0.124977
MZ00000350	0.887376	-1.65289	-0.122632	0.244858	1.76093	-0.841442	-0.733798	0.400175	0.11856	-0.565307	-0.736264	0.497587		MZ00001832	-0.0516765	-0.0260474	0.204343	-0.170389	-0.255453	-0.294136	0.0440263	0.0837013	-0.0261873	0.423139	0.375258	-0.00689689
MZ00000351	0.152054	-1.54313	-0.0313801	0.838244	0.0878882	-0.025324	0.042982	0.488724	0.0817268	-1.77985	-1.83512	0.564113		MZ00001833	0.548043	0.537412	0.350255	-0.383882	1.14213	1.2253	-0.225357	0.387318	0.126332	0.163648	0.130933	-0.119331
MZ00000354	0.432135	1.54412	0.746785	-2.92816	-2.80753	2.62533	-0.744994	-1.16044	-0.856547	4.48703	2.10714	-2.11501		MZ00001834	0.243954	0.650778	0.47971	0.172298	0.840057	0.723204	0.244724	0.225988	0.272856	0.364688	0.420434	0.0790259
MZ00000355	-0.353027	-0.144238	0.11628	0.00524924	-0.307999	-0.668473	0.356167	-0.497565	-0.0957346	-0.222846	0.164891	0.361738		MZ00001835	0.811413	-0.227873	0.122261	-0.756139	-0.192211	0.0357554	-0.184424	0.484927	0.236151	0.535499	0.434666	0.101153
MZ00000366	-0.323865	0.135976	0.0728319	0.214857	0.019144	0.00883587	0.58961	-0.535535	-0.332272	0.128386	-0.0157849	-0.238039		MZ00001838	-0.0978612	0.0654568	0.221586	-0.279991	-0.0719163	0.351077	-0.186356	0.251384	-0.0778605	-0.55402	0.0482519	-0.528051
MZ00000370	-0.420724	-0.318646	-0.0660362	-0.68674	-0.558151	0.218114	-0.254289	-0.154242	-0.138375	0.22301	-0.159087	-0.165222		MZ00001842	-0.460602	-0.432941	-0.592902	-0.775223	-0.355158	0.0129626	-0.444145	-0.880555	-0.748294	-0.41591	-1.09743	-0.833969
MZ00000372	0.28649	-0.210372	-0.0257945	-0.298482	0.26127	0.0381991	-0.445229	0.428708	0.021048	1.48013	-0.669841	0.25314		MZ00001843	-0.0311246	-0.310055	0.0665909	-0.31581	0.376411	0.131603	-0.488348	0.0872879	-0.195506	-0.123691	0.536039	0.00799657
MZ00000373	0.354803	0.130612	1.01835	-0.296705	-0.102775	0.125127	0.475735	0.0672402	-0.0784243	0.389873	0.761249	0.776681		MZ00001847	-0.167403	-0.781354	0.0864637	-0.286708	-1.46148	0.245235	0.597618	0.151088	-0.622519	0.275056	0.46005	0.0722462
MZ00000376	-0.13381	-0.13886	0.0486918	-0.089002	-0.142864	0.0898044	-0.0530326	0.0512716	-0.0819879	-0.0978056	0.052573	-0.144155		MZ00001849	0.3169	-0.120114	0.129057	0.124969	0.503606	0.0777632	-0.195706	-0.27763	-0.441285	-0.287988	0.311601	0.279191
MZ00000381	-0.202119	0.347319	0.00443641	-0.198329	-0.588284	-0.210659	-0.274024	-0.453691	-0.700779	-0.347334	-0.6224	-0.147125		MZ00001850	-0.572841	-0.881033	0.370297	0.87217	1.8942	0.276214	-0.431065	0.594455	-0.302127	-1.02031	-0.238352	0.457637
MZ00000384	-0.0169802	0.523402	0.225166	0.178799	0.757281	0.144037	0.524565	-0.0681177	-0.176476	0.624686	-0.172465	-0.168534		MZ00001852	0.754978	0.244662	0.430157	-0.436621	0.161958	0.428222	-0.117619	-0.398519	0.0888306	-0.475136	0.438711	-0.20771
MZ00000390	-0.390583	0.268807	-0.328538	0.244544	-0.443822	0.198146	0.914142	-0.185937	-0.134224	0.0774028	-0.0145735	-0.256852		MZ00001853	-0.0294243	-0.179815	-0.589826	-0.27009	0.494798	-0.616601	-0.0696314	0.267472	0.310078	-1.09558	-0.761579	-0.212305
MZ00000399	-0.369495	0.254649	-1.01931	-0.175671	-0.472094	0.231937	-0.580272	-0.509767	-0.0552333	-0.0595599	-0.309185	-0.433141		MZ00001855	-0.0977123	0.143839	-0.172187	0.0399902	-0.311704	0.0589446	-0.0800903	-0.336825	-0.0512084	-0.029001	-0.0502135	-0.229564
MZ00000402	-0.320103	-0.105852	-0.0588829	0.546234	0.963361	-0.242758	-0.274323	0.303366	0.445769	-1.00255	-0.565425	0.487027		MZ00001856	-0.233887	-0.0448307	0.0544126	-0.0129651	-0.10988	0.544316	0.182336	-0.176337	-0.0926922	-0.349345	0.279666	-0.653505
MZ00000409	0.739681	0.83823	0.39403	-0.125512	-0.530212	-0.123332	4.17498	-0.0376848	-0.0655	0.139331	0.675108	0.107488		MZ00001858	0.0223873	0.0571054	-0.100331	-0.245046	0.044061	0.0266652	0.513548	0.0847221	0.0923017	-0.270264	0.0684216	-0.0740958
MZ00000412	0.0737235	-0.03547	0.00139182	-0.0328106	-0.267822	0.130391	0.895263	-0.0171748	-0.606095	0.465929	0.393287	-0.226183		MZ00001861	-0.165669	0.300978	0.341574	-0.238289	-0.388643	-0.61205	0.0270008	0.224119	-0.320103	0.248125	0.312919	-0.0714701
MZ00000414	0.306137	0.437504	0.292608	0.0587173	1.02222	-0.147444	0.578294	0.762727	0.197046	-0.0786773	-0.384736	0.627779		MZ00001862	0.45468	0.499172	-0.0326518	-1.35621	0.25663	-0.000734449	0.140093	0.0213229	0.449303	0.377415	0.150801	0.100981
MZ00000423	-0.248891	-0.328569	-0.445322	0.0422701	0.172313	-0.00706225	-1.0403	0.598656	-0.295392	-0.350104	-1.21677	-0.012529		MZ00001865	0.0185314	-0.542524	-0.423947	-0.0156376	1.31782	-0.148247	0.208395	0.210527	-0.322182	-0.586774	0.246245	0.351479
MZ00000427	0.372759	0.207552	0.251272	0.14236	-0.722937	1.01513	0.134217	-0.316504	0.323084	0.247257	0.578893	0.268244		MZ00001872	-0.582833	-0.400867	-0.733304	0.548228	0.284401	-0.300849	-0.211457	-0.0594354	-0.460885	-0.0301128	-0.438184	0.0178971
MZ00000434	0.46704	-0.584082	-0.789772	-0.463364	0.0981621	-0.651415	-0.288289	0.177475	-0.0366757	-0.594863	-0.86833	0.289784		MZ00001875	0.308826	-0.914429	-0.164556	0.705979	1.75916	-0.435648	-0.380921	0.45523	-0.0979024	-0.218183	0.348173	0.308582
MZ00000441	-0.369984	-0.194491	0.146265	0.106419	-0.172665	0.0539229	-0.596986	-0.298575	-0.371803	0.111008	-0.00910912	0.0816643		MZ00001877	0.28426	-0.334305	-0.383905	-0.849978	0.0991868	-0.897027	-0.257943	0.326585	-0.431116	-0.705266	-0.253399	-0.273516
MZ00000447	-0.217422	-0.211102	0.292554	0.237555	-0.336432	-0.0404586	-0.10802	0.620405	-0.224416	0.173295	0.406581	0.164305		MZ00001878	-0.0982932	0.117232	0.0802684	-0.0923818	-0.239067	-0.0681214	0.240699	0.043317	-0.272171	0.0917455	-0.0123105	-0.467522
MZ00000450	0.165173	0.447325	0.219869	-0.4266	-0.566047	0.135663	0.321031	0.18035	0.296325	0.740477	0.521227	0.188312		MZ00001881	0.0946161	0.347844	0.164638	-0.181197	-0.026566	0.715982	0.209875	-0.368647	0.13377	0.217914	0.458485	-0.304185
MZ00000454	0.178969	-0.188946	0.826016	0.219235	0.314978	0.11131	0.479302	-0.181209	-0.507138	0.228379	-0.0846045	-0.474706		MZ00001884	-0.00478374	0.0224724	-0.265456	0.188069	0.0999468	-0.333293	-0.16122	0.36088	0.0694012	-0.250815	-0.323534	-0.62197
MZ00000458	-0.00975701	0.933883	-0.568009	0.015989	-0.422404	0.145152	0.651726	0.205631	0.12892	0.349142	0.531645	0.806326		MZ00001887	-0.144588	-0.585422	-0.208233	0.268333	0.446946	-0.926991	0.398947	0.836838	0.0147686	-1.20763	-0.197144	0.615866
MZ00000461	-0.0754763	-0.738415	-0.317153	0.192371	0.310249	-0.449582	0.245934	0.112891	0.119596	-0.135159	-0.292905	0.113191		MZ00001888	-0.0874304	0.107926	0.455061	0.0846246	0.0308856	0.0533215	0.488788	-0.0251748	-0.397349	0.327368	0.420554	0.237015
MZ00000466	-0.621218	-0.104556	0.1383	0.408432	0.370652	-0.149401	-0.276437	0.317812	0.0702381	0.362126	0.256888	0.233082		MZ00001891	-0.226397	-0.400604	-0.160208	0.207795	0.316812	0.123266	-0.42105	-0.127083	-0.324363	-0.202545	0.176211	0.530122
MZ00000475	0.946545	-0.511862	-0.0224633	0.0872803	0.933944	-0.168413	0.290233	0.689702	0.120191	-0.273885	-0.615926	0.498721		MZ00001893	-0.694743	0.337884	0.332598	0.185089	0.254625	1.0833	0.107172	-0.396795	-0.685093	0.140804	0.189427	0.176329
MZ00000484	0.133726	0.326237	-0.0206646	0.00666073	-0.214281	0.371078	0.609583	0.0962656	0.125119	0.245951	-0.0592651	0.0186122		MZ00001895	-0.130649	0.453756	-0.281165	-0.343526	0.0326162	0.0972402	0.28453	-0.462448	-0.0839286	1.01706	0.403081	0.242398
MZ00000486	-0.116874	-0.0129488	0.443881	0.234953	-0.123766	-0.119246	0.561549	0.0700063	-0.092871	0.357956	0.418186	0.187441		MZ00001897	-0.131009	-0.461953	0.165423	-0.30087	0.0574058	0.595581	-0.869876	0.14895	-0.872176	0.473878	0.362171	-0.0952069
MZ00000489	0.117262	-0.180899	0.254362	-0.0770821	-0.0108497	-0.0846471	-0.282049	-0.101701	0.19612	0.218233	-0.218662	-0.106993		MZ00001898	0.378424	0.354669	0.356776	-0.481195	0.209893	-0.710943	-0.310743	-0.0518925	-0.744951	-0.459125	-0.361032	-0.179152
MZ00000500	0.00438256	0.329554	0.188966	-0.133598	-0.430102	-0.26116	0.112169	0.237675	-0.563025	0.180839	0.0108836	-0.271806		MZ00001901	-0.247129	0.0622124	-0.68578	-0.641169	-1.6142	-0.41566	-0.495303	-0.598926	-1.62293	-0.375362	0.361809	-0.470957
MZ00000502	0.693902	-0.00197232	0.0129135	0.297045	0.308851	0.229416	0.291511	-0.0388879	0.110577	0.239328	-0.688983	-0.214958		MZ00001905	-0.392708	-0.705918	0.443465	0.569312	0.383968	-0.951823	0.559291	0.290695	0.177637	-0.536204	-0.0830163	0.342496
MZ00000503	0.277964	0.347262	0.366377	0.110676	0.0151512	0.277725	0.93746	-0.520247	0.297156	-0.102347	0.261067	0.180545		MZ00001908	1.39596	-0.437223	-0.467899	1.00895	0.408254	-0.00162163	-1.58554	1.3878	0.319546	-0.435376	-1.71513	-0.138117
MZ00000517	-0.0190468	-1.6599	0.283514	-0.0979763	-0.289426	-0.17634	-0.119162	-0.351622	-0.159658	0.10329	0.255718	-0.107836		MZ00001912	0.0169052	-0.0312843	0.149864	1.65858	0.116241	0.330514	0.101962	-0.0347772	-0.0494458	0.674301	0.604053	0.110411
MZ00000518	0.131741	-0.435934	0.432121	0.6472	0.946642	0.293863	-0.247367	0.766955	-0.289955	0.629721	0.642425	0.642966		MZ00001921	0.155382	0.0789933	-0.108919	-0.473493	-0.147498	-0.409842	0.0186396	-0.309506	0.0732405	-0.246517	-0.266956	-0.436895
MZ00000520	0.53292	0.60064	0.181766	0.325061	0.0808008	0.36126	0.573599	0.41922	0.819523	0.628083	0.414522	0.145068		MZ00001924	0.10208	-0.345266	-0.343837	-1.55563	-0.446338	0.689471	-0.0917038	-0.363059	-0.320788	-0.118869	-0.550148	0.0197298
MZ00000523	-0.416281	0.319551	-0.055398	-0.127557	0.162439	-0.354083	0.506889	-0.307371	-0.385365	0.0834469	-0.0791745	-0.282381		MZ00001926	0.0627426	-0.205357	-0.495852	1.01502	0.435282	-0.437998	-0.745092	0.734932	0.474631	0.258232	-0.983847	0.104242
MZ00000528	0.657799	-0.118483	0.258897	0.0612639	0.150955	0.085933	0.556262	0.198438	1.05874	0.287601	-0.301199	-0.0371781		MZ00001927	-0.202322	-0.096534	0.0140595	-0.357029	-0.452659	0.0716228	-0.202711	0.309849	-0.0251113	0.20162	-0.281279	-0.221801
MZ00000534	0.610614	-0.237585	0.315425	0.371985	0.195387	0.301271	0.172386	0.133044	0.434807	-0.0148754	-0.624971	-0.314555		MZ00001928	-0.503104	0.0266318	0.0694562	0.41874	0.353847	-0.310979	0.133794	0.673787	0.200569	-0.30158	-0.390138	0.237582
MZ00000535	0.0209212	-0.00233829	0.0603554	-0.0885825	-0.856539	-0.136472	0.164599	0.0292901	-0.0190589	0.455109	0.255605	-0.205855		MZ00001929	0.97077	-1.0041	0.350474	-0.414004	1.0938	-0.409029	-0.340961	0.659216	0.223247	0.405609	-0.582561	-0.269157
MZ00000539	-1.35851	1.13128	0.649187	-0.121436	-1.10739	-0.455774	1.43752	-0.684739	-0.225386	-0.0424246	0.892394	0.810403		MZ00001930	0.231191	-0.521317	-0.56929	-0.731142	0.282259	-0.542898	-0.145363	0.129841	-0.255161	-0.665854	-0.63749	-0.123669
MZ00000541	-0.0520995	-0.264363	-0.143656	-0.418329	-0.188585	0.123588	-0.117333	-0.780196	-0.867188	-0.386799	-0.199117	-0.607318		MZ00001934	-0.0013948	-0.247271	-0.105579	0.0682274	0.225183	0.254627	0.061598	0.309347	0.192643	-0.835978	-0.00516787	-0.216064
MZ00000544	-0.209841	-0.115428	0.128173	0.40895	-0.287682	-0.0929953	0.57433	0.27709	0.208055	0.0623669	0.463391	0.539118		MZ00001935	-0.25581	-0.199448	0.0520924	-0.0796353	-0.473058	-0.333954	0.491791	-0.0317053	0.161093	0.224812	0.282841	0.0696844
MZ00000547	0.178955	1.87667	0.108046	-0.21304	-0.0403365	0.185613	0.508015	0.251707	0.00185332	0.322396	0.39583	0.0263325		MZ00001942	0.222488	-0.624006	0.0377227	0.0953913	0.900077	-0.0813856	-0.350435	0.445106	-0.142604	0.0677059	-0.389817	0.09821
MZ00000549	0.783098	-0.297159	0.134441	0.432305	2.02303	-0.165586	0.389972	1.29568	0.489461	-0.448205	-0.943411	0.344384		MZ00001947	-0.0858915	-0.062996	-0.317042	-0.10699	0.0955374	-0.461041	0.181453	-0.0728043	-0.46124	-0.236879	0.034132	-0.028895
MZ00000551	0.0455177	-0.222698	-0.14087	-0.410901	0.267161	-0.147535	-0.296712	-0.427771	-0.125152	0.0516138	-0.539714	0.0884847		MZ00001953	0.462219	0.611341	0.478058	0.429212	0.724876	0.564898	0.21556	0.181171	0.579066	0.0440826	0.151302	0.0962098
MZ00000553	-0.1311	0.18465	-0.0375974	-0.129881	0.139152	-0.0470076	-0.0371985	0.267219	0.00688824	0.096891	-0.292762	-0.370973		MZ00001955	0.134674	0.0917849	-0.48988	0.0317564	-0.950637	-0.308928	-0.0517912	-0.514404	-0.0527676	-0.44888	-0.400262	-0.30956
MZ00000555	0.248584	-0.208247	-0.23892	0.116226	0.347371	-0.120932	0.299866	0.457674	0.243214	-0.189914	-0.626602	0.235741		MZ00001957	-0.164248	0.29532	-0.0520655	-0.279861	-0.211457	0.382599	-0.237392	-0.0525266	-0.233561	-0.0758097	0.038996	-0.68062
MZ00000563	-0.557199	0.170778	-0.322225	0.135333	0.316949	0.107395	0.211364	0.307139	0.129632	0.201798	-0.277706	0.198399		MZ00001962	0.313273	-0.347134	-0.57334	-0.045381	0.164113	0.0946424	-0.811993	0.672122	0.248532	-0.580538	-0.890088	0.145468
MZ00000565	-0.0803595	-0.138558	0.327159	-0.413915	-0.811385	-0.306032	0.032626	0.195964	-0.507066	0.242466	0.357689	-0.0288099		MZ00001963	0.0231781	0.408036	-0.0666228	-0.33284	-0.185666	0.560386	0.314707	-0.506246	-0.184499	0.0316778	0.0382765	-0.289679
MZ00000573	0.0186227	0.224363	-0.0568793	0.0824468	0.0341323	0.360532	0.542741	-0.369896	0.568322	0.204154	-0.0721175	0.0988612		MZ00001964	0.331164	0.317649	-0.267395	-0.106582	-0.198355	0.178405	-0.0174298	-0.343923	-0.156279	0.1737	0.556043	-0.120024
MZ00000575	-0.0748061	-0.997916	-0.925565	-0.33208	0.43917	-0.241479	-0.771282	-0.811927	0.241342	-0.77155	-1.39728	-0.478539		MZ00001967	3.76802	2.91267	3.30312	2.93848	2.88239	3.03316	2.45241	2.47472	2.67698	2.06209	2.23446	2.43785
MZ00000584	0.0656969	0.183666	-0.223431	0.717547	2.3339	-0.450383	-0.312743	0.454294	-0.0170063	-0.490399	-0.654016	0.0426281		MZ00001969	0.27384	0.542665	0.24546	-0.612814	-0.58752	0.907589	0.00979672	-0.754846	-0.191818	0.484883	0.127346	-0.28911
MZ00000591	-0.072858	-0.343729	0.107688	-0.768118	-0.245965	-0.148858	-0.250742	-0.434004	-0.293196	-0.359606	-0.195161	0.0735013		MZ00001971	-2.35987	-0.275392	-2.00098	0.855809	0.394839	-1.32824	-0.56866	-2.1425	-0.0722563	-0.950423	-1.48843	-0.889795
MZ00000593	-0.549824	-0.985484	-0.132708	-1.90343	-0.374731	-0.380827	-0.190347	-0.825971	-0.4552	-0.540711	0.145692	0.50966		MZ00001974	-0.337974	0.44998	0.147905	-0.156103	-1.17769	-0.400978	-0.139475	-0.0533379	-0.952706	-0.154585	-0.0620515	-0.280732
MZ00000603	0.317828	-0.0932317	0.185995	-0.127218	0.64574	0.0913485	-0.38452	0.203038	-0.092435	0.302413	-0.0749975	0.107389		MZ00001975	-0.440179	-0.466284	-0.51253	0.549894	0.400352	-0.373117	-0.296097	0.166399	-0.0664105	-0.823633	-0.580458	0.48479
MZ00000607	-0.43386	-0.512006	-0.354629	-0.246274	-0.385549	-0.360906	-0.88479	-0.0859164	-0.289453	-0.617821	-0.244993	0.0468053		MZ00001977	-0.266262	0.00218857	-0.256731	0.050005	0.385388	-0.435207	0.237781	0.371272	0.157464	0.183689	-0.154492	0.298406
MZ00000609	0.2426	0.11981	-0.166592	0.0209953	-0.181973	-0.0645691	9.00512e-05	-0.762291	0.268845	-0.273626	0.132323	0.0291502		MZ00001981	-0.00917012	-0.0826335	0.262012	0.187947	0.515617	0.0643847	-0.255429	0.673474	0.205119	-0.0623266	-0.164394	0.117052
MZ00000611	-0.490708	-0.547609	-0.118432	-0.817828	-0.329526	-0.26742	-0.158428	-0.596738	-0.209748	-0.356238	-0.128074	0.556375		MZ00001983	-0.0821775	-0.252613	0.2682	-0.551204	-0.0953056	-0.211555	0.327744	-0.110547	-0.300713	0.189536	0.38567	-0.0322873
MZ00000613	-0.101137	-0.715611	-0.0238517	-0.222131	-0.76254	-0.421313	-1.39154	0.0571199	-0.754133	-0.726954	-0.510968	-0.0883577		MZ00001985	0.777568	-0.0369071	0.956895	0.62994	0.355952	0.653961	0.347071	0.628205	0.136641	0.440815	0.412075	0.547722
MZ00000623	-0.0175198	-0.189754	0.482509	-0.164831	0.687581	-1.19653	0.401127	-0.100875	0.447432	0.069573	-0.451132	-0.182705		MZ00001987	-0.176909	-0.156064	0.651282	0.172787	-0.0111412	-0.0945281	0.101171	0.275062	-0.249092	-0.218945	0.467046	0.51523
MZ00000626	-0.0401147	-0.0393122	0.798874	-0.00600041	0.0492942	0.0314998	0.125618	-0.469383	0.0520724	-0.517219	0.104977	-0.0390656		MZ00001988	-0.0535828	0.307006	0.128738	-0.0401492	-0.625956	-0.319207	0.344269	-0.188006	0.233448	-0.100868	0.631927	0.338165
MZ00000635	-0.0477617	-0.276614	-0.191143	-0.0331033	-0.301121	0.0982851	-0.0523595	-0.187116	-0.175748	-0.517922	-0.0695176	0.266903		MZ00001989	0.101926	0.613284	-0.905838	-0.0987461	-0.41195	0.319984	0.139651	-0.365171	0.224126	0.162761	0.385133	-0.219356
MZ00000636	-0.747685	-0.380024	-0.374952	-0.537509	-1.12012	-0.190894	-0.146274	-0.22662	-0.518651	3.78531	0.464657	-0.190616		MZ00001990	-0.187769	-0.413326	-0.757077	1.02422	0.0303671	-0.197403	-0.0863189	-0.896953	-0.0716073	0.7061	0.0585711	-0.48178
MZ00000641	0.0213151	-0.493055	0.731516	0.00647689	-0.936628	0.181599	0.284638	-0.21452	-0.935366	0.0622061	0.973084	0.0796257		MZ00001994	0.647254	0.55927	0.249876	-0.335276	0.725666	0.849397	0.200222	-0.223302	-0.170324	-0.583206	0.0415807	0.0792493
MZ00000659	0.549674	-1.43485	0.071096	-1.17386	1.18113	-0.186787	-0.304564	0.926421	-0.214292	-0.524926	-0.0376683	0.560787		MZ00001997	-0.231018	0.137734	0.0124807	-0.0060281	0.47126	-0.0457847	-0.109279	0.255096	0.181471	-0.276208	-0.333765	-0.404103
MZ00000663	0.0592438	0.0688029	-0.0333911	-0.488642	0.322442	0.25732	0.246468	-0.722701	-0.00132017	0.868907	-0.0294465	0.311214		MZ00002000	-0.135299	-0.325388	0.19007	0.321326	0.243323	-0.387958	0.720072	0.306065	0.381956	-2.96905	-0.000580956	0.416194
MZ00000677	-0.696908	-1.18912	-0.176899	-1.00522	-0.722942	-0.438702	-0.0787836	0.357148	-0.248001	-0.23008	-0.231196	0.293429		MZ00002004	-0.469682	0.114787	-0.156124	-0.232886	-0.0629932	0.064137	0.0182874	-0.189306	-0.172951	0.300007	0.133378	-0.791438
MZ00000679	-0.237796	-0.344693	0.452406	-0.130178	0.32792	-0.0576657	-0.619763	0.32535	-0.219648	0.00274366	0.120947	0.33981		MZ00002008	0.0123681	0.101398	0.162723	0.0283378	-0.573321	-0.332368	-0.0866867	0.110808	-0.532755	0.345077	0.0271841	0.374501
MZ00000682	0.388831	-0.424625	0.318317	0.4762	0.112828	-0.500806	0.00972321	0.529926	0.113474	-0.7832	-0.197168	0.710221		MZ00002012	0.409487	-0.10712	0.515597	-0.0646559	-0.00269126	0.451642	0.0953923	0.1873	-0.0147271	0.0903931	0.346299	0.270098
MZ00000684	-0.582765	-0.682238	-0.530217	-1.25968	-1.60964	-0.738377	-0.362964	-0.494129	-0.340889	-0.275715	-0.0211239	0.0272025		MZ00002014	-0.948987	0.370105	-0.444247	-0.171611	-0.692719	-0.00906973	-0.0433288	-0.562379	-0.421784	-0.054616	-0.0541282	0.170438
MZ00000687	0.112388	-0.27634	0.133818	0.101	-0.287534	-0.0385097	0.105308	-0.318948	0.0659768	-0.0881492	0.202544	0.439114		MZ00002015	0.118141	-0.127596	0.0211529	-0.0489856	-0.236928	-0.0154334	0.487709	0.421435	-0.18733	0.0814912	0.535425	0.182189
MZ00000688	0.207701	-0.329822	0.277419	0.201048	1.26787	0.140343	-0.0853128	-0.0132198	-0.0957925	-0.275766	-0.311017	0.270656		MZ00002016	0.0423134	0.307606	0.239698	-0.181479	0.174075	-0.00256863	0.016177	0.0875252	-0.149522	0.401067	0.198282	0.440964
MZ00000690	0.255022	0.248764	0.495716	-0.0141664	0.244476	0.300899	0.109221	0.128688	-0.352328	0.400434	0.249938	0.215507		MZ00002017	-0.199824	-0.0719281	-0.036147	0.111367	0.0740537	0.0565521	0.268831	0.0721223	-0.00354124	0.0191715	0.178218	0.538711
MZ00000701	-0.0643243	-0.267829	0.33646	0.0353286	-0.347172	0.0451557	0.591947	0.370998	-0.00273759	0.211971	0.619614	0.214597		MZ00002020	-0.0964656	0.506773	-0.246563	0.180357	0.0333843	0.464192	-0.413544	-0.149806	-0.199228	-0.552716	-0.705848	-0.706467
MZ00000705	-1.60552	0.325148	0.824262	1.05506	-0.601721	-1.60867	1.54543	-0.575423	-0.37194	-0.983858	0.895085	1.23099		MZ00002023	-0.400728	0.312653	0.575513	-0.344622	-0.0755592	0.282176	0.401204	-0.297383	0.0617272	0.831813	0.227003	-0.275009
MZ00000706	0.210569	-0.512717	-0.050004	0.54456	0.0416707	-0.105504	-0.0199162	0.370665	-0.256005	-0.288273	-0.0647734	0.544953		MZ00002029	0.231547	-0.749834	0.216171	0.301893	0.317568	-0.420504	0.110824	-0.152076	-0.0432645	-0.496429	0.223309	0.285849
MZ00000715	-0.442413	0.140048	0.321035	-0.197479	-0.148344	-0.0652991	0.0961529	-0.213679	-0.51252	0.234253	0.229842	-0.385404		MZ00002033	-0.441868	-0.215909	-0.243447	0.0492853	-0.299857	-0.543913	0.154005	-0.294494	-0.152293	-0.838813	-0.00451946	0.141704
MZ00000724	-0.593316	0.333937	0.0655967	0.344959	-0.171684	-0.191948	0.489245	0.244924	0.151711	0.129775	-0.0173112	0.128029		MZ00002035	0.117735	0.113168	-0.361146	0.0252983	-0.418722	0.364937	0.182935	0.0563085	-0.0741355	-0.0429844	0.274584	0.285955
MZ00000727	0.657244	-0.424782	0.330434	0.513229	0.92287	0.0905361	-1.47338	1.10361	0.693083	-0.614515	-0.489474	0.593138		MZ00002038	0.265504	-0.154839	-0.0568987	-0.263234	-0.222031	-0.360893	0.453132	0.0744839	-0.587404	0.116573	0.677894	0.120878
MZ00000731	-0.383605	-0.248494	0.333685	-0.225696	-0.0748663	-0.216028	0.350944	-0.410314	-0.0118953	-0.657843	0.0722838	0.209476		MZ00002040	0.212498	0.441008	0.133088	-0.196177	0.178614	1.71392	-0.680491	-0.709652	0.0137127	-0.0174293	0.066156	-0.0707682
MZ00000735	0.0397685	-0.324675	0.421436	-0.0840115	-0.0211411	-0.167861	0.282701	-0.0174169	-0.114183	-0.258351	0.185007	0.484637		MZ00002043	0.0886519	-0.122365	0.0995822	-0.297905	-0.898505	0.518757	-0.422517	-0.142508	-1.20157	0.370261	0.80151	-0.563031
MZ00000736	-0.13783	0.0489742	0.287256	-0.630704	0.150695	0.0234756	0.163992	-0.41097	-0.370786	0.0828691	0.536076	0.130087		MZ00002044	-0.0612423	0.161119	-0.0181847	-0.0979132	-0.162418	-0.113348	-0.144667	-0.117488	-0.427164	0.138427	-0.0185741	-0.110968
MZ00000737	0.111384	-0.109246	0.10119	-0.130775	-0.144463	0.0606424	-0.0559397	-0.0809318	-0.0629798	-0.247989	-0.00505902	5.63483		MZ00002045	-0.057678	-0.0796862	-1.05198	-0.0484329	-0.162102	0.0474461	-0.370991	-0.218822	0.206136	-0.254403	-0.197225	-0.617779
MZ00000739	-0.659209	-0.0964599	-0.00827302	0.269837	-0.155916	0.118502	-0.0731669	0.0945753	0.343357	-0.0475522	0.0619166	-0.213542		MZ00002055	-0.0887577	-0.281692	-0.243786	-0.105975	0.0674656	-0.389017	0.0826508	0.156288	0.174831	-0.450373	-0.037871	0.293242
MZ00000743	-0.23853	0.031824	-0.95815	-0.65042	-0.171548	-0.450101	-0.00629115	-0.306963	-0.0587229	-0.369317	-0.51452	0.510324		MZ00002061	0.0520744	0.00243517	-1.01334	-0.148876	-0.0645238	0.390225	0.24181	-0.492061	0.168027	0.146478	-0.166345	-0.32115
MZ00000746	0.257269	-0.0181018	0.853164	-0.0299465	-0.0780206	0.441306	0.864108	0.179119	-0.00807293	-0.04254	0.638049	0.311968		MZ00002064	-0.340862	0.209117	0.167107	-0.0981632	-0.211189	0.0322802	-0.0493737	0.101846	-0.0863885	0.140191	0.624101	0.101782
MZ00000754	0.045489	-0.426578	0.626812	-0.462167	-0.322217	0.0608313	0.710871	-0.506693	-0.688163	-0.153098	0.442323	0.276551		MZ00002068	0.35115	-0.298682	-0.039297	0.620679	0.406718	0.248543	-0.6326	0.700152	-0.472724	-0.146999	-0.418569	-0.180365
MZ00000755	0.771619	-1.37977	0.20632	-0.79398	0.028759	0.336237	-0.812254	0.27568	-0.313836	0.575896	-1.27518	0.0840659		MZ00002072	-0.47614	0.23655	0.185792	0.0483609	-0.10201	0.0764526	0.359488	0.127748	0.291678	-0.324905	0.277967	-0.217726
MZ00000758	-0.106246	0.0403054	0.312807	-0.370079	0.0319938	0.268182	-0.53097	-1.16734	-0.626391	-0.00536754	0.234479	0.0690206		MZ00002075	-0.290643	0.0848756	-0.024708	0.128881	0.293539	0.248845	0.26289	-0.0124745	0.107278	0.00804001	-0.0466711	0.0332944
MZ00000759	-4.22118	-0.386718	-3.17267	-1.27635	-0.62247	0.442321	-0.893912	-2.32465	-0.481299	-1.74061	-2.23527	-1.87297		MZ00002076	-0.370503	0.12105	0.229172	-0.219124	-0.109579	-0.728732	0.106585	0.186002	0.13296	-0.598913	-0.167059	0.358587
MZ00000766	0.522894	0.138288	0.921365	-0.482236	-0.971884	-0.233401	0.497632	-0.193995	-0.642024	0.567567	1.06569	-0.363112		MZ00002077	0.202331	0.0419762	0.14667	-0.125572	-0.210235	-0.115343	0.120278	-0.0863013	0.0087926	-0.28961	-0.115851	0.298721
MZ00000770	-0.257423	-0.100447	-0.444716	0.164764	0.190904	-0.0978199	-0.537051	-0.079255	0.398486	0.126144	-0.342526	-0.19828		MZ00002081	-1.30241	1.33485	0.685882	-0.560015	-0.76441	-0.166902	1.97227	-1.22715	-0.444708	0.881798	1.90424	0.474528
MZ00000774	-0.123591	-0.00990776	0.162474	-0.0846914	-0.293197	-0.395643	-0.42725	-0.296295	-0.953889	-0.184227	-0.0866147	-0.198758		MZ00002084	0.507596	-0.0738645	0.536361	0.608808	0.442807	0.142827	0.412657	0.218026	0.119791	-2.1416	-0.322024	0.594646
MZ00000778	-0.221645	0.0892824	0.593312	-0.0176687	0.706449	0.230026	0.0503672	0.206775	-0.345682	0.514883	0.28323	-0.541964		MZ00002085	0.532179	0.58492	-0.0537106	-0.354407	-0.3733	0.185947	0.425352	-0.115825	-0.511292	-0.00165258	0.383687	-0.0406686
MZ00000780	0.243404	0.0473379	-0.0724695	-0.158712	0.0904392	-0.128943	-0.625264	-0.297976	-0.574715	0.0811164	-0.387245	-0.424627		MZ00002086	0.0863556	-0.201625	-0.53225	-0.0689553	-0.0343542	0.0391742	-0.0267408	0.174334	-0.483038	0.365558	-0.419102	0.00905133
MZ00000786	0.508578	-0.418044	-0.10476	0.777479	1.13147	-0.426788	-0.405044	0.723166	0.0709723	-0.983178	-0.257724	0.0748618		MZ00002090	-0.326624	-0.216836	0.0775895	0.836429	0.156688	-0.292554	0.217045	-0.10337	-0.0559949	-0.700387	0.181805	0.102776
MZ00000792	0.0316222	0.214228	0.126976	-0.491011	-0.671778	0.308593	-0.672027	-0.238421	-1.01113	0.240194	0.0673766	-0.754296		MZ00002095	-0.00561479	0.12537	0.0816169	0.1351	-0.570773	0.16132	-0.0103042	-0.45589	-0.20945	1.73473	0.322433	0.124779
MZ00000795	-0.334574	0.319253	0.345042	0.0119726	0.0913318	0.118307	0.555642	-0.00458496	-0.182754	0.491968	0.491423	-0.0201524		MZ00002100	-0.281701	0.554462	0.493502	-0.28369	0.255173	0.0895555	0.380684	-0.169819	0.118512	-0.164301	0.285192	0.0926545
MZ00000796	-1.29298	0.0854659	-0.101923	0.452405	-0.484618	-0.260278	-0.259811	-0.509059	-0.399861	-1.01159	0.368603	0.290631		MZ00002101	0.198636	0.534437	0.720368	0.00737821	-0.546366	0.243061	0.61438	0.338644	-0.438305	2.3262	1.06324	0.223316
MZ00000803	0.142497	-1.85975	-0.918636	0.342848	-0.419545	-0.288882	-0.599075	-0.149354	-0.137715	-0.156235	-0.85776	-0.710027		MZ00002102	-0.385782	-0.316491	-1.41103	-0.300876	-1.20211	-0.9086	0.685198	-0.580249	-0.676893	-0.682031	-0.346997	0.322631
MZ00000806	0.585192	-0.190463	0.12097	0.447333	0.666414	-0.0938512	-0.118518	0.844975	0.559817	-0.428819	-0.173354	0.800217		MZ00002105	-0.0523838	-0.0482052	0.0207581	-0.0311906	0.580767	0.108923	-0.341142	-0.292376	-0.0965655	-0.35861	-0.210704	-0.155331
MZ00000809	-0.365491	-0.0503913	0.380477	-0.182713	-0.261403	-0.147894	0.250427	-0.620738	-0.456135	0.420267	0.36922	-0.210688		MZ00002106	0.112928	0.190348	0.437188	0.0798558	1.03334	0.37901	0.237058	-0.309761	-0.0220746	-0.703373	-0.381566	0.340759
MZ00000810	0.17394	0.309663	0.492923	-0.301227	-0.404591	0.0054661	0.187725	0.0570591	-1.34616	0.593899	0.463165	-0.15597		MZ00002110	-0.112841	0.252468	0.512289	-0.194496	0.228211	0.19918	-0.172036	-0.414861	0.0508957	0.109464	-0.526189	0.890767
MZ00000820	-0.711319	-0.010201	-0.0658806	-0.503614	-0.561684	-0.142065	-0.326905	-0.263914	-1.06403	-0.130023	-0.104815	0.0242106		MZ00002111	0.0963363	0.11729	0.68098	0.0404873	0.136718	0.529743	0.266603	-0.206261	-0.688938	0.0265827	0.610185	0.0341856
MZ00000822	-0.0160208	-0.0315488	0.0687207	-0.222074	-0.709081	0.0254892	-0.489397	-0.122518	-0.869726	0.157112	-0.0252787	-0.237932		MZ00002120	-0.159614	0.127766	0.0819422	-0.401492	-0.651169	-0.140912	-0.0862462	-0.245378	-0.230487	0.604974	0.72147	-0.0626932
MZ00000824	0.493575	0.185911	0.391111	0.0479894	-0.296759	0.404464	0.157108	-0.574147	0.292169	0.298228	0.147784	0.266982		MZ00002122	-0.0388413	0.10416	0.331985	-0.337647	-0.14956	-0.0185548	0.148109	-0.0237066	0.513721	-0.0957416	0.107864	-0.293105
MZ00000825	-0.131232	0.399592	0.683795	-0.322807	-0.661389	0.115353	1.23945	0.264889	-0.266265	0.616448	0.852782	0.490074		MZ00002128	0.180889	-0.174027	-0.278044	-0.0428534	0.681308	-0.183894	0.0803786	0.0133633	-0.114069	-0.832214	-0.0871131	0.188631
MZ00000828	-0.0890437	0.159401	0.217839	0.0398206	-0.0254828	-0.584943	0.0488198	-0.69471	-0.550636	-0.0306831	0.193102	-0.00224204		MZ00002134	0.373	0.0813576	0.239703	-0.113612	0.556191	0.323873	-0.0473854	-0.350331	-0.535562	-0.2063	0.233952	0.237289
MZ00000831	0.00868481	0.0689818	0.253694	0.0949442	0.129906	-0.15977	0.452635	0.341753	0.294991	0.328452	0.207696	0.351554		MZ00002136	0.130567	-0.123083	-0.292634	0.185902	0.215127	-0.649467	-0.079758	0.141316	0.0425676	-1.37201	-0.506772	0.762989
MZ00000832	0.606826	-0.317092	-0.369525	0.298178	-0.0183835	-0.195575	-0.0317349	0.445039	-0.158208	-0.177713	-0.264433	0.0938319		MZ00002140	-0.121152	-0.0028868	-0.539273	-0.0500561	0.147287	0.103338	0.0437291	0.043896	0.447188	-0.040183	-0.13529	-0.258084
MZ00000834	-0.756042	0.285152	0.0710601	0.150138	0.232899	0.323234	-0.343602	-0.104093	-0.674496	0.00940764	-0.0633849	-0.136355		MZ00002144	-0.208517	0.0519112	-0.10085	-0.286079	-0.224277	-0.197773	0.0849545	-0.20556	-0.264841	0.208911	-0.0963615	0.189181
MZ00000836	-0.735876	0.429804	-0.176434	-0.460739	-0.0485936	0.311121	0.35094	-1.93305	-0.33877	1.56183	0.359935	-0.79744		MZ00002147	-0.466719	0.259356	-2.9751	-0.753225	0.180474	0.545772	-0.234193	-0.599636	-0.0145171	-0.189429	-0.0428013	-0.758419
MZ00000838	0.167255	-0.069331	0.347109	-0.0652106	0.0824005	-0.0632748	0.378957	0.0191098	-0.184843	0.112409	0.285849	0.499877		MZ00002150	0.104368	0.123296	0.0385102	-0.0678125	0.109998	-0.0863752	0.45084	-0.546874	-0.334293	-0.0451417	0.0350595	-0.255676
MZ00000839	-0.429947	0.135409	0.480845	-0.0615351	-0.419542	0.224853	0.732442	-0.251302	-0.952849	0.21614	0.0224332	-0.169314		MZ00002154	0.319132	0.152124	0.683212	0.0149741	-0.340836	0.568071	0.229569	-0.017801	-0.250199	0.115612	0.315103	0.306813
MZ00000852	0.0908449	-0.0777266	-0.0528398	0.158713	0.0257437	-0.0222531	-0.559896	0.145136	0.032834	0.290968	-0.185858	-0.422922		MZ00002155	0.801327	-0.1905	0.552257	0.160801	-0.398133	0.876776	0.398442	-0.433608	0.433103	0.141476	0.365733	0.318393
MZ00000859	0.0819643	0.335339	0.0641453	0.366992	0.379383	0.409299	0.255228	0.112487	0.822057	0.618408	-0.175846	-0.117534		MZ00002156	0.513321	-0.564539	-0.41401	-0.296262	-0.739203	-0.261029	-0.34938	0.119122	-0.646874	-0.164879	-0.20945	0.059677
MZ00000860	-0.168285	-0.531687	0.0943098	-0.0608498	-0.422455	-0.100906	0.238844	0.169265	-0.0192215	0.606885	0.281916	0.154244		MZ00002159	0.431713	0.102147	0.0868533	0.300817	0.159152	1.18297	0.296769	-0.591162	-0.205973	-0.326217	0.177391	0.0377787
MZ00000861	-0.541039	0.0953552	0.40999	0.290966	0.028899	0.0929892	0.188378	-0.238017	-0.2427	-0.0287248	0.564943	-0.20164		MZ00002166	0.236345	-0.315509	0.0561197	0.201576	0.934307	-0.0307713	-0.0612388	0.674622	0.113186	-0.084343	0.145029	-0.0947109
MZ00000863	0.223558	-0.157982	-0.296157	0.432646	0.665073	-0.485324	0.170972	0.376059	0.00930584	-0.301326	-0.53253	0.326183		MZ00002168	0.0597897	0.0601998	0.118225	-0.0937528	-0.802952	0.0340344	-0.158604	-0.132118	0.0714134	-0.0489625	0.0277146	-0.0919719
MZ00000864	0.285803	2.88404	-0.267056	0.504716	1.00308	-0.241951	-0.0818761	0.683921	0.458206	-0.239896	-0.400413	0.189841		MZ00002170	-0.423616	0.0450985	0.416921	0.0730177	0.134036	0.272384	0.304171	-0.605728	0.332667	-0.117462	-0.145637	-0.628889
MZ00000865	0.0476701	0.375862	0.165107	0.0883276	-0.0194125	-0.454359	0.455807	-0.117834	0.382575	0.704272	-0.0622609	0.023682		MZ00002171	-0.275079	0.0898605	0.705071	0.617805	-0.575329	0.458082	0.26613	-0.0278323	-0.152481	0.454706	0.535192	-0.105567
MZ00000871	0.171855	-0.0770158	0.0426793	-0.207142	0.0495144	0.151722	0.557067	-0.21669	-0.0286026	0.366437	-0.0941161	0.0482263		MZ00002173	0.717808	0.525702	0.462973	0.551718	0.303714	0.702128	0.329014	0.0549425	0.237431	0.253645	0.396707	0.233933
MZ00000877	0.142952	-0.0838014	0.0259695	-0.0127369	0.279179	0.21022	0.033863	-0.143411	0.303472	0.456833	0.0320403	0.126916		MZ00002174	0.526351	-0.522998	-0.0153628	-0.0847272	0.174375	-0.326683	-0.337146	0.283603	-0.203174	-0.445003	-0.38207	0.0822326
MZ00000878	-0.369667	0.0457732	-0.0551715	-0.131665	-0.0792183	-0.0657674	1.72947	-0.103742	-0.0184545	-0.0918708	1.02325	0.818906		MZ00002176	-0.155069	0.0471191	0.872508	-0.114817	-0.5044	0.620721	0.4403	-0.101666	-0.847352	0.397734	0.95996	0.157833
MZ00000883	-0.000326629	-0.0653295	-0.205032	-0.21662	0.0144981	0.474781	0.689717	-0.45123	0.630707	0.538061	-0.143162	-0.148491		MZ00002178	0.480657	0.103893	0.0997087	-0.20705	0.0661598	0.333615	-0.0396714	-0.611031	0.12637	-0.992582	-0.324411	0.110097
MZ00000889	0.0361169	-0.208967	-0.128082	0.0509076	-0.0246427	-0.0221765	0.194087	-0.461876	0.639218	0.402634	-0.241577	-0.043086		MZ00002180	0.227361	0.0481539	-0.0804133	-0.534984	-0.753052	0.0726348	0.429991	0.0507105	-1.14288	0.497314	0.406312	-0.0574058
MZ00000895	-0.122096	0.0406218	-0.0739297	-0.0883114	-0.0192062	-0.00762002	0.250911	-0.0943808	0.376781	0.51733	0.0766879	0.355679		MZ00002182	0.180825	-0.41945	-0.562294	0.456326	-0.166384	-0.353068	-0.420179	0.357143	-0.190307	-0.568426	-0.450002	0.49427
MZ00000898	-0.244725	-0.319573	0.039495	0.246442	-0.186727	-0.341955	-0.0604958	0.0910855	-0.760423	0.1198	0.309697	-0.19678		MZ00002184	0.0784578	0.00917437	0.528967	-0.301803	-0.422882	0.127217	0.356755	-0.395703	-0.644319	-0.239509	0.549577	0.193947
MZ00000901	0.0508552	-0.0516117	-0.0300161	0.016505	0.103678	-0.0765929	0.20392	-0.605289	-0.150348	0.484927	0.580968	0.229241		MZ00002185	0.593458	-0.226028	0.142872	0.0396597	0.61347	0.0977719	-0.00908562	0.686908	0.41243	-0.565893	-0.885918	0.401183
MZ00000905	0.716809	0.0887452	-0.282456	0.233408	0.435159	-0.111571	-0.999261	0.407968	-0.4611	0.0916986	-0.330315	-0.0594355		MZ00002186	-0.74119	0.138397	0.291747	-0.281627	-0.992132	0.0248372	0.231111	-0.280795	-0.542885	0.279275	0.12595	-0.42215
MZ00000907	0.0815357	0.407227	-0.134345	-0.0371125	0.269646	0.214369	0.267132	0.169402	0.630797	0.461007	-0.0243519	-0.185062		MZ00002189	0.10117	0.288534	0.235726	0.409889	-0.189766	0.0735225	0.123166	0.117058	0.234722	0.207309	0.364812	0.0318426
MZ00000911	0.13178	0.113985	0.150435	-0.169184	0.365034	0.212445	0.220607	-0.516274	-0.0465731	0.0264959	0.0701376	-0.031393		MZ00002193	-0.23242	0.21933	-0.304003	0.0639484	-1.08589	-0.728736	-0.0429062	-0.14858	0.161297	0.498226	-0.064791	-0.390348
MZ00000912	0.0230569	1.00005	0.182068	0.396909	0.191505	0.351267	0.604063	-0.336657	0.556637	0.0754461	0.26431	0.455101		MZ00002198	0.260408	-0.283622	-0.138033	0.748262	1.81566	-2.05859	0.034546	1.41731	0.0731987	-2.09711	-2.13915	0.848945
MZ00000913	0.0609676	-0.143219	0.151345	0.159742	0.26227	0.0866174	0.426167	-0.174299	0.100269	0.225648	-0.465617	-0.0833367		MZ00002202	0.660564	-0.326333	0.518837	0.436218	0.407692	0.565309	-0.0447174	-0.427493	0.511894	0.11364	-0.392907	-0.114546
MZ00000918	-0.4783	0.162856	-0.216178	-0.315952	-0.200712	-0.0930445	0.157703	-0.230106	-0.471204	0.18862	-0.0583777	-0.14921		MZ00002204	0.307839	-0.0360979	0.285729	-0.397901	-0.465019	0.781805	0.0771971	-0.752461	-0.831571	0.563521	-0.360209	-0.225966
MZ00000919	0.9451	-0.562063	0.350004	0.0534666	0.277261	-0.308205	0.528388	-0.147319	-0.368658	0.397289	0.433697	0.296482		MZ00002206	0.565916	-0.0418648	0.869117	-0.317796	0.107613	0.21132	-0.0708955	-0.168167	-0.501252	0.500675	-0.247392	0.0576568
MZ00000922	-0.549032	0.106251	0.0412241	0.358622	0.0351869	-0.0679623	0.252152	0.385723	-0.574522	0.261721	0.52261	-0.156904		MZ00002212	-0.0738475	0.337184	0.103989	-0.12306	0.587879	0.0908313	-0.00597703	-0.0951646	0.534306	0.0564786	-0.519289	-0.311322
MZ00000925	-0.0682385	0.0217946	-0.109735	-0.0632822	-0.0599201	0.0337026	0.223863	-0.266392	-0.583452	0.441192	0.657288	0.409324		MZ00002217	-0.129337	-0.184916	-0.269233	-0.391074	-0.305906	-0.259319	-0.786764	0.768298	0.014618	0.144291	-0.353071	-0.329432
MZ00000926	1.50304	-1.82376	-0.544699	-0.0496231	3.09001	-0.596077	-0.930566	1.34591	0.584987	-1.07776	-1.60119	0.681149		MZ00002221	-0.600829	-0.74856	0.0795953	-0.550144	-0.420814	-0.949183	0.226239	-0.204857	0.115762	-0.000320942	0.223874	0.280679
MZ00000927	0.752716	0.305534	0.0601856	0.105582	-0.560519	0.292663	0.616078	-0.23846	0.150471	0.797039	0.580098	-0.25828		MZ00002223	0.169956	0.0667153	0.235928	-0.288283	0.0097244	-0.0398506	-0.300203	-0.0330865	-0.883588	0.50103	0.266867	0.114319
MZ00000928	0.117259	0.166329	0.498461	0.0131385	-0.238519	-0.335251	-0.443593	-0.247719	-0.53198	-0.165205	-0.0319309	-0.187241		MZ00002224	0.349497	-0.546884	0.0723137	0.205435	0.686079	-0.383696	-0.536515	-0.0282154	-0.0500539	-0.483029	-0.150605	-0.0943688
MZ00000929	-0.696838	-0.171379	0.102209	0.464237	-0.126819	-0.397506	-0.363461	-0.592481	-0.485555	-0.461012	-0.238353	-0.157142		MZ00002227	0.0418209	-0.300942	-0.589758	-0.781212	-0.00105715	-0.393661	-0.246704	0.293013	-0.0349594	0.0927959	-0.131497	-0.18576
MZ00000930	0.0147405	1.26053	-0.163401	0.198725	0.570043	0.145183	0.063214	0.38131	0.20623	-0.0016987	-0.53547	0.0354427		MZ00002234	-0.0199752	0.0558088	0.0476095	-0.0890055	0.374459	0.411006	0.102679	0.0717081	0.122724	0.333405	-0.284173	-0.552749
MZ00000931	-0.0949256	0.125747	-0.00376397	-0.102801	-0.192045	0.221093	1.21148	0.194578	1.08688	1.06505	0.970317	0.706837		MZ00002236	0.10203	-0.0662156	0.314083	-0.0313579	0.246987	-0.136132	-0.316508	0.335151	0.0762477	0.724294	-0.425249	-0.192302
MZ00000934	0.54323	0.273417	0.763373	0.0666579	-0.0545184	-0.111206	-0.203073	0.0295226	-0.0744841	0.368011	0.689905	0.145354		MZ00002237	-0.0109053	0.0411003	0.401934	-0.171568	-0.285109	-0.168917	0.425035	-0.310651	0.145039	0.443929	0.0570647	0.144756
MZ00000936	-0.414177	0.498118	0.257109	0.25969	-0.209286	0.3682	0.0227303	-0.26291	0.107536	0.583827	-0.0160539	-0.420481		MZ00002238	0.616322	-0.246945	-0.258514	0.677782	1.34713	0.0585732	-0.0342449	0.80009	0.632918	-0.347916	-0.317093	0.469924
MZ00000937	-0.208605	-0.000437866	-0.0550535	-0.334709	-0.156691	-0.161184	0.348224	-0.199872	-0.0524281	0.500591	0.471478	0.173767		MZ00002241	-1.12971	0.515442	0.0931549	0.0336559	0.414738	-0.205766	-0.115131	-0.247037	-0.02742	0.770585	0.0528348	-0.257412
MZ00000943	-0.161085	-0.0721035	0.151292	-0.0731827	0.0515491	0.121532	0.317739	-0.0844684	-0.543721	0.215241	0.631385	-0.00824771		MZ00002248	0.723454	-0.039183	0.260306	0.0418137	0.854389	0.809739	-0.19298	-0.129778	-0.437932	0.133497	0.0301791	0.0696099
MZ00000949	-0.3643	0.445069	-0.250333	0.109544	0.349948	0.0884127	0.261903	-0.0180863	0.159816	0.158734	-0.103093	0.000971263		MZ00002249	0.537545	0.0486991	0.112193	-0.0635954	0.0221655	-0.417856	-0.489224	-0.0795297	-0.218404	-0.224647	0.179142	-0.231536
MZ00000951	-1.54136	0.361239	1.69623	-0.075496	-0.491676	-0.12051	-0.0846207	0.000807407	-1.07747	0.34423	0.228553	-0.42898		MZ00002251	0.635032	-1.06011	-0.044985	-0.726353	0.257605	-0.166145	-0.26474	0.396484	-0.116714	-0.472263	-0.861732	-0.023703
MZ00000954	0.169523	0.100953	-0.238407	-0.0994749	-0.0673595	0.203615	0.491106	-0.148888	0.477161	0.188103	-0.0556742	0.160991		MZ00002256	0.413739	0.18049	0.758386	-0.400432	0.00554381	1.02172	0.0203008	-0.194132	-0.146287	0.137914	0.5657	0.17993
MZ00000960	0.0423454	0.0306736	-0.429371	0.242861	-0.430499	0.278742	0.18272	-0.387817	0.166272	-0.789103	-0.465532	-0.551431		MZ00002258	0.251626	0.165212	0.149256	-0.289137	-1.23292	0.0211833	-0.06395	0.169865	-0.320295	0.499814	0.205012	-0.553176
MZ00000962	-0.380807	-0.226786	-0.176963	-0.443929	-0.329629	-0.18069	0.0101097	-0.535477	-0.133521	-0.370282	0.206143	-0.275728		MZ00002267	-0.0166315	0.0467342	0.163723	0.201408	0.642346	0.0674023	0.145389	0.020727	0.187082	0.0653522	-0.325081	-0.228326
MZ00000963	-0.0233055	-0.265169	0.290088	0.585093	0.0091661	0.104216	-0.259889	1.02401	0.282301	0.220123	-0.110434	0.323464		MZ00002269	0.00812193	-1.03491	-0.228669	-1.41708	-1.45346	0.176692	0.18788	0.251275	-0.128487	-0.1639	-0.198018	0.253041
MZ00000966	-0.0173093	0.0685666	-0.0168254	0.206968	-0.250872	0.303468	-0.137613	0.077359	0.0256001	-0.132424	-0.182605	-0.0824108		MZ00002272	0.202292	-0.0378804	0.541188	0.108699	-0.541585	0.35171	0.424456	-0.906947	-0.346148	0.488008	-0.479588	0.630214
MZ00000967	0.324604	-0.357046	0.104558	-0.372141	-0.0983421	0.0355101	-0.341591	0.473217	-0.13374	-0.0969208	0.442576	0.622053		MZ00002273	-0.696271	-1.13161	-0.936533	-0.310441	-1.16527	-1.62341	-0.0265378	-0.0625609	-0.163113	-0.901639	-0.514392	0.217146
MZ00000969	0.0609782	-0.0352616	0.628727	-0.0839702	0.148634	-0.121677	-0.0757022	0.73965	-0.164479	0.0493337	0.705427	-0.0519583		MZ00002274	-0.170934	0.0182273	0.315339	-0.0920041	-0.312026	0.303483	-0.198849	-0.533563	-0.584987	-0.462486	0.313955	0.0106399
MZ00000972	0.038216	-0.185825	0.176727	-0.143363	-0.292491	0.194484	-0.0996305	-0.275197	-0.1648	-0.411823	-0.199412	-0.00203013		MZ00002275	0.432901	-0.426681	-0.543253	-0.191305	-0.0383452	-0.255091	-0.336395	0.614352	-0.0362448	-0.0311338	-0.227213	0.107187
MZ00000976	-1.26834	2.34196	-2.51398	-1.38095	-2.30828	-2.14404	-1.17376	-0.334931	-0.588397	-0.645755	0.632503	0.330492		MZ00002278	0.64691	-0.399112	-0.108566	0.169075	0.780573	0.00780014	-0.595058	0.717524	-0.165064	-0.726294	-1.44181	0.117445
MZ00000978	-0.154686	-0.0441665	0.184868	-0.136048	-0.0472061	-0.0169945	-0.0488917	0.117322	0.347193	-0.0181251	-0.168511	-0.541634		MZ00002283	0.303074	0.246503	0.000920284	-0.13181	-0.111914	0.268417	-0.322004	0.376284	-0.0107083	0.273087	-0.518795	-0.0756621
MZ00000984	0.505744	-0.0182532	-0.0293142	0.0295523	-0.0464984	-0.13317	-0.220885	0.0368116	-0.0475683	0.0328145	-0.440358	-0.439693		MZ00002286	-0.186863	-0.0831999	0.426366	-0.0812281	-0.619724	-0.455565	0.175558	0.44817	-0.538644	-0.552992	0.134489	0.308705
MZ00000986	-1.00275	0.0395128	0.219729	-0.485531	-1.18994	-0.326781	-0.013104	0.0251968	-0.279941	-0.452257	0.481954	0.229624		MZ00002288	0.0269607	-0.250372	-0.00658161	0.464315	1.4867	0.977118	-0.895284	0.307822	0.55395	-0.336935	-0.880627	-0.598595
MZ00000987	-0.213791	-0.246895	-0.212148	0.1492	0.0524994	-0.144039	-0.687703	0.295348	-0.352893	-0.088259	-0.395043	0.365293		MZ00002291	0.181446	-0.223206	0.0189312	-0.0688111	0.461484	0.494638	0.167247	0.314608	0.461218	0.316333	0.171537	0.259796
MZ00000988	-0.0691096	-0.0220221	-0.0320251	-0.903693	-0.380002	0.440713	-0.337177	-0.0366867	-0.0505718	0.0595066	-0.178674	-0.190539		MZ00002293	0.0945908	-0.0897706	-0.0377778	-0.0912421	-0.152059	-0.567304	-0.369241	0.600603	-0.0741504	0.164872	-0.498918	0.509592
MZ00000990	0.0741864	0.101161	0.276628	0.273587	-0.210672	-0.102494	-0.19092	-0.377622	-0.0733695	-0.112758	-0.223208	0.0623859		MZ00002296	-0.335301	0.488157	0.200431	-0.156832	-0.235059	-0.276736	0.225122	-0.0877754	-0.0610937	0.380336	0.604059	0.0651481
MZ00000996	-0.5152	0.0830261	-0.16221	-0.214519	-0.251371	-0.150699	-0.0754049	-1.53924	-0.31615	-1.27938	-0.426149	-0.0593206		MZ00002301	0.0593895	-0.426998	-0.0274414	0.0770729	0.173602	-0.0229521	-0.440086	0.664877	-0.119169	-0.471285	-0.0485336	0.102426
MZ00001002	0.406727	0.672553	-0.0562732	0.223054	-0.118424	0.345126	0.280278	-0.25922	0.412937	0.316241	0.199837	-0.417343		MZ00002303	-0.293327	0.368617	0.632531	-0.799495	-1.12999	0.614586	0.362291	-0.644613	-0.384789	0.592398	0.666394	-0.518225
MZ00001005	0.200022	0.0295499	0.11512	0.0486221	-0.901279	-0.0217502	-0.747342	0.0150134	-0.635623	0.138208	0.0747981	-0.691786		MZ00002305	0.159291	-0.167557	-0.402664	0.94772	0.228313	-0.915588	-0.0347461	0.525906	-0.168623	-1.27175	-0.623306	0.102744
MZ00001008	-0.377081	-0.123907	0.0751813	-0.0666585	-0.0230008	0.198652	0.474174	0.237001	-0.597307	0.334436	0.262118	-0.0975473		MZ00002311	0.444715	-0.249873	1.00514	0.69462	0.0573305	-0.080277	-0.163166	0.777651	0.256302	-0.600005	-0.593133	0.355394
MZ00001009	-0.0413081	0.227197	0.368343	-0.143201	-0.281834	0.218146	0.607886	-0.170352	-0.469964	0.440222	0.480136	0.460037		MZ00002313	-0.496671	0.168244	-0.206102	0.0639931	-0.0651268	-0.331175	-0.0815604	-0.0994432	-0.108153	-0.966806	0.185718	-0.107871
MZ00001013	0.336641	-0.206102	0.0698658	-0.0736557	0.0541993	0.228203	-0.0636995	-0.202323	-0.266843	0.346729	0.20988	0.448651		MZ00002314	0.195505	1.19745	-0.0612662	0.219522	0.213585	0.634504	-0.268781	1.8352	0.665983	0.800302	0.210487	-0.423299
MZ00001014	0.253211	0.121396	-0.010858	-0.230245	0.124315	-0.0355264	-0.135926	-0.288908	-0.105476	-0.219671	0.10113	0.0280132		MZ00002315	0.213569	0.350916	-0.0927368	-0.224416	0.399777	0.532534	-0.0146331	-0.10639	0.362542	0.313779	0.13934	-0.608308
MZ00001016	-0.747006	-0.347405	-0.0192723	-0.205853	-0.734661	-0.343752	0.178881	-0.0362429	-0.221859	-0.862165	-0.174025	0.221314		MZ00002316	2.94118	1.23726	2.66011	1.58205	2.93312	2.13128	1.39097	2.71651	0.796976	2.60507	1.47525	1.45569
MZ00001018	-0.296478	0.302528	0.253006	-0.555036	-0.586601	0.157364	0.0598331	-0.0452548	-0.945118	0.524724	0.616058	0.420473		MZ00002329	0.235072	0.479007	-0.0679891	0.165788	-0.735214	-0.117818	0.0911298	-0.326306	-0.727763	0.0411337	-0.175433	-0.308328
MZ00001019	-0.668673	-0.326248	0.0136485	-0.455358	-0.444946	0.00871688	-0.259577	-0.807841	-0.416518	-0.482088	-0.945881	-0.118203		MZ00002339	0.0957358	-0.0715497	0.584791	-0.0851569	-0.00206712	0.321453	0.390448	0.432704	0.187669	0.243412	0.397479	-0.0746301
MZ00001020	0.233761	0.0313646	0.271741	0.384134	0.366302	-0.0181481	0.458893	0.984126	0.921942	0.247147	1.10051	1.23106		MZ00002343	-0.122331	-0.00877276	0.332561	-0.0775539	-0.214513	0.591336	-0.0303453	0.343885	-0.403588	-0.0708806	0.42267	-0.00553613
MZ00001022	-0.753397	0.101736	0.147089	0.932869	1.10842	-0.0470926	-0.156527	0.457907	-0.0181253	-0.706627	-0.234221	0.485787		MZ00002344	-0.292444	0.192505	-0.0558538	0.00227668	0.0967939	-0.232583	0.250932	-0.00789032	0.264217	-0.0916991	-0.0200231	-0.157308
MZ00001024	-0.264319	0.176627	0.361064	0.200568	0.00869153	-0.396348	0.00075724	-0.0481709	0.205173	-0.506424	0.0230274	0.0510003		MZ00002352	0.161114	-0.115493	0.0701934	-0.196252	-0.787741	-0.350396	0.484641	-0.125021	-0.859011	0.302399	0.228811	-0.0297054
MZ00001028	-0.212962	0.0688925	-0.129162	-0.0432531	-0.0332801	-0.408035	0.215865	-0.255773	-0.310266	-0.417417	-0.00760725	-0.160415		MZ00002357	0.50176	-0.060206	0.352012	0.218532	0.284836	0.494298	0.495442	0.352041	0.124971	0.357005	0.526544	-0.138241
MZ00001034	-0.173553	-0.180311	0.00591891	0.225507	-0.0544178	-0.212631	-0.0947207	0.159514	-0.0847488	-0.856292	0.262977	0.366339		MZ00002359	0.763333	0.914156	0.79657	0.652147	0.0600673	1.26088	0.149452	0.412867	-0.605427	0.602816	0.619904	-0.109395
MZ00001035	0.0709303	0.418414	-0.149453	0.197867	-0.939769	0.643926	-0.45671	-0.549947	-0.462145	0.399309	0.324071	-0.597595		MZ00002363	-1.0244	-0.321015	0.397412	-0.103174	-1.31458	-0.175992	0.844138	-0.569279	-0.211702	0.499805	0.4099	-0.201245
MZ00001038	-0.111643	0.0413156	-0.0783024	0.0793607	-0.00957488	-0.0503188	0.445979	-0.218247	0.52424	-0.014328	-0.0585246	0.530812		MZ00002364	0.196696	-0.104529	0.254544	-0.378731	-0.766799	1.06513	-0.212646	-1.38441	-0.496469	0.468791	0.568244	-0.389976
MZ00001040	-0.157955	3.30837	0.0975429	-0.610699	-0.623901	0.301961	-0.76905	-0.65329	-0.059605	-0.117445	-0.0457549	-0.549629		MZ00002368	-0.358234	-0.109258	-0.163874	0.214736	0.230911	0.229186	0.333563	0.147068	0.0570099	-0.382346	-0.0408609	0.278191
MZ00001042	0.194222	0.0239512	0.395656	-0.135694	0.0734997	0.463235	0.600611	0.531546	0.202326	0.919146	0.92816	0.292791		MZ00002375	0.220085	-0.438245	-0.390676	0.204171	0.772103	-0.187769	-0.242977	-0.0289127	0.138751	0.0615435	-0.0504296	0.0137015
MZ00001043	0.194213	-0.119974	1.00093	0.141742	-0.235262	0.381737	-0.3204	-0.158984	-0.000926573	-0.144128	0.348656	0.363241		MZ00002376	0.124137	-0.166168	-0.101898	0.204277	-0.21807	-0.125543	-0.438588	0.700986	-0.414259	-0.484833	-0.427046	-0.266137
MZ00001044	-0.131901	0.0154898	0.185175	0.12139	-0.185314	-0.165377	0.0787572	0.0219968	0.398203	0.304645	0.0439492	0.171786		MZ00002378	0.0591003	-0.291211	0.141961	0.021918	0.298075	-0.208529	-0.32549	0.755858	0.0866585	-0.393237	-0.143989	-0.167254
MZ00001045	-0.569673	-0.882805	0.937609	0.662909	-0.113118	-1.07635	0.65714	0.39596	-0.232537	-0.530723	0.522416	1.17385		MZ00002379	0.0880714	0.0685629	0.16007	-0.0227698	-0.00767642	0.0790299	-0.0697064	-0.869481	-0.241961	-0.525002	0.35137	-0.415882
MZ00001050	-1.04784	-0.0721501	-0.412482	-0.745035	-0.641998	-0.199704	-0.292733	-0.799301	-0.644548	0.109164	-0.0984642	-0.414146		MZ00002386	0.0696062	0.636448	0.350844	-0.229943	0.853687	0.472418	-0.137526	0.388505	0.313439	0.387247	0.74751	-0.00377139
MZ00001059	0.119739	-0.605222	0.131763	-0.0269638	-0.189753	-0.348079	-0.3624	0.317505	-0.511676	-0.698418	0.0371478	-0.110852		MZ00002401	-4.4522	-1.93317	-4.62773	-2.20285	-1.94874	-0.632027	-3.67617	-3.04668	-2.72815	-2.36913	-2.54195	-4.22257
MZ00001060	-0.453452	-0.25199	2.46492	0.157139	-0.222543	0.29754	0.590251	-0.0228595	0.127884	0.323216	-0.421844	0.050424		MZ00002403	0.0426385	-0.215464	0.141277	0.105999	-0.701533	0.465609	0.218156	0.0599633	0.188915	0.145371	0.382693	-0.877574
MZ00001062	-0.117185	0.35862	0.700588	-0.112026	-0.594303	0.283859	0.877704	0.169882	-0.767516	0.175477	0.667981	0.550724		MZ00002405	0.633486	0.012866	-1.71924	0.835421	1.79693	0.203703	-0.682887	0.137212	-0.373616	-0.823006	-0.649601	-0.362981
MZ00001064	0.564554	-0.672531	0.632478	-0.465191	-0.473938	0.226007	-0.769133	-0.0466412	0.179223	0.884607	-1.42523	-0.273694		MZ00002407	0.473024	0.613576	0.00919036	-0.294771	0.87329	0.95186	-0.426823	-0.868254	0.342061	0.157469	0.0029809	-0.653885
MZ00001066	-0.156679	-0.521572	0.135461	-0.243697	0.361126	0.656666	0.191287	-0.0612517	-0.0770301	0.0557028	-0.122494	-0.0139418		MZ00002408	0.194735	0.352527	0.822211	0.309162	0.0581916	0.721334	0.427168	0.633949	-0.205516	0.746866	-0.211241	-0.140958
MZ00001068	0.751161	0.145445	0.683986	-0.00167892	0.151162	0.0963787	0.330559	-0.134111	0.0733253	0.265616	0.377948	0.03172		MZ00002412	-0.195832	-0.108653	0.43354	-0.175173	-0.3774	-0.444963	-0.0883512	0.173019	-0.523252	0.422027	0.102978	0.0963919
MZ00001075	0.203617	0.546286	0.77325	-0.197144	-0.825468	0.0565302	-0.299457	-0.128526	-0.0854141	0.279939	0.631367	-0.137159		MZ00002416	0.544764	0.0201983	-0.198675	0.19922	0.139625	0.0723729	0.771114	-0.296568	0.779937	-0.882385	0.516852	0.312498
MZ00001080	-0.404515	0.113826	0.129796	-0.1476	-0.463226	0.213003	0.208757	-0.143327	0.175516	0.139732	0.504861	0.325975		MZ00002426	-1.10865	0.444917	-0.302502	-0.368643	0.510914	-0.281394	0.192907	0.102447	0.0602896	0.575737	0.335702	-0.233575
MZ00001085	-0.0261658	0.0717285	0.568035	-0.601499	-0.495554	0.18521	0.55609	-0.0502855	-0.767055	0.194436	0.742247	0.0736728		MZ00002428	0.219611	0.249814	-0.585334	0.0683817	0.795265	-0.488648	0.168782	0.3316	0.631018	0.624457	-0.516561	0.0705965
MZ00001097	-0.34446	0.149634	0.18527	-0.015281	-0.0620458	-0.0328432	0.316622	0.17461	-0.0369479	0.321005	0.324654	-0.0772625		MZ00002430	-1.0032	0.478582	0.159616	0.466637	-0.344021	-0.431474	-0.315731	-0.707234	-0.320259	-0.518197	0.0941772	-0.496031
MZ00001098	-0.0783124	0.111294	0.0753081	0.237306	0.298873	0.209375	1.17933	0.833487	0.276667	0.949839	0.689672	0.607624		MZ00002432	-0.115136	0.237543	0.0362849	0.0921156	0.385811	0.171489	0.330208	-0.333592	0.0513072	-0.486376	0.432268	-0.334014
MZ00001100	-0.100101	-0.143182	-0.515551	-0.317247	-0.142279	-0.342192	-0.267284	-0.214749	0.0832849	-0.140635	-0.611729	-0.349788		MZ00002433	0.641668	-0.82495	-0.0614598	0.447457	0.701833	-0.348829	-0.165654	1.06874	0.426553	-0.584815	-0.97151	0.193245
MZ00001101	-0.373119	0.0189904	0.00468085	0.0927486	-0.163495	-0.199245	-0.720587	-0.183764	0.329842	0.226671	-0.282353	-0.168705		MZ00002440	0.362322	0.034404	0.355466	0.122927	-0.192714	0.0970542	0.189449	0.181066	0.33317	0.350699	0.0952591	0.344422
MZ00001103	-0.120342	0.282329	0.305634	-0.0166199	0.0841845	0.285608	0.352566	-0.116079	-0.0302657	0.465179	0.321749	0.121414		MZ00002442	0.74197	-0.487074	-0.830091	0.42224	0.274238	-0.0484798	-0.936175	0.671021	-0.0868958	-0.107902	-1.29902	-0.178054
MZ00001107	0.869209	0.109758	0.274175	0.265012	0.238566	0.1802	-0.0203474	0.886202	0.149986	0.340176	0.662962	0.451789		MZ00002445	-0.0648327	0.542017	-0.178149	0.229006	0.700758	0.212364	0.175122	0.226911	0.232635	-0.177064	-0.0141034	0.310577
MZ00001109	0.348979	-0.139715	0.0207916	-0.537293	0.521232	0.182725	-0.534615	-0.0763253	-0.0835536	-0.503792	-0.362238	0.574069		MZ00002450	-0.419037	0.381527	0.186488	-0.0862573	-0.364862	0.139127	0.165397	0.174459	0.279319	-0.10971	-0.280607	-0.458186
MZ00001112	-0.817175	0.00619309	-0.108618	0.117024	-0.58075	-0.535658	-0.287251	-0.171783	-0.0923199	-0.250514	-0.219864	0.203558		MZ00002454	-0.425975	0.318973	0.28196	0.215383	-1.30517	-0.607464	-0.0183572	-0.182359	-0.437503	-0.21096	0.456742	-0.0478022
MZ00001117	0.154379	0.055929	-0.265645	0.191464	-0.304455	0.0155798	0.40305	0.121629	0.21032	-0.276529	0.445402	-0.0557678		MZ00002455	-0.0889027	0.841146	0.796729	0.119997	-0.113699	0.589196	0.18736	0.0500101	-0.219963	0.238051	0.42537	-0.398232
MZ00001118	0.012123	0.137895	-0.00984109	0.170918	0.133116	-0.105065	0.0411438	0.0136177	0.0166698	-0.0532918	-0.670884	-0.753781		MZ00002458	0.411797	0.0138105	-0.0910822	-0.659808	0.58816	0.432367	-0.0922316	0.0124764	0.531591	0.261012	0.29157	-0.275524
MZ00001122	0.641254	-0.397369	-0.364187	0.189256	0.987501	-0.0894496	-1.37313	1.35922	0.33225	-0.216783	-1.58086	0.317347		MZ00002461	-0.361769	0.401688	0.255116	-0.442915	-0.481641	0.169641	0.102105	0.0839699	0.0477415	0.0916891	0.336774	-0.291769
MZ00001124	-0.133119	0.272724	0.293436	-0.0396096	0.161142	-0.0327733	-0.155383	0.0162788	0.33453	-0.0095542	-0.34031	-0.335063		MZ00002464	0.23487	0.273305	0.492089	0.0324011	-0.133551	-0.020156	0.300646	-0.0783519	0.430064	0.399546	0.918209	0.0504648
MZ00001128	1.22492	-0.505639	0.853476	0.0938114	-0.00165643	0.0353696	1.97468	0.193888	0.00903565	1.3685	0.385178	-0.211825		MZ00002472	0.0781931	0.145537	0.44263	-0.154695	0.228272	0.104045	0.0029306	0.0157434	-0.38726	0.149021	0.490807	-0.343386
MZ00001129	-0.0542808	0.0802337	0.76538	-0.257254	-0.30877	0.107783	-0.121107	-0.380912	-0.537186	-0.196684	0.374557	0.0126519		MZ00002480	0.224952	-0.00542722	-0.1629	0.131887	0.330948	0.0271899	0.309433	0.3587	0.366399	-0.191663	-0.531566	0.265893
MZ00001137	-0.148236	0.224235	0.845962	-0.425496	-0.74379	-0.308782	-0.214953	-0.0950941	-1.1789	0.346232	0.506476	0.063389		MZ00002482	0.00476605	0.0928585	0.47055	-0.00845668	-0.596037	-0.281782	0.245637	-0.143544	-0.743901	0.791728	0.603368	-0.0620643
MZ00001140	0.221571	-0.0470238	0.412542	-0.38807	-0.541263	-0.0548544	0.452629	-0.132259	-0.375751	0.427075	0.709961	-0.134926		MZ00002485	0.0231378	0.0539501	0.131218	0.0757355	-0.400157	0.310165	-0.121686	-0.296644	-0.111457	-0.105766	0.462502	0.285408
MZ00001144	-0.171942	-0.0540075	-0.113765	-0.00299242	-0.289737	-0.0842781	0.48977	0.154538	-0.0637731	0.387857	0.01465	-0.0742174		MZ00002486	-0.116423	0.207809	1.43405	0.0392583	-0.0438769	0.387311	0.394273	-0.336834	0.299883	0.136469	0.514029	0.45457
MZ00001147	-0.504346	0.177104	0.279196	0.0296186	-0.283363	-0.311635	0.249014	-0.395569	-0.406058	0.0503419	0.755821	0.260678		MZ00002496	-0.0393068	0.598554	0.900672	0.233228	-0.315205	0.668652	0.428847	0.322961	0.304196	1.28701	1.02084	0.0252023
MZ00001148	-0.0601186	0.0507341	-0.156467	-0.246655	-0.540044	-0.00259222	0.0595213	-0.305708	-1.29914	0.332484	0.28299	-0.0152983		MZ00002497	-0.180009	-0.467858	0.374813	0.240921	1.32777	0.592863	-0.201111	0.25132	0.485428	-0.144465	0.00917833	0.0603061
MZ00001149	-0.298727	0.113941	-0.123662	0.242785	0.242451	-0.238267	0.695765	-0.290138	0.0864597	0.00965247	-0.0904447	0.220738		MZ00002499	0.784786	-0.31909	0.551198	0.145153	0.163313	0.406164	0.822701	0.272959	0.738347	6.28048	0.529347	0.453188
MZ00001150	-0.240102	0.230507	-0.401241	0.134002	-0.0772253	0.207251	0.867826	0.460122	0.215188	0.668655	-0.249744	0.27828		MZ00002504	-0.117967	-0.608954	-0.358903	0.250881	0.125533	-0.454707	-0.00356908	0.39562	0.382983	-0.745899	-0.266386	0.356577
MZ00001151	-0.0787781	0.354635	0.0177639	-0.413241	-0.331651	0.124189	2.87326	-0.251463	0.231624	0.313608	0.912264	0.0565232		MZ00002512	0.478984	-0.246195	0.192511	-0.0335001	0.433879	-0.286017	0.193925	0.235775	-0.527909	-0.483446	-0.155338	0.221085
MZ00001154	0.203492	0.687424	-0.0249599	0.00817505	0.232342	-0.227525	-0.0300773	0.666625	0.422928	0.835083	0.795517	-0.116947		MZ00002513	0.0569766	0.186393	0.107894	0.108364	-1.88649	-0.116585	-0.238906	-0.0714986	-0.698333	0.475544	0.0346756	-0.163826
MZ00001155	0.498661	0.262169	0.646045	0.36212	-0.126245	0.0985407	0.366331	0.116571	0.194971	0.596023	0.192708	0.103733		MZ00002514	0.320432	-0.445978	0.620301	0.414166	1.56133	0.147272	-0.118935	0.450671	-0.00305371	-0.154524	-0.226796	0.390606
MZ00001157	0.0472202	0.013241	0.170114	0.00848611	-0.179456	0.260455	-0.0355414	0.118285	0.199581	0.554797	0.315993	0.0917091		MZ00002518	-0.403095	-0.294664	-0.41358	-0.23692	-0.405119	-0.560995	-0.432701	-0.400953	-0.311714	-0.723964	-0.0969728	-0.305706
MZ00001160	-0.158624	-0.018589	0.144762	-0.0651473	-0.229975	0.0847204	-0.281907	0.814319	-0.0237166	0.308388	0.395068	0.296642		MZ00002522	-0.423628	0.184823	0.123178	-0.0849429	-0.424619	-0.125936	0.414603	0.220397	0.243392	-0.0671701	0.216394	0.0373072
MZ00001165	0.08526	0.113283	-0.148491	-0.276433	-0.197023	-0.0217564	-0.116247	-0.13323	-0.543448	0.102018	-0.346028	-0.286983		MZ00002526	-0.15035	0.265975	0.0102475	-0.334951	0.202947	0.199873	-0.314355	-0.397136	0.0274106	0.0739025	-0.0975691	-0.478754
MZ00001167	0.909392	-0.0885116	-0.25724	0.470693	0.836092	0.494174	-0.558151	0.255923	0.0129351	0.295845	-1.59611	0.0539621		MZ00002539	0.184675	0.0376661	0.619199	0.182047	-0.398885	0.630988	0.31724	-0.445286	-0.280327	-0.132805	-0.0701517	-0.625907
MZ00001168	-0.0020213	0.325425	-0.105383	-0.288971	-0.0800819	0.135723	0.481001	-0.0152511	0.0471917	0.338026	0.321041	-0.0467325		MZ00002540	0.194914	-0.163317	0.553384	0.274775	0.078301	0.358686	0.404523	-0.525495	-0.115235	-0.0120946	0.519139	0.384337
MZ00001171	-0.0561228	0.10953	-0.161007	-0.0186961	-0.321081	0.0850296	0.453242	-0.0976444	-0.438716	0.277738	0.33563	0.186798		MZ00002541	0.798136	-0.741975	-0.240959	1.04458	0.436258	-0.501766	0.300908	0.783307	0.590298	-0.111675	0.0253729	0.644277
MZ00001172	-0.224553	0.0787228	0.12698	-0.00425507	-0.501035	0.193777	-0.154604	-0.0631734	-1.50062	0.372681	0.270157	-0.176557		MZ00002546	-0.0338793	0.12622	-0.140738	-0.261665	-0.295467	0.0378204	0.187974	-0.0671597	-0.0116543	-0.149294	0.177376	0.239782
MZ00001175	0.210196	0.168431	0.534528	-0.00577392	0.0733276	0.0635782	1.73823	1.43611	0.601655	1.07852	1.10503	0.519931		MZ00002551	-0.513589	0.3239	-0.426712	-0.110904	-0.745666	-0.452524	0.0100948	-0.670901	0.0423653	-0.178542	-0.0117141	-0.524493
MZ00001177	-0.393199	0.0184234	0.171228	0.225054	-0.0123867	0.0420336	-0.0806271	-0.100871	-0.337951	0.312615	0.72726	-0.0806549		MZ00002553	0.36582	-0.511781	0.540118	-0.374651	-0.407143	0.131543	0.0218557	0.129612	0.337028	0.373319	0.2525	-0.113409
MZ00001179	0.155149	-0.110348	0.386344	-0.388509	-0.141598	0.35098	0.246062	-0.161122	-0.721348	0.968861	0.303542	0.117728		MZ00002554	0.569599	-0.137417	0.436324	-0.16545	0.193213	0.0680379	0.0858832	-0.165541	-0.586266	0.221241	0.122545	-0.182848
MZ00001180	0.0747169	0.0993089	0.245836	0.469857	0.394133	0.387524	0.201126	0.408532	0.500731	0.525235	0.264113	0.280857		MZ00002557	0.251142	-0.140289	0.0412452	0.408698	1.08051	-0.0834953	-0.144289	0.779656	0.189406	-0.712385	-0.500777	0.175679
MZ00001183	-0.129102	0.0861396	-0.155781	0.0518795	-0.264542	-0.0449709	-0.283237	-0.214375	-0.330442	0.188468	0.24781	-0.278981		MZ00002563	-0.0551737	0.158645	0.506231	0.116821	-0.487355	-0.029423	0.493072	-0.523393	0.0463777	-0.231448	0.321104	0.0954821
MZ00001185	0.160443	0.0819849	-0.156432	0.240003	-0.141876	0.27626	0.100273	-0.341892	0.163681	0.1437	0.00335676	-0.206139		MZ00002570	0.244369	0.421338	-0.385498	-0.106613	0.343882	0.0151262	-0.0591871	0.710292	0.247907	0.443522	0.261207	0.369753
MZ00001192	-0.659282	0.304324	0.137136	-0.307969	-0.774958	0.960616	0.464472	-0.801033	-0.417617	0.522779	0.816936	-0.380396		MZ00002571	-0.575859	-0.407828	-0.685745	-0.539219	-0.172691	-0.616683	-0.254937	-0.397467	-0.756279	-0.164709	-0.18654	-0.509724
MZ00001194	0.240797	-0.78041	-0.0689427	-0.426199	-1.09904	-0.15969	0.291131	-0.153786	-0.50289	-0.347128	0.29695	-0.866655		MZ00002580	-0.119326	0.357841	-0.317182	0.256856	0.481919	0.0462377	-0.092557	-0.490038	0.157723	-0.0723137	-0.270384	0.0101638
MZ00001196	0.0614344	-0.232156	-0.270406	-0.00398864	-0.229105	0.193167	0.462729	-0.279986	-1.11738	0.340392	0.186561	-0.00576923		MZ00002581	0.204395	0.684859	0.338966	0.193335	0.441577	0.780337	0.110204	-0.617815	0.184853	-0.250673	0.162035	-0.150146
MZ00001197	-0.242347	0.0617261	-0.57766	-0.0348897	0.584679	-0.27134	-0.0322738	-0.262152	0.0272676	-1.18904	-1.53384	-0.359112		MZ00002582	0.387767	0.299603	0.129509	0.194118	0.235264	0.864576	0.108966	0.21827	0.13929	0.167772	-0.287395	0.330145
MZ00001202	-0.25374	-0.0720956	-0.491358	0.196214	-0.387584	0.264507	-0.283072	-0.144719	-0.351946	0.431804	0.588049	-0.153606		MZ00002583	0.207173	-0.957404	-0.172188	0.215068	0.291614	-0.759967	-0.125592	0.155035	-0.216159	-1.00592	-0.505177	0.325274
MZ00001208	-0.541044	0.0943701	0.178969	-0.315555	-0.0464793	-0.0176018	-0.513234	-0.0854497	-0.858527	0.369028	0.283743	-0.482312		MZ00002585	0.175763	-0.355566	-0.0260719	0.0397957	0.225266	-0.0450538	0.35049	0.484688	-0.739287	-0.0958488	-0.128836	0.434434
MZ00001210	-0.0155055	-0.0163176	0.162598	0.150958	-0.0447659	0.72161	0.590475	-0.0319025	-0.0740725	0.59668	-0.0836607	-0.44828		MZ00002595	0.243524	-0.303302	-0.100954	-0.353296	-0.480384	-0.402034	-0.461349	0.0813483	-0.504909	0.138663	0.0567486	-0.0554524
MZ00001212	-0.00302666	-0.0326655	0.570739	-0.431545	-0.130832	0.0575869	0.438246	-0.274143	-0.383108	0.154882	1.00606	-0.349606		MZ00002598	-0.0270414	-0.493238	-0.409462	0.634208	0.592468	-0.120811	-0.670657	0.802765	0.33375	-0.427296	-0.799993	-0.254036
MZ00001213	-0.0604087	0.173286	-0.0158923	-0.217204	-0.321676	0.183429	0.17103	0.241507	-0.546662	0.335048	0.505071	-0.21409		MZ00002605	-0.144651	-0.0955426	-0.21605	0.371434	0.541707	-0.559254	0.263916	0.592991	0.268994	-1.45348	-0.0717426	0.214182
MZ00001220	-0.141227	-0.172663	-0.0646428	-0.0143911	-1.12415	0.175041	-0.00154908	-0.273328	-1.46234	0.223771	0.366986	0.0784186		MZ00002606	0.189001	0.16495	0.486292	0.388365	-0.00422092	0.122064	0.111972	0.0591315	-0.0683361	0.354023	0.706026	-0.00393253
MZ00001221	-0.243034	0.165786	0.265606	0.172566	-0.376434	0.236404	1.0367	-0.432749	-0.490129	0.21552	0.64297	-0.0199324		MZ00002607	0.160732	-0.121478	0.0859022	-0.0773865	-0.216155	-0.429272	0.250885	0.0524725	0.0221936	-1.09659	0.0482982	-0.194809
MZ00001222	-0.127034	0.0915726	-0.0824563	-0.00634075	0.0676871	0.129356	0.579469	0.0414707	-0.133413	0.625869	0.210255	0.0580526		MZ00002608	0.255825	-0.0237837	-0.263035	-0.347296	-0.543368	0.267329	0.112525	0.363768	-0.168723	0.329088	-0.754289	0.151918
MZ00001227	-0.0756572	0.13352	0.363614	0.00618076	-0.0548001	0.0730806	0.404281	-0.200364	-0.286606	0.806271	0.365228	-0.137409		MZ00002610	-0.287403	0.550066	0.451039	0.543934	0.349235	0.744157	0.511919	-0.547534	0.28471	0.133642	0.654988	0.432524
MZ00001228	0.00855994	0.167332	0.348563	0.0677953	-0.270452	0.177499	0.388718	0.495955	0.517116	1.18494	1.03655	0.222732		MZ00002616	-0.430917	-0.00378838	-0.0312838	0.345233	0.455385	-0.413713	0.351998	0.670576	0.118722	-0.470383	-0.510847	-0.0212347
MZ00001232	-0.161621	-0.066272	-0.0447692	-0.143803	-0.0214398	-0.0569562	-0.30008	-0.24549	-0.570431	0.384728	0.384835	0.237443		MZ00002617	-0.384305	-0.0121129	-0.029152	0.108805	0.137629	0.132183	0.391185	-0.276609	0.195571	0.429354	0.340386	0.114725
MZ00001239	-0.851415	0.614257	-0.386892	-0.265949	0.0115283	0.338494	0.564874	-0.151196	0.184579	0.16065	0.163012	-0.0611308		MZ00002621	-0.205692	-0.101136	-0.287858	0.170274	-0.658464	-0.508183	0.0238579	0.0804807	0.103163	0.0661897	0.211925	-0.132009
MZ00001242	-0.44305	-0.0331797	0.536434	0.0258006	-1.47297	-0.949539	0.472548	-0.325622	-0.184756	-0.677124	0.110986	0.267377		MZ00002623	-0.233743	-0.258946	-0.141128	0.540469	0.91545	-0.202935	-0.183029	0.483505	0.244052	-0.0141082	-0.333184	0.348817
MZ00001251	0.0852957	0.34176	0.136225	0.0225345	-0.729833	0.393998	0.744425	-0.23494	-0.174729	0.819288	0.176576	-0.0557688		MZ00002626	0.459547	0.0848114	0.287366	-0.113624	0.242617	-0.0662802	-0.309846	0.361135	0.187909	0.403449	-0.608705	0.52682
MZ00001255	-0.0786656	0.523909	-0.0139332	-0.181208	-0.0254875	0.00542792	-0.411154	-0.53339	-0.48933	0.00889481	0.109811	-0.101009		MZ00002627	0.22723	-0.234143	-0.205384	0.450872	0.941731	-0.263914	0.399863	0.458563	0.00334512	-0.264901	-0.432917	0.117253
MZ00001256	0.135087	-0.164928	0.662485	-0.0312992	0.108208	-0.123706	0.953516	0.295197	0.0842414	0.195909	0.272366	0.132855		MZ00002629	0.0390869	0.169492	-0.0515041	0.440097	0.773688	-0.552941	0.174877	-0.221256	0.0551725	-0.176574	-0.544056	0.629388
MZ00001259	0.0636766	-0.341358	0.250172	-0.353816	-0.32365	0.0646978	0.453468	-0.275007	-0.429551	0.199949	-0.0667353	-0.0994246		MZ00002632	0.148943	-0.394265	-0.315983	0.0554236	-0.100408	-0.769705	0.116405	0.278415	-0.150374	0.638176	-1.04421	0.12155
MZ00001264	-0.0804581	-0.601057	-0.0674654	-0.0399034	-0.0940135	-0.198418	0.234697	0.51636	0.0399183	-0.000159547	-0.00828592	0.377782		MZ00002639	-0.430908	0.0657322	-0.329765	-0.392339	-0.837066	0.159704	-0.323447	-0.625655	-0.465877	-0.0131377	-0.140373	-0.532322
MZ00001265	-0.0518933	-0.145605	-0.440564	-0.161716	-0.302521	-0.0624183	0.203963	-0.151051	-0.366112	-0.196608	-0.027843	-0.0836757		MZ00002641	0.267416	0.79575	0.442126	-0.441144	0.019473	1.24517	-0.1018	-0.0958139	-0.227447	0.512124	0.19459	-0.495751
MZ00001266	-0.462451	-0.0545435	-0.417431	0.156541	0.385192	-0.662333	-0.223073	-0.0636644	-0.24483	-0.377711	-0.504202	0.00608127		MZ00002643	-0.366802	0.211255	0.034628	-0.34873	-0.491776	-0.234137	0.181529	0.0106613	-0.641714	0.338301	0.304434	-0.0736765
MZ00001267	0.136454	-0.100992	0.023806	0.829191	0.558859	-0.315462	0.117838	0.444977	-0.0917043	-0.179447	-0.0807014	0.150786		MZ00002647	-0.423015	0.378516	0.183662	-0.677421	-0.584741	0.53621	0.542514	0.0181833	0.314765	0.48368	0.424302	-0.0526323
MZ00001268	0.0079286	0.831065	-0.244665	0.299459	0.44276	0.432692	0.276355	0.433444	0.369821	0.399289	-0.701936	-0.456142		MZ00002650	0.370383	-0.135809	0.381359	0.012879	-0.0238526	-0.361474	0.321225	0.0524719	-0.469082	0.18458	-0.210306	0.253455
MZ00001269	-0.0776598	-0.504724	-0.251399	-0.311814	0.206953	-0.319099	0.238435	0.309069	-0.157554	-0.349713	-0.334019	-0.313528		MZ00002653	0.0175223	0.326521	1.07062	-0.453602	-0.855811	0.277896	0.447904	-0.598124	-0.530743	0.122648	1.20781	0.25696
MZ00001273	0.0881262	0.0102845	0.300162	0.183423	0.657415	0.04088	0.130411	-0.24938	0.136741	0.267472	0.660874	0.206832		MZ00002655	0.179045	-0.170894	0.131803	-0.117809	-0.173097	0.240845	0.0685101	-0.156718	0.19269	-0.0922875	-0.137633	-0.366368
MZ00001275	-1.60181	1.59872	1.07534	-0.631472	-1.91597	0.169388	2.05109	-2.15465	-1.00309	0.379319	1.36679	-0.145243		MZ00002660	0.383947	0.810356	0.920079	-0.560688	-0.364278	1.35684	0.606657	-0.466603	-0.593323	0.51387	1.01982	-0.252774
MZ00001282	0.60472	0.0805735	0.150899	0.40996	0.876499	0.12929	-0.0325732	-0.0453992	0.395131	-0.0630476	-0.601308	0.11741		MZ00002661	0.512137	0.664515	-0.0471798	0.424702	-0.33733	0.501509	-0.218472	-0.649414	-0.350583	0.0445569	0.14775	-0.409925
MZ00001288	0.00445008	-0.0552852	0.0567658	-0.11264	-0.0291326	-0.0725211	0.880154	0.18191	0.560298	0.372268	-0.162012	0.326727		MZ00002662	0.249992	-1.20771	0.454282	1.91551	1.43941	-1.75833	-0.382406	1.47578	0.235421	-1.4003	-0.610435	1.00466
MZ00001296	0.391621	-0.700332	-0.468801	0.442823	0.825962	0.104186	-1.22197	0.747398	0.331818	-0.564424	-0.984555	-0.26567		MZ00002663	0.225731	-0.382405	0.26943	0.0569112	0.000339532	-0.0565125	-0.465002	0.724852	-0.0957152	-0.38254	-0.900764	-0.3153
MZ00001309	0.0287782	0.244841	-0.330278	-0.245327	-0.274097	0.236651	0.503002	-0.230181	-0.41137	0.445932	0.481146	-0.223326		MZ00002668	1.06207	0.490985	0.185444	0.878734	-0.608704	0.508502	-0.908375	0.611055	0.277814	-0.197368	-0.235641	-0.133676
MZ00001311	1.03856	-0.429398	0.637166	0.0977783	0.896923	0.214327	0.20791	0.617427	0.635132	-0.0203422	-0.666255	0.554244		MZ00002670	-1.23945	-0.528859	-0.94236	-0.0909895	0.274593	-1.25171	-0.0837319	0.144533	-0.495468	-1.36724	-0.426078	0.0151153
MZ00001314	1.26094	-0.546939	0.343206	0.413252	0.404223	-0.260383	-1.11655	0.593953	-0.239093	-0.367542	-1.43401	-0.191853		MZ00002671	-0.780881	0.123571	-0.401102	-0.162368	-0.625735	0.0220964	0.379192	-0.199777	0.205286	-0.00620764	0.688706	-0.31906
MZ00001315	0.222399	0.450894	-0.0629546	0.644178	0.218194	0.608388	0.161036	-0.205368	0.290727	0.0416375	0.0437729	-0.422295		MZ00002679	0.041051	0.350242	0.530478	-0.959449	-1.15179	0.64069	-0.0463988	-0.550912	-1.00436	1.32689	0.074934	-0.890805
MZ00001317	0.0264383	0.19114	-0.172116	0.161005	0.0867888	-0.0695619	0.287329	0.327823	0.0352076	0.173499	-0.214779	0.188129		MZ00002680	-0.00634751	-0.0187356	0.252275	-0.277648	0.67641	-0.130537	-0.398011	-0.0119803	0.0722017	-0.316411	0.123685	0.0388814
MZ00001324	0.071102	0.790725	1.07943	-0.321622	-0.764575	0.145295	0.809445	-0.422107	-0.601297	0.797436	0.744957	0.541623		MZ00002684	0.292047	-0.532055	-0.508598	0.643991	0.694961	0.260755	0.00478622	0.330098	-0.421553	-0.583955	-0.52314	-0.132471
MZ00001327	-0.273217	0.0252437	0.431927	-0.0800802	-0.649484	0.316176	0.223526	-0.270794	-0.49178	0.19174	1.4407	0.426128		MZ00002687	-1.20072	0.267567	-1.46788	-0.394605	-0.820132	0.0170857	0.144396	0.383764	-0.251912	0.590715	0.442426	-0.388988
MZ00001328	0.188616	1.35684	0.65935	-0.228626	-0.84741	0.386131	1.19486	0.105716	-0.883662	0.658076	0.578564	0.301711		MZ00002691	-0.0140543	0.146089	-0.241784	0.131963	-0.766439	0.508326	-0.0994457	-0.185565	-0.24613	0.165087	-0.00985224	-0.150626
MZ00001329	0.190666	0.441562	0.200773	0.00828673	0.484512	0.372472	0.299665	0.21627	0.574291	0.0175235	0.201525	0.261007		MZ00002694	0.0866467	0.387739	0.126143	1.43993	0.904662	0.423526	-0.231537	0.11366	0.680759	0.201825	-0.403851	-0.0254454
MZ00001339	-0.135604	0.124824	0.401619	0.0419312	-0.735833	0.463838	0.413548	-0.231678	-0.319685	0.268626	0.308221	-0.444006		MZ00002711	0.242826	0.404088	0.1215	-0.201916	0.145485	0.847413	0.0404696	-0.234037	0.053717	0.280836	0.072735	-1.10025
MZ00001340	0.0508579	0.00616831	0.872408	0.0836044	-0.271063	0.223362	0.36109	-0.286732	-0.302002	0.863395	0.731424	-0.0407515		MZ00002712	-0.388292	0.914408	0.219325	-0.304446	-1.56192	1.42273	-0.276626	-0.890094	0.156315	1.17578	0.308076	-1.13665
MZ00001343	-0.017629	-0.00394724	0.50162	-0.0274486	-0.303716	0.216419	0.313483	0.0609079	-0.332625	0.550021	0.716542	0.535615		MZ00002713	-0.170441	0.508174	0.121673	0.325368	1.00698	0.332441	0.459441	0.203445	0.793649	0.153973	-0.0837276	-0.122491
MZ00001349	-0.534137	0.0375233	0.0577643	-0.506979	-1.02028	0.0352571	0.225464	-0.32158	-0.0944233	-0.140355	0.343349	-0.131168		MZ00002714	0.219153	-0.716638	-0.567304	-0.188366	0.466841	-0.253689	-0.431412	0.406889	-0.232534	-0.529312	-0.542923	-0.00720408
MZ00001361	0.149904	0.537558	-0.018274	-0.277504	-0.0280173	-0.239938	-0.184585	-0.219478	-0.491867	0.0361334	-0.0275802	-0.610803		MZ00002728	0.0922029	0.354694	-0.0508981	0.082607	-0.80455	0.134264	-0.0389888	-0.00528561	0.388847	0.405789	0.0928927	0.0486885
MZ00001366	-1.10935	0.0453603	-0.652331	-1.13107	-0.142846	-0.405332	-0.319968	-0.136926	0.303759	-0.442449	-0.347973	-0.259388		MZ00002731	-0.630559	0.71677	0.149672	-0.273828	-2.15762	-0.374783	0.196761	0.227807	-0.112838	0.598978	0.549759	-0.410669
MZ00001370	-0.157785	0.169264	-0.0270424	0.0588206	-0.348703	0.203876	-0.317028	-0.441882	0.582842	0.182467	-0.0889418	-0.201801		MZ00002732	-0.249658	0.0388115	-0.359818	0.0428363	-0.651788	0.0398943	0.450578	-0.438889	-0.542324	0.0999572	0.354854	0.0643657
MZ00001376	0.0558815	0.106348	0.609477	0.32476	-0.299306	0.0478297	0.336279	0.133565	-0.30996	-0.131039	0.476428	0.380656		MZ00002735	-0.48768	0.0372738	0.582729	-0.250569	-0.169644	-0.0602946	0.169532	-0.196852	-0.0861379	0.00677005	0.214244	-0.137146
MZ00001377	1.00574	-1.0382	0.497987	0.411342	1.79495	0.109727	0.0601927	0.914126	-0.148193	-0.146437	0.22205	1.07007		MZ00002736	-0.398738	0.557785	0.0699642	-0.0783525	0.0587453	0.262028	0.323399	0.195377	0.381983	-0.392936	-0.0235184	-0.543661
MZ00001385	-0.290628	-0.155701	0.385974	0.580985	0.353243	-0.165717	0.329499	0.642825	-0.182276	-0.0784846	-0.116657	-0.105193		MZ00002740	-0.052763	0.547446	0.264602	-0.37079	0.210326	1.00117	-0.254311	-0.455126	0.039325	0.0170534	0.300643	-0.504379
MZ00001388	-1.97278	0.23347	-2.71512	-0.340061	-0.218707	-0.00510849	0.331661	-1.12625	-0.162683	-0.542653	-0.422777	-0.508671		MZ00002742	-0.0597677	0.0268631	1.28664	0.107125	-0.440429	-0.119174	0.250646	-0.0811286	-0.0743771	0.211907	0.317162	0.0113108
MZ00001396	-0.253949	-0.663754	0.106637	-0.68209	-1.45163	0.839978	-0.206257	-0.661973	0.319785	0.115661	0.69279	-0.963087		MZ00002745	-0.276804	-0.454604	-0.600916	0.00311872	0.149689	-0.449565	-0.572117	0.32485	-0.619674	-0.0540783	-1.1424	-0.62833
MZ00001399	-0.45087	-0.0203111	-0.958419	-0.066306	-0.773367	0.751793	-0.143636	0.0387026	-0.0913137	-0.13674	-0.257669	0.226541		MZ00002748	-0.054851	-0.00327881	0.237419	0.446964	0.304912	0.391497	0.0600793	0.184425	0.123096	0.277371	-0.0271894	-0.252044
MZ00001405	-0.147277	1.85264	0.282372	0.327081	-0.211881	0.271416	0.703681	-0.302607	0.0522057	-0.0292935	0.0812821	-0.563099		MZ00002749	0.243385	-0.106175	-0.0823783	0.390874	0.656559	-0.227633	0.243799	0.626396	-0.0962676	0.206883	0.0887845	0.48425
MZ00001409	-0.0658501	0.0293627	0.320478	-0.157596	-0.955463	-0.0881311	-0.19626	-0.0420708	-1.0599	0.292595	0.953924	-0.391268		MZ00002751	0.222196	0.0704932	0.0408991	-0.254211	0.082154	0.389362	-0.310747	-0.32116	-0.473184	-0.0602106	-0.74306	-0.346139
MZ00001418	0.196801	0.109181	-0.051645	0.0994305	0.0793832	-0.153267	0.0897788	-0.0484646	0.0879229	0.206302	-0.213505	-0.0478446		MZ00002752	-0.146552	0.234386	0.583548	-0.812392	-0.461429	0.261398	-0.164106	0.330459	-0.499074	0.765073	0.673122	0.172262
MZ00001419	-0.0869717	0.180104	0.770891	-0.314535	-0.1414	0.220777	0.456883	-0.245026	-0.383201	0.571672	0.615031	0.247297		MZ00002756	0.429493	0.910885	1.58856	0.0561291	-0.7302	1.4289	-0.347315	-0.276646	-0.625271	0.844564	0.336899	-0.426519
MZ00001422	-0.228021	-0.0884095	0.252347	0.39666	-1.05406	0.741953	-0.227151	-0.553003	-0.334754	0.788836	1.0005	0.317509		MZ00002757	0.208635	0.18187	-0.0114833	0.0779734	-0.220504	0.0947676	0.0842604	0.0244921	0.601356	-0.0898172	-0.00346569	-0.199667
MZ00001432	0.26191	0.269113	0.000856083	-0.350251	0.930443	-0.105987	0.30571	-0.161456	0.46622	-0.271557	-0.0592015	-0.277899		MZ00002765	-0.369714	0.217182	0.267938	0.0656638	0.468669	-0.522469	0.815972	0.0986611	0.0800597	-0.196786	0.173602	0.275834
MZ00001443	-0.190586	-0.0823355	0.297106	-0.439535	-0.398823	-0.0153529	0.459145	-0.16563	-0.456627	0.432928	0.196466	0.13716		MZ00002767	-0.0432342	0.1335	0.331153	-0.29514	-0.177145	0.133464	0.294133	-0.230767	0.0157771	-0.0514027	0.380965	0.150886
MZ00001448	-0.00630791	0.24728	1.09149	-0.383266	-0.874513	0.161558	0.404446	-0.0607085	-0.40267	0.417636	0.937124	0.271871		MZ00002769	-1.04904	0.161052	-0.381542	-1.12998	-0.817713	-0.74742	0.126856	-0.149513	0.483114	-0.164708	-0.0869776	0.0419224
MZ00001455	-0.383372	0.527307	-0.158437	-0.148506	-0.35209	0.0425892	-0.0489515	-0.25742	0.191327	0.121598	0.554676	-0.745067		MZ00002770	-0.275916	0.141658	0.347871	0.184187	0.071561	-0.29299	-0.0120911	0.393966	0.00793522	-0.885497	0.012326	0.199216
MZ00001460	0.258378	0.144872	0.400745	0.196304	0.0533108	-0.0321394	0.68512	0.12203	0.47748	0.741119	0.734414	0.220061		MZ00002771	0.430182	0.387447	0.397371	0.55957	1.06739	-0.132968	-0.0494403	-0.0766436	0.323583	-0.326633	-0.270084	-0.403538
MZ00001464	-0.717486	-0.621404	-0.581742	-2.30306	-0.77677	-0.00731547	-0.74475	-0.441771	-0.634754	-0.0143145	-0.0304383	-2.39695		MZ00002772	-0.401925	-1.28776	-0.987913	-1.17107	-1.73806	-0.82139	0.614615	-0.809485	0.484387	0.0882182	-0.116	-1.27054
MZ00001465	-0.0711342	0.206617	0.193783	-0.102721	-0.572449	0.30789	0.154216	-0.17062	-0.453114	0.258987	0.492383	0.338672		MZ00002773	-0.164311	0.0144928	-0.209926	-0.131092	-0.0103422	-0.374326	0.167543	0.103044	0.153676	-0.00212647	0.133958	0.0830563
MZ00001467	0.883843	-0.750198	0.156249	0.308316	0.530565	-0.135102	-0.941781	0.489546	-0.12407	-0.323402	-0.371877	-0.261645		MZ00002775	-0.38611	0.0478623	0.0469742	-0.155518	-0.0828297	-0.265476	-0.00506821	0.0961015	0.158974	-0.0379521	0.213243	-0.0918463
MZ00001468	0.609875	-0.568906	-0.74221	0.828506	0.416038	-0.30015	0.0390562	0.981274	0.278707	-0.76798	-1.16373	-0.210499		MZ00002779	0.303237	-0.0470504	-0.317552	0.210945	-0.379863	-0.181168	-0.144683	-0.424086	-0.355493	-0.678769	0.12328	-0.144657
MZ00001470	0.0268753	0.241132	0.829184	-0.231363	-0.774989	0.254165	0.290518	-0.362694	-0.336939	0.450503	0.210311	0.0685084		MZ00002780	0.0838867	0.134032	0.235911	0.615611	-0.0864886	-0.0446854	-0.410559	-0.146024	-0.552682	-0.402354	-0.599075	-0.171435
MZ00001475	0.0138852	-0.255446	-0.382356	-0.106146	-0.906108	-0.124561	-0.273336	-0.446751	-1.28175	-0.557991	-0.559246	-0.88623		MZ00002785	0.435976	-0.38436	-0.336344	0.0564938	-0.344235	0.363594	-0.526903	-0.387542	-0.243626	-0.0006375	0.252766	-0.386019
MZ00001479	-0.716958	0.0956827	-0.466558	-0.539975	0.0470072	-0.10981	-0.228613	0.0812106	-0.192105	-0.688366	-0.0814838	-0.598259		MZ00002791	0.0715511	-0.10954	-0.370551	-0.00199404	0.451481	-0.443232	-0.225757	0.501285	0.276053	-0.415407	-0.536642	0.08113
MZ00001483	-0.624614	-0.169937	0.316212	-0.111446	-0.0660408	0.127639	0.0816251	-0.30427	-0.300317	0.255163	0.34396	-0.260046		MZ00002793	-0.149904	0.00335788	0.226524	-0.0718272	0.203707	0.330246	0.11436	0.0247052	0.647321	0.556577	0.00506959	-0.0527322
MZ00001484	0.295341	0.0716255	-0.203777	0.102999	0.428366	0.29873	0.353513	0.215608	-0.21642	-0.0361747	0.111051	0.0964665		MZ00002797	-0.234657	0.292325	-0.0229345	-0.479947	-0.678165	-0.46257	0.223328	-0.425357	-0.387141	-0.00203969	0.303196	-0.0300031
MZ00001486	0.0158892	0.00765423	0.117711	0.855134	0.177617	0.00999969	0.194954	-0.160566	-0.291776	0.0693388	0.105505	-0.346711		MZ00002799	-2.69995	-2.85345	-2.71625	-3.06045	-2.66472	-2.32833	-2.50144	-2.65968	-1.91927	-2.07177	-1.97811	-0.834813
MZ00001488	0.0596999	0.204992	1.17955	0.0386423	-0.554038	0.370482	0.318904	0.00384609	-0.306254	2.74303	0.519553	0.068952		MZ00002802	0.855368	-0.909362	-0.112729	1.09962	1.5764	-0.810301	-0.131542	0.975801	0.111648	-0.0806579	-0.534432	0.0926754
MZ00001492	-0.661766	0.184465	0.651543	0.0561682	-0.403497	-0.209536	0.311719	-0.465088	-0.569136	0.220647	0.463885	-0.192793		MZ00002804	0.878177	0.83555	1.10043	0.463991	-0.0738889	0.267209	-0.0716632	0.418223	-0.343964	0.211567	0.291886	0.13526
MZ00001507	-0.595356	0.0833535	1.16993	-0.100057	-0.0123125	0.269203	0.925334	0.250881	0.576422	0.226239	0.909122	0.217753		MZ00002805	-0.653807	-0.490106	0.786618	0.148853	0.212088	-0.0212398	-0.298173	0.994896	0.10111	-0.897935	-0.789889	0.109932
MZ00001510	-0.24456	0.280059	0.157642	-0.322384	-1.37243	0.332044	-0.184637	-0.813709	-0.496539	0.784966	0.491884	-0.106113		MZ00002809	0.147487	0.162542	-0.214076	-0.0431175	-0.505456	-0.0191155	-0.0569195	-0.491025	-0.21343	0.146314	-0.305579	-0.056592
MZ00001511	-0.13462	-0.0168729	-0.384875	0.215776	-0.129956	0.122803	-0.807133	-0.904328	-0.402181	0.0117077	0.739451	-0.178158		MZ00002810	0.119776	0.247525	0.347468	-0.11655	-0.827566	0.0835851	-0.391872	0.214244	-0.771155	0.157007	-0.183862	-0.192782
MZ00001512	0.219048	0.271337	0.152838	-0.920561	-0.0848922	-0.300481	-0.86147	-0.504671	-0.0879091	-0.013685	-1.16646	-0.231347		MZ00002811	0.166845	0.488416	0.584908	-0.26136	0.418668	0.405704	-0.303479	-0.0336258	-0.155841	0.06047	-0.310798	-0.538214
MZ00001514	0.0810459	-0.180652	-0.00719894	-0.175323	-0.0298592	-0.520226	0.634714	-0.231575	-0.0300793	-0.154338	0.640779	0.679204		MZ00002813	0.473907	0.0862706	1.20117	0.263559	0.546103	0.352499	-0.0579753	0.0264609	-0.0517201	0.022725	-0.454029	-0.387395
MZ00001517	-1.18499	-0.206913	0.042572	0.0967573	-1.67386	-1.10856	-0.236379	-1.42101	-0.688442	-0.439629	0.608499	0.124695		MZ00002818	-0.170328	0.15961	-0.0297908	-0.0171147	-0.179544	0.134458	0.11552	-0.251998	0.0498593	0.585854	0.609242	0.243322
MZ00003041	-0.516176	-0.229038	-1.13752	-0.066788	-0.115205	-0.19877	-0.651228	-0.460105	-0.715355	-0.634454	-0.755707	-0.363108		MZ00002822	-0.199818	0.0792739	0.722668	-0.400913	-0.41425	0.191509	0.468749	0.221444	-0.329839	0.820068	-0.0495571	0.386085
MZ00003045	-0.0383185	0.22498	0.33657	-0.382703	-0.482826	0.686854	0.498249	0.202924	-0.559473	0.753755	0.96306	0.114162		MZ00002827	0.0128876	0.251982	0.0813461	-0.40465	-1.09914	1.299	-0.0761555	-0.560484	-1.18723	0.316151	-0.165304	-0.755624
MZ00003047	0.232073	0.142923	0.306995	0.179467	-0.0627783	0.13342	0.0249819	0.492151	0.162214	0.166733	0.0579184	0.320517		MZ00002828	0.230609	0.550398	0.65329	-0.111387	-0.696957	0.0599859	-0.417667	-0.256824	-0.577065	0.124025	0.0484642	-0.383541
MZ00003048	0.199201	-0.369551	0.362302	1.1222	0.378114	0.331389	-0.45977	0.438739	-1.06657	-0.734956	-0.95817	-0.261958		MZ00002833	0.156464	0.568045	-1.3733	0.0433236	-0.755291	0.27947	-0.182462	0.00381047	-0.756935	0.699353	-0.0363046	-0.623285
MZ00003051	0.356844	0.57614	-0.181485	-0.0172377	0.0583251	0.40852	6.39433	-0.608251	0.657265	-0.0105971	0.382206	0.100701		MZ00002841	0.162421	0.2715	0.0545605	-0.329474	-0.221517	0.105275	-0.0735959	0.31598	0.158124	-0.153652	-0.239035	-0.12273
MZ00003059	-0.52912	-0.015196	0.396217	-0.0418577	0.203836	-0.612299	-0.168225	-0.476719	-0.00286778	-0.797349	-0.250053	-0.386281		MZ00002854	0.0869397	-0.205933	-0.273766	0.0782222	0.792246	-0.312127	-0.505974	0.21678	0.0433307	-0.387964	-1.02126	-0.368768
MZ00003067	-0.0076768	0.257751	0.134421	0.0186438	-0.113097	4.46256e-05	0.645785	-0.162157	-0.285636	0.907704	0.122596	-0.230455		MZ00002860	-0.49521	0.653948	-1.0815	0.0155021	-0.0850251	-0.236708	-0.511859	-0.191617	0.139029	-0.27539	0.0798588	-0.329528
MZ00003068	0.579951	-0.498395	-0.368298	0.704556	1.84367	0.734617	-0.549535	0.0709717	1.17538	-0.668755	-1.15959	-0.098671		MZ00002862	0.358705	-0.166491	0.0131363	-0.191754	0.473199	-0.528173	-0.264317	0.163617	-0.319008	0.252596	-0.496308	0.107085
MZ00003069	0.145707	0.562798	0.039853	0.0787677	-0.0185108	0.466961	0.262821	-0.0396119	-0.377702	0.83972	0.803331	0.156766		MZ00002864	1.23897	-0.501001	-0.0890035	0.361269	1.76542	0.181928	-0.435477	0.618884	0.539407	-0.456628	-1.19639	0.418929
MZ00003072	0.194555	-0.232884	-0.209257	0.804494	0.0837685	-0.369632	-0.141255	0.675028	-1.53836	-0.217685	-0.724839	0.386672		MZ00002865	-0.0507483	0.067296	0.195307	-0.179954	0.0418169	-0.0325853	-0.0221853	-0.139475	0.146193	-0.113625	-0.992457	-0.00657984
MZ00003073	-0.968039	0.178298	-0.310862	1.32261	0.0906457	-0.416569	0.293202	0.538978	-0.0716023	-0.545773	-0.418308	0.173677		MZ00002872	-0.255356	-0.0162259	0.156997	0.346151	-0.143433	-0.0985913	0.229297	-0.510799	0.160596	-0.0221175	0.394575	0.262109
MZ00003076	-0.0315451	0.126184	0.0620828	-0.186631	-0.202988	-0.451631	-0.016218	-0.273395	-0.0534743	-0.236965	0.170151	3.87529		MZ00002874	-0.0657669	0.024551	-0.0162969	-0.248674	-0.70777	-0.012381	-0.120717	-0.718533	-0.650455	0.0893538	0.150832	-0.265779
MZ00003081	0.233797	0.34318	-0.24164	-0.144517	-0.0472518	0.787158	0.638392	-0.402995	0.217728	0.103893	0.0111989	-0.530639		MZ00002875	-0.202263	-0.0305541	-0.440497	-0.313865	-0.463322	-0.263576	-0.243635	-0.092926	-0.368153	0.0794142	0.032582	-0.403935
MZ00003083	0.0536808	-0.115646	0.0164106	-0.140129	-0.00527111	0.352152	-0.360045	-0.28966	0.0778084	-0.145813	0.0584554	-0.245737		MZ00002878	0.511925	-0.43976	-0.190712	0.274545	1.55732	0.638606	-0.184654	0.777336	0.845317	-0.165562	-0.183567	0.160126
MZ00003086	-0.482437	0.542504	0.148023	-0.0362763	0.0245059	0.056264	0.0623038	-0.00147161	0.014023	0.154649	0.297385	0.188342		MZ00002882	-0.261737	0.104024	-0.029222	-0.275973	-0.473757	0.212874	0.108315	-0.142586	0.161777	0.300447	0.106738	0.0994848
MZ00003092	0.272669	0.372913	0.201394	0.391733	0.0517853	0.193679	0.297082	0.176542	0.877298	-0.0307893	0.223005	0.236584		MZ00002884	-0.745408	-0.100073	-0.397074	0.222847	-0.260654	-0.194535	0.424237	-0.271371	-0.182668	-0.41066	0.230018	0.0851507
MZ00003093	-2.37578	-1.15303	-2.04705	-0.4051	-0.907303	-1.12629	0.212827	-0.735173	-1.48853	-0.471256	-1.02838	-0.793048		MZ00002885	0.289829	-0.343559	0.0276885	0.0436853	0.449013	0.97914	0.0602243	0.427014	0.425869	3.93042	0.281028	0.0622767
MZ00003098	0.223131	0.69125	-0.257235	0.959805	0.434569	0.0965366	0.879088	0.278922	0.463169	-0.0244991	-0.352683	0.213863		MZ00002888	0.553967	0.441503	0.177212	0.0973551	-0.330047	-0.0551716	0.0641646	-0.310042	0.266443	-0.108065	-0.00310908	0.338584
MZ00003099	0.526371	0.103882	0.626199	0.191222	0.43259	0.670942	4.90929	0.452556	-0.655779	0.157252	0.36701	0.510275		MZ00002891	0.758796	0.0078757	0.399052	0.273219	0.616613	1.16595	-0.192126	-0.384253	0.525842	-0.0722338	-0.50447	0.345504
MZ00003106	-0.932115	0.1261	0.954362	0.498287	-0.324868	-0.50985	1.97007	-0.161541	0.0132049	-0.623459	0.586008	0.00985101		MZ00002892	-0.170109	0.0972032	0.01395	0.0334739	-0.0255026	0.0297335	0.117394	-0.565455	-0.331247	-0.0161151	0.119333	-0.0451073
MZ00003107	-0.0476321	0.0122052	-0.294151	0.482786	0.503769	-0.0832061	-0.973551	-0.445744	-0.0750897	-0.300244	-0.451529	-0.352422		MZ00002894	-1.08769	-0.0140077	0.716032	-0.235938	-0.187752	0.014457	0.603073	0.160473	0.101474	-0.0131146	1.1997	0.555614
MZ00003112	0.0608848	-0.399543	-0.226088	-0.433152	0.124392	-0.233989	-0.00857252	-0.78501	-0.395413	-0.379236	-0.0474018	-0.67058		MZ00002895	-0.0690715	-0.118266	0.30966	0.295662	0.344512	0.0957662	0.281189	-0.146553	-0.0269852	-0.464496	0.0889101	0.511393
MZ00003114	-1.05595	-0.186649	-0.580968	-0.328547	-0.640114	-0.241281	-0.198289	-0.647999	-2.08505	-0.455198	-0.246011	-0.550423		MZ00002901	-0.220981	0.490515	0.539229	-0.236583	-0.427882	-0.0328712	0.274729	-0.260975	0.181446	0.270415	0.591121	-0.0278373
MZ00003115	0.148135	-0.221998	0.262879	0.71612	0.952172	-0.0857202	0.478507	0.160712	-0.0398191	-0.0103247	-0.285477	0.415276		MZ00002903	0.136438	-0.232626	0.275129	0.00171394	0.1654	0.213002	1.12018	0.153212	0.563142	0.965458	0.575143	0.243545
MZ00003123	0.1448	0.213905	0.158106	-0.164499	0.176726	0.630833	0.717857	-0.0955523	0.0154437	0.364705	0.860824	0.276592		MZ00002904	-0.168634	-0.0787633	-0.463246	-0.252126	-1.28751	-0.601974	-0.120329	-0.537824	-0.705159	0.273063	0.45649	-0.214119
MZ00003124	0.315038	-0.139096	-0.231159	0.476084	0.780567	-0.33309	-1.04338	1.1463	0.318549	-1.01624	-0.321807	-0.151904		MZ00002906	-0.160208	0.0428787	0.156449	0.0470973	-0.248668	0.37472	-0.138828	-0.0478651	0.470069	-0.191128	0.422787	-0.163809
MZ00003125	0.473516	0.532295	0.965521	-0.194722	-0.732803	-0.49383	-0.257417	-1.02574	0.199678	0.0518983	0.786081	-0.546035		MZ00002913	-0.366554	-0.0118645	0.563428	-0.209739	-0.767978	0.0841721	0.681575	-0.4509	-0.774721	0.925639	0.937252	-0.0581266
MZ00003128	0.142128	0.147125	-0.221682	0.103349	1.04421	0.204031	0.0714829	0.0576125	0.571345	-0.310836	-0.456296	0.00430326		MZ00002917	0.0194633	0.12634	0.0260792	0.0523217	-0.134281	-0.0304058	-0.221675	0.172299	-0.611921	0.196906	-0.116003	0.474957
MZ00003134	0.204524	0.00741798	-0.307853	0.102416	0.236557	0.260451	0.217159	-0.147987	0.20354	-0.289419	-0.519394	-0.147036		MZ00002921	0.837121	0.429941	0.90174	0.291462	1.21568	0.805109	0.227749	0.196762	0.578481	0.645993	0.0119841	0.565113
MZ00003135	-0.105695	0.0415513	0.734052	-0.276894	0.222764	0.0812069	0.564282	-0.226752	-0.251619	0.414142	0.995605	0.231661		MZ00002922	-0.127734	0.322971	0.0941646	-0.334786	-0.572044	-0.129731	-0.146509	-0.0129979	-0.136992	0.856073	0.300539	-0.25733
MZ00003138	0.275875	0.219045	0.326221	0.170721	0.322953	0.339878	0.437153	0.466118	0.44474	-0.129812	-0.451784	0.0766522		MZ00002923	-0.556413	0.391603	0.393238	0.00945952	-1.41698	-0.0348504	0.155864	-0.233502	-0.0189012	0.106463	0.135565	-0.0607157
MZ00003140	-0.151098	-0.722448	0.0621135	-0.394622	0.205552	-0.0585781	0.807445	0.0996895	-0.0304672	0.32193	0.598046	0.195648		MZ00002927	0.274258	-0.524413	0.0640941	0.128241	-0.0117473	-0.0996615	0.631318	0.415895	0.303214	0.40962	-0.0353579	0.0628601
MZ00003145	-0.195984	0.344858	-0.109315	-0.00242566	-0.245155	-0.124423	0.703374	-0.0115074	0.105065	-0.268736	0.270633	0.159413		MZ00002929	-0.272252	0.251148	-0.15887	-0.189819	-0.376102	0.0203406	-0.111349	0.0824633	0.302921	-0.0926852	0.0472073	-0.541035
MZ00003157	0.0472078	0.0151264	0.500104	6.34287e-05	-0.289311	0.306832	0.380088	-0.132601	-0.102482	0.10821	0.531087	0.148671		MZ00002934	-0.0995736	0.0036981	0.131219	-0.156339	-0.349952	-0.0289633	-0.12146	-0.414542	-0.35497	0.93598	0.459055	0.088126
MZ00003159	-0.939828	0.269442	0.149483	-0.432824	-0.674026	-0.0213167	0.384404	-0.470908	-0.886879	-0.0427997	0.394359	0.04259		MZ00002937	0.0880668	-0.0261414	0.194704	0.0100596	1.17682	0.457715	0.107964	-0.198669	0.0336515	-0.474743	-0.296833	0.0824435
MZ00003167	0.249484	0.0431229	-0.00791198	0.0898986	-0.475366	0.125257	-0.149194	-0.0195451	-0.135068	0.163539	0.330821	-0.0320492		MZ00002938	0.490965	0.425783	0.647726	-0.070392	-0.245869	1.53244	0.0407996	-0.415054	-0.109597	0.194934	0.306232	0.0289777
MZ00003168	0.536413	-0.200396	0.185094	-0.224043	-0.112754	0.176472	0.0485181	-0.776427	-0.147363	-1.71654	0.0644167	-0.492171		MZ00002939	-0.360133	1.0583	0.339085	-0.17315	0.029368	0.799475	0.910138	-0.471417	0.574677	0.132061	0.246846	0.469114
MZ00003180	-0.433146	0.259784	0.0499616	0.236356	-0.380129	0.0377073	0.492834	-0.127197	0.0355963	-0.0228598	0.164928	0.150289		MZ00002941	0.438098	-0.506875	-0.226446	0.229156	1.15904	-0.4072	0.109025	0.757622	-0.247842	0.00772205	-0.746186	0.447455
MZ00003186	-0.113604	0.0500622	-0.0434314	0.0137673	-0.0147549	0.0715917	0.0734901	-0.364707	0.19295	-0.186274	-0.186682	-0.2155		MZ00002943	0.281143	-0.0307395	0.223291	0.210742	-0.108656	-0.376567	0.457047	0.0402695	0.0696716	-0.620028	0.133127	0.516524
MZ00003189	-0.146178	0.323114	0.160663	-0.529937	-0.668871	-0.286594	0.164053	-0.347984	-0.272275	-0.209171	0.337129	-0.0756943		MZ00002944	0.916854	0.062937	0.710466	0.365389	0.603263	1.01455	0.0930876	0.10394	0.314675	0.248288	0.0408182	0.313382
MZ00003191	0.0960565	-0.197165	0.15651	0.401352	0.356364	-0.281055	0.449991	0.140321	0.0683742	0.0129089	0.265492	0.734235		MZ00002948	0.150246	0.489845	0.0646313	0.188416	0.523062	0.0857011	0.0983104	-0.036396	0.213204	-0.456774	-0.262566	0.125051
MZ00003193	-0.194838	0.470432	-0.848853	0.347834	1.00581	0.493162	0.377509	-0.411729	0.296533	-0.00842167	-0.579099	-0.865698		MZ00002949	-0.195148	0.243117	0.362652	-0.417006	-0.70109	0.242223	0.462205	-0.0233502	-0.281089	0.233106	0.74329	0.108823
MZ00003199	0.305467	0.522974	1.19312	-0.0133163	-0.511603	0.189304	0.837999	0.0539885	-0.36906	0.734844	1.09984	0.298022		MZ00002954	-0.381661	0.465213	0.332672	-0.0759339	-0.767869	0.486455	0.205809	-0.211732	-0.415789	0.848833	0.520515	0.0461049
MZ00003204	0.144651	0.0894517	0.0213076	0.229999	0.296088	0.142956	0.0184106	0.334895	0.534232	0.305678	0.0571224	-0.287323		MZ00002957	-0.270171	-0.0154334	-0.379932	-0.247567	-0.503653	0.22381	-0.228419	-0.518952	-0.475759	0.944135	-0.232076	-0.493329
MZ00003205	-4.99672	-3.54661	-4.78157	-3.06111	-3.87846	-2.08806	-1.84172	-2.3632	-2.68312	-1.67663	-1.58158	-1.67553		MZ00002958	-0.205238	-0.0747644	0.260258	0.464925	0.124594	0.35623	-0.11287	0.317091	-0.0295374	-0.251771	-0.0299338	-0.468445
MZ00003206	0.316029	0.191301	-0.849735	-0.299365	0.523357	0.505993	0.433811	0.334452	0.686746	0.47872	-0.0937301	-0.131956		MZ00002961	0.154585	0.295127	0.0765883	0.605948	-0.055144	0.13382	0.0755569	-0.406325	-0.123627	0.294004	0.127268	0.464066
MZ00003207	-0.393242	0.222054	-0.520781	-0.0710082	0.00177641	-0.353982	-0.553592	-1.03338	-0.550781	-0.895616	-0.698522	-0.401538		MZ00002962	-0.114616	-0.950035	0.813336	1.87706	-0.474799	-0.771628	0.848551	0.560857	-0.266762	-0.264798	0.501506	1.43681
MZ00003213	1.66009	0.0142823	-0.797658	0.0395005	0.0474469	0.053817	0.122184	-0.052585	-0.0174268	0.0880577	-0.152257	0.196271		MZ00002975	0.6818	-0.472307	-0.0336815	0.477651	0.482012	-0.171558	0.113339	-0.0545358	-0.17397	-0.13002	-0.502439	-0.111676
MZ00003220	-0.390814	-0.0119281	-0.303088	0.0546639	-0.490111	-0.356503	-0.466193	-0.0880362	-0.0667279	0.0192682	0.216973	-0.178144		MZ00002978	-0.0331935	-0.234648	0.0665034	0.54318	1.01724	0.0344177	-0.432819	0.893853	0.203245	-0.20484	-0.872234	0.506721
MZ00003224	0.468052	0.489418	0.301866	-0.0699102	0.0668784	0.304895	-0.152249	-0.500382	0.488035	0.296797	-0.0645761	-0.706828		MZ00002980	0.338424	0.261663	0.373803	0.158982	0.295496	-0.00904812	0.450151	0.237607	0.314439	0.349749	0.543989	0.155464
MZ00003225	-0.0196575	-0.0755097	0.187734	0.102086	-0.225162	-0.604852	-0.188749	0.147923	-0.0637331	-0.335618	-0.314741	0.0902211		MZ00002987	-0.429302	-0.39289	-0.377273	-0.642207	0.00419969	-0.760495	-0.276861	-0.132959	-0.342617	0.351563	0.128388	-0.313849
MZ00003228	-0.33251	0.0245307	-0.0397735	0.0698695	0.177434	0.120678	0.395264	-0.237	0.707909	-0.199252	-0.638985	-0.459385		MZ00002991	0.219613	-0.192359	1.05184	0.421078	0.170514	0.722721	0.393949	-0.257654	-0.280767	0.414526	0.828265	0.0434151
MZ00003234	0.394534	0.242048	1.12741	0.0265382	0.173053	0.332502	0.633507	-0.228718	-0.233384	0.490929	0.717185	0.150933		MZ00002995	-0.377821	0.10333	-0.00537767	-0.20088	-0.866193	-0.236074	0.19627	-0.300168	-0.131469	-0.0330541	0.552876	-0.135395
MZ00003236	-0.458395	0.0572736	-0.324192	0.00121668	-0.701106	-0.0778883	0.103886	-0.880552	-0.0740624	-0.61728	-0.235794	-0.454451		MZ00002999	-0.301356	0.249509	0.101606	0.0767137	-0.709168	-0.0900462	0.181342	-0.484611	-0.597135	0.0425605	0.827602	0.108007
MZ00003238	0.336095	-0.378174	0.222423	0.636896	1.03354	0.249721	-0.242914	0.754608	0.175746	-0.680238	-0.490715	0.620187		MZ00003000	-0.0844626	-0.0753628	-0.0516182	-0.123031	-0.0288971	0.0246518	-0.201064	0.158153	-0.154528	0.022121	0.234899	0.307641
MZ00003240	0.477056	0.140276	0.0568966	0.184626	0.506756	0.235513	-0.233888	1.01328	0.450744	-0.260776	-1.06378	0.00547424		MZ00003001	-0.14071	0.702867	0.534072	-0.295804	-0.562419	0.349574	0.352362	0.0033002	-0.48809	0.895476	0.443186	-0.287515
MZ00003246	0.896681	-0.0896585	0.140083	0.144079	-0.239673	0.193119	-0.105654	-0.0522817	0.00861305	-0.138201	0.114997	-0.0937769		MZ00003002	0.0957351	0.268056	0.0925362	-0.555849	0.0203795	0.728627	-0.337205	-0.38699	-0.0129881	0.674397	0.507447	-0.751961
MZ00003247	-0.108863	-0.504013	1.03898	-0.71976	-0.406857	0.599399	0.428334	-0.475997	-0.322523	0.43034	1.04224	0.399648		MZ00003008	0.154753	-0.191912	0.287323	0.126644	0.499997	0.874435	0.278558	0.0420478	-0.214128	0.119454	0.342165	0.340703
MZ00003248	0.346386	-0.72504	-0.378321	-0.492495	-0.171474	-0.299718	-0.564944	0.626588	0.239481	-0.797322	-0.826688	0.179706		MZ00003009	0.21987	0.20588	0.242127	-0.177103	-0.0285597	0.389013	-0.0255151	-0.417771	-0.158913	-0.425547	0.239305	-0.033241
MZ00003255	-0.262291	0.252902	-0.0663295	-0.264388	0.602642	-0.396399	-0.121649	-0.45255	-0.0387586	-0.680554	-0.311445	-0.860677		MZ00003010	1.14785	0.633139	0.345556	0.0655858	0.308943	0.454055	0.180929	0.18247	0.0178699	0.0773966	-0.0338798	0.401265
MZ00003264	0.0340732	0.313134	0.262664	0.00243327	0.597798	0.515932	0.431808	-0.186462	0.180844	0.411249	0.136137	0.151472		MZ00003014	0.0701276	0.746509	-0.441564	0.0674682	-0.0238683	0.231041	0.165236	-0.893683	0.239093	-0.716321	-0.131066	-0.32324
MZ00003267	0.036058	-0.103053	0.0549348	-0.0413062	-0.146944	-0.0607393	-0.162245	0.15785	-0.308527	-0.0298613	0.0699248	-0.294917		MZ00003017	-0.160777	-0.79174	-0.881133	-0.744421	-0.77734	-0.187115	-0.558303	-1.06577	-1.04762	-0.966844	0.018783	-0.765339
MZ00003273	-0.337936	-0.123576	0.0955117	0.137879	-0.348316	-0.179909	-0.122059	-0.147843	-0.764102	-0.151149	0.150105	0.127056		MZ00003019	-0.0550268	-0.228017	0.112674	0.282236	1.09277	-0.00795864	-0.396167	1.02651	0.378577	0.0818665	0.226828	-0.216674
MZ00003274	0.119525	-0.720476	-0.805398	0.131762	0.0441787	0.222782	-0.0435358	-0.192952	-0.0929296	0.237282	0.620544	0.53118		MZ00003028	1.26515	-1.13558	-0.632503	1.5582	2.63773	-0.669244	-0.910141	1.59202	0.946554	-1.31145	-1.54774	1.1193
MZ00003277	-0.215621	-0.518711	0.497473	-0.807237	-0.585322	-0.0294711	0.305212	-0.264679	-0.651321	-0.145489	0.899554	0.288375		MZ00003030	0.103752	-0.18466	0.434194	0.101771	-0.245374	-0.142615	0.0299623	0.147013	-0.0652921	0.0517232	-0.490055	-0.156907
MZ00003279	-0.125018	0.12647	0.498665	0.179365	-1.16189	-0.0759347	-0.105429	-0.200391	-0.287485	0.00944492	0.460773	-0.069713		MZ00003032	0.311586	0.0632397	0.341708	-0.177695	-0.572956	0.00375511	0.179418	0.216998	-0.00167792	0.252468	0.512629	-0.0820083
MZ00003283	-0.856755	0.0740217	0.144456	0.724234	-0.00886343	-0.792505	1.08264	0.404161	-0.0390832	-0.379773	0.495193	1.35425		MZ00003033	0.50242	0.199805	0.424049	-0.432768	0.398275	0.278005	-0.249458	-0.142607	0.0710027	-0.329106	-0.126657	0.0217267
MZ00003284	0.399171	0.0783534	-0.0643665	-0.0035177	0.173191	0.0293563	-0.207765	0.196962	0.0623181	-0.352919	-0.248718	0.294634		MZ00003037	0.103417	-0.134754	-0.294803	-0.0217759	0.185848	-0.0356441	-0.518184	-0.0596605	0.152673	0.0989848	-0.201579	0.129991
MZ00003285	0.21316	-0.126726	-0.576178	0.107832	0.648381	-0.474783	-0.593296	0.947524	0.301563	-0.430639	-0.91615	-0.165379		MZ00003038	0.0670294	0.383887	0.337816	0.256245	0.672792	0.552978	0.337537	-0.251687	-0.120631	-0.229728	0.205574	0.0910897
MZ00003293	0.334248	-0.372714	0.0500452	0.508736	0.660561	-0.125133	-0.634587	-0.539675	0.307559	-0.163576	-0.421789	-0.181475		MZ00003429	-0.77135	0.546816	-0.547377	0.990233	0.499826	0.110054	0.0281511	-0.363551	-0.0241938	-0.0916351	0.00514795	-0.0363949
MZ00003295	-1.11971	-0.222008	0.150031	0.905276	0.0628589	-0.423067	0.370609	0.278547	-0.0240853	-1.18876	-0.0125045	0.946025		MZ00003433	-0.276541	0.0933729	-0.0444241	-0.298512	-0.340267	-0.26679	0.0988349	-0.268127	0.0107877	-0.145667	-0.0148614	-0.0528932
MZ00003296	-0.0661215	-0.183118	0.616389	-0.78433	-1.2098	-0.223969	0.0849958	-0.814198	-1.02096	0.152136	0.854191	0.126097		MZ00003434	0.343016	-0.0409041	-0.0817477	-0.821356	0.0800549	0.33077	0.0283594	-0.136936	0.0645572	-0.247483	-0.1668	-0.146237
MZ00003301	0.0902423	-0.436335	0.256505	0.270186	-0.446104	0.327577	0.176034	-0.434805	0.54732	0.678132	-0.251321	0.840629		MZ00003436	0.374975	0.749016	-0.125062	0.150463	0.391658	0.695274	-0.134325	0.216888	-0.0231345	-0.151105	0.0189239	0.223495
MZ00003304	-4.60115	-2.25646	-5.14407	-2.85937	-1.91321	-1.0639	-0.790794	-2.10495	-0.598337	-2.65284	-1.49741	-1.10098		MZ00003438	-1.35921	-0.539686	-0.469388	0.302867	0.0906445	-0.400451	-0.0550686	-0.0169699	-0.0736895	0.025881	0.161146	0.091224
MZ00003306	0.0997738	0.053046	0.173535	0.35373	0.218861	0.0545146	0.439412	0.0398934	-0.359265	0.419875	0.0513799	0.0277568		MZ00003440	0.0737923	0.490737	-0.103269	-0.0882654	0.291029	-0.820926	-0.0387113	-0.0962406	0.00521724	-0.153067	-0.0745152	-0.278512
MZ00003308	-0.3613	-0.000750027	0.525403	-0.0991215	-0.586518	-0.110173	0.553595	-0.00823568	-0.149874	-0.204	0.17051	0.348949		MZ00003442	0.463119	0.442009	0.774269	0.287249	-0.0840669	0.998984	0.0846632	-0.0735317	-0.159296	0.276661	0.016267	-0.0214261
MZ00003311	0.187698	0.507818	0.289472	0.113872	0.544913	0.159551	0.779964	-0.32003	0.148708	-0.0212822	-0.272376	-0.0902826		MZ00003456	0.220428	0.207158	-0.227968	-0.885444	-0.984626	0.683969	0.0844671	-0.0333976	-0.0228327	-0.193714	-0.109412	-0.160185
MZ00003313	-0.566037	-0.0898593	-0.0853481	0.59103	0.14772	-0.293106	0.409722	-0.0234432	0.375485	0.19568	0.427257	0.704081		MZ00003465	-0.00540954	0.292229	0.429908	-0.200023	-0.0892951	-0.414944	-0.223656	-0.0214862	-0.0659602	-0.016361	0.0238532	-0.0743598
MZ00003316	-0.447365	-0.751852	-0.0172021	1.39858	1.24063	-0.374826	0.551377	-0.37728	0.472598	-0.978201	-0.965006	0.547855		MZ00003475	0.795141	0.416631	0.261145	0.0381778	0.0762416	0.656231	0.0133225	0.157129	0.0270042	-0.0639049	-0.187282	-0.148091
MZ00003318	-0.264142	0.373117	0.676261	-0.468903	-0.981373	-0.406836	-0.174225	-1.15245	-1.0312	-0.27046	0.298255	0.219898		MZ00003477	-0.425395	0.364739	0.233005	0.338441	-0.045788	-0.0100155	-0.0923157	-0.0390261	-0.0519468	-0.0172825	-0.0403746	-0.0270702
MZ00003326	0.103619	-0.117809	0.016365	-0.137683	0.053407	-0.257904	0.0303977	0.167068	-0.145984	-0.598281	-0.608518	-0.341236		MZ00003478	0.17976	0.531984	0.223946	0.357491	0.518278	0.428742	0.106322	0.0109171	-0.116149	-0.202426	-0.0369054	-0.133337
MZ00003328	0.331452	-0.198332	0.181113	0.183955	0.214566	0.0508564	0.0139028	0.503874	-0.0355236	-0.317045	-0.231801	-0.0983908		MZ00003479	0.363341	-0.166528	0.0337901	-0.194213	1.05275	0.216316	-0.03839	-0.0611445	-0.0953086	0.0212389	-0.0672405	-0.0535481
MZ00003334	-0.352711	0.519384	0.161075	0.023863	-0.39213	-0.0670043	0.543678	0.0993394	-0.597114	-0.499296	0.608358	0.093001		MZ00003517	0.0492324	0.23036	0.281716	0.977735	1.263	1.1373	-0.0407104	-0.097298	-0.0327683	-0.112188	-0.0599415	-0.0737289
MZ00003337	-0.56846	-0.278858	-0.291503	-0.29669	-0.98156	-0.956074	0.02406	-0.274755	-0.0205261	-0.264119	-0.154572	-0.528672		MZ00003520	0.269575	-1.15726	-0.315599	1.0347	2.31695	-0.793868	-0.0322292	-0.031265	-0.129731	0.0417208	0.0300173	-0.0209956
MZ00003340	-0.229687	-0.0461384	0.206509	0.341037	0.0337954	0.200274	-0.00434174	0.14896	0.324965	0.167269	-0.45085	0.110992		MZ00003522	-0.394708	0.0807707	-0.149648	-0.0138259	-0.902322	-0.416553	-0.0548657	-0.100818	-0.0571101	0.0686273	-0.105824	0.0113492
MZ00003341	-0.489293	0.150309	-0.160572	-0.732481	0.0602825	0.0420668	-0.31834	-0.462543	0.56545	-0.493792	-0.577073	-0.202996		MZ00003529	-0.10495	0.0431746	-0.467944	-0.371085	0.0442234	-0.258775	0.0285089	-0.0382745	-0.0323058	0.0532325	0.135685	-0.0848188
MZ00003343	-0.352954	0.000792449	0.988489	-0.0894397	0.12193	0.0390405	0.559801	-0.166898	-0.543125	0.379912	0.217199	-0.814547		MZ00003535	0.217067	0.341241	-0.466068	-0.516917	0.229755	-0.287551	0.0448236	-0.100699	-0.180908	-0.0653595	-0.0489611	0.101988
MZ00003352	0.148724	0.0461094	-0.0240517	0.0688493	-0.0766374	-0.0892539	-0.205374	-0.0670643	-0.234915	0.417717	-0.239063	-0.412683		MZ00003557	0.584205	0.593352	0.0730636	-0.0487129	-0.494744	0.347096	0.0255329	0.0478973	-0.0815895	0.0155864	0.114891	-0.112375
MZ00003353	0.136277	0.0990609	0.321264	0.465844	0.718378	0.645193	0.298205	0.142936	-0.580815	-0.0976111	0.0857701	-0.186817		MZ00003575	0.528176	-0.650223	-0.00324532	0.3866	0.175069	-0.0701188	-0.0327752	-0.0357579	0.012184	0.0110993	0.0233317	-0.131033
MZ00003356	-0.212374	0.178622	-0.290932	-0.052911	0.173835	-0.195851	0.26623	0.0729281	0.337475	-0.0333821	-0.372798	0.0290805		MZ00003597	0.0365377	-0.154339	0.214489	0.120686	2.11552	-0.273697	-0.0828647	-0.0213906	-0.03934	-0.0457336	0.184788	0.108263
MZ00003357	0.046229	-0.724031	-0.826428	0.224489	-0.38268	-1.03673	-0.217005	0.268669	-1.30818	0.132405	-0.0506012	-0.250964		MZ00003601	0.0889322	-0.141089	0.107384	-0.374647	0.695373	0.731962	-0.00424117	0.0412561	-0.0136275	-0.0491927	-0.19134	0.014429
MZ00003364	-0.31829	-0.0222965	0.291688	-0.0047693	-1.23931	-0.0528885	0.113781	-0.795858	-0.605378	3.46424	-0.10944	-0.182289		MZ00003618	0.297465	-0.158841	0.171832	0.413641	0.834818	0.0445509	-0.0507663	-0.11099	-0.0591038	-0.00146949	-0.100733	-0.0395446
MZ00003368	1.00314	-0.700103	-0.057381	0.215182	0.448319	-0.146509	-1.02065	0.696357	0.093496	-0.388863	-1.38873	-0.190714		MZ00003632	0.201145	-0.185628	0.321674	0.333927	1.14499	0.502706	0.0728484	-0.139439	-0.111564	0.0160716	-0.131727	-0.104337
MZ00003369	-0.152215	-0.304496	0.140976	0.497593	-0.0298008	0.806603	-0.509165	-0.19416	-0.165107	0.283416	0.333387	-0.293547		MZ00003646	0.0177551	-0.405709	-0.0127468	-0.289304	-0.343722	-0.209184	0.0898972	0.0306111	-0.0594672	0.13049	0.0148488	-0.213797
MZ00003370	-0.201478	0.223328	-0.0495604	-0.131082	-0.119173	0.098247	-0.0152238	-0.934951	-0.258362	-0.0897303	0.166771	0.0922068		MZ00003647	0.87592	-0.426579	0.102217	0.343449	1.01232	-0.986497	0.198758	-0.0425288	-0.115742	-0.286818	-0.027398	0.0379476
MZ00003372	0.414465	-0.554208	-0.0694017	0.585422	0.4076	-0.234815	-0.562976	0.840655	0.13012	-0.410476	-0.611845	0.447667		MZ00003693	0.182932	0.222495	0.164551	-0.0261185	0.264452	-0.00514336	-0.00543771	0.0792611	0.00157846	-0.206888	-0.0722705	0.0194029
MZ00003380	0.110411	-0.227704	-0.0398952	0.00730007	-0.0171821	-0.308356	-0.43181	0.605388	0.295297	0.00137882	-0.431167	-0.219129		MZ00003724	-0.0652059	0.164541	0.234774	-0.58537	-0.537709	-0.249262	-0.139403	-0.00334576	-0.052957	0.0107507	-0.101156	-0.158611
MZ00003383	-0.390251	0.46158	0.124824	-0.230097	-0.0599205	0.456166	0.0752409	-0.253855	-0.109176	0.0324684	0.572732	-0.439087		MZ00003727	0.224623	-0.0234333	0.657999	0.340738	0.737439	0.139429	0.0346976	0.0298934	-0.0364434	0.0228666	0.0582758	0.0733312
MZ00003385	-0.760178	-0.510939	0.0764156	-0.644189	-0.483039	-0.0123973	0.143079	-0.136573	-0.782874	-0.0538139	0.248459	-2.28516		MZ00003731	0.104316	0.32416	-0.548952	-0.05542	0.131191	0.853175	-0.0148969	-0.0394302	-0.0205342	-0.39223	-0.0104417	0.0412796
MZ00003388	0.109132	-0.464895	0.148103	0.422642	0.542094	-0.0260161	-0.628497	1.01332	0.334813	-0.143304	-0.707501	0.157052		MZ00003743	0.0187789	0.111003	0.443618	0.0870287	0.941969	0.12445	0.0950326	0.0749221	-0.110017	-0.205545	-0.113	-0.0848337
MZ00003389	-0.160856	0.00434224	0.537467	-0.215089	-0.400137	0.148422	0.482851	-0.0891195	-0.618052	0.00935555	0.780155	0.34949		MZ00003755	0.157918	0.465457	0.552105	0.00219713	-0.0970612	0.182329	0.114568	-0.130455	-0.00931917	-0.0267233	-0.212948	-0.0241188
MZ00003390	-0.30018	0.0898981	0.146017	0.688165	0.00640253	-0.711171	0.250604	0.269107	-0.0787273	-0.506288	-0.307424	0.408025		MZ00003777	0.172702	-0.019267	-0.451177	-0.2237	-0.726818	-0.0169735	-0.031053	0.0640886	-0.0220824	0.0786771	-0.070461	-0.060952
MZ00003398	-0.0797172	-0.350989	0.0628548	0.532219	0.336948	-0.0310726	-0.216118	0.373806	-0.0564877	-0.647883	-0.625005	-0.252213		MZ00003800	0.605952	0.319486	-0.220686	-0.375783	-0.855727	0.350142	-0.108692	-0.0202601	-0.0269143	-0.124365	0.0253649	0.145638
MZ00003410	-3.44057	-1.83644	-1.15026	-1.8144	-0.636714	-1.44805	-2.33265	-2.35123	-0.888263	-2.51952	-1.39674	-0.308695		MZ00003802	-1.06089	-0.0784375	0.0899068	0.0435497	0.189354	-0.789714	-0.925096	0.425633	0.0459022	-1.30903	-1.23983	-0.827933
MZ00003411	-0.57294	-0.691565	-1.25299	-0.118016	-0.931455	0.00767783	-0.941164	0.262044	-0.816168	0.127703	0.270249	0.0218506		MZ00003804	0.155306	0.66712	0.164777	-0.42721	-0.0285205	0.461391	-0.323207	-0.321523	0.4946	0.0956619	0.276083	-0.647245
MZ00003413	-0.155328	0.276013	0.264765	-0.225087	-0.495243	1.18677	0.238384	-0.9632	0.706753	0.299299	0.563135	-0.933722		MZ00003806	-0.111828	-0.49592	-0.648443	-1.54463	0.0524669	0.133712	0.0919177	-0.427294	0.169953	-1.26505	-0.0879278	-0.160135
MZ00003415	-0.134404	-0.2378	0.0148562	0.353569	-0.0456174	0.0466681	0.0650944	0.0823772	-0.0188992	-0.56579	-0.134284	0.46338		MZ00003809	-0.375606	-0.0908353	-0.0155286	-0.074862	0.00960874	-0.549813	0.371897	-0.483424	-0.197899	-0.552475	-0.0697704	-0.213869
MZ00003417	-0.261087	-0.443293	-0.321504	-0.359821	0.243362	-0.630507	-0.414348	0.0683685	-0.0560036	-1.26198	-0.708343	-0.196155		MZ00003811	-0.0969403	0.482909	0.370443	-0.158328	0.0462302	0.59129	0.664067	0.622721	0.239915	0.513325	0.582948	0.372003
MZ00003418	-0.0503579	0.0725706	0.193028	-0.0432975	-0.321338	0.411976	0.257269	0.120732	-0.0507066	1.55713	0.415825	-0.0815028		MZ00003819	0.611472	0.79124	-0.197761	0.463906	0.318637	0.621017	0.508171	0.247224	0.0854748	0.626442	0.380851	0.322189
MZ00004181	0.177607	-0.184045	0.154653	-0.0729124	-0.403671	-0.0657035	-0.289529	0.0495073	-0.167513	-0.0576446	0.236652	0.073661		MZ00003821	0.0223376	0.541982	0.0247545	-0.239771	0.451659	1.06835	0.0126595	-0.274171	0.403326	-0.85215	-0.0115779	0.134738
MZ00004187	-0.168282	-0.133392	0.337094	-0.738959	-0.245661	-0.382312	0.0453877	0.188554	-0.625969	0.120258	-0.189856	0.0808017		MZ00003822	0.314945	-0.12437	-0.205085	0.0304724	0.0826404	0.207217	0.00845013	0.313248	0.18034	-0.0661631	0.253151	3.47871
MZ00004190	-1.15162	0.280966	-0.731459	1.09902	0.56375	-0.0728729	0.278912	0.215953	0.383105	-0.846737	-0.519764	-0.00883411		MZ00003829	0.121282	1.21253	0.154271	-1.50564	-1.53031	1.30865	0.332874	-1.18535	-0.0856176	1.67889	1.7182	-1.55849
MZ00004193	-0.315742	-0.1406	0.299134	-0.468813	-0.375066	-0.0887687	0.0296395	-0.165272	-0.15232	0.180353	0.404869	-0.297386		MZ00003834	-0.0125712	-0.248019	0.286016	0.12761	0.610684	-0.413342	-0.179269	0.36752	0.359126	-0.313773	-0.570502	-0.119405
MZ00004201	0.0539762	0.130238	-0.0473787	-0.124839	0.0719549	0.0872347	-0.0673454	0.0246141	0.182603	-0.3133	-0.18298	-0.00992304		MZ00003837	0.229332	-0.0241952	-1.17641	0.00972473	-0.740089	-0.100646	-1.00324	-0.263788	0.0600494	0.345445	-1.28003	-0.249896
MZ00004204	0.198177	-0.0873503	-0.210782	-0.340801	-0.549534	-0.062948	0.0599641	-0.175287	-0.152843	0.54497	0.233394	-0.908329		MZ00003841	0.292173	0.468968	1.02322	-0.104657	-0.103612	0.0976625	0.592918	-0.150187	-0.502342	0.147664	1.14855	0.622628
MZ00004210	-0.361413	-0.456107	0.411661	-0.116287	-0.810614	-0.0687213	0.286003	0.481335	-0.528355	-0.538649	0.284174	-0.413606		MZ00003842	-0.873998	-0.250232	0.127517	0.720885	-0.117679	-1.14896	0.345086	-0.285677	-0.21754	-0.892875	-0.0682851	0.103602
MZ00004214	-0.326581	0.568859	-0.0560542	-0.05327	-0.257543	0.433915	0.150654	-0.317139	-0.146418	0.448984	0.0394753	-0.3719		MZ00003849	-1.05616	0.518808	0.19366	0.750328	-0.715473	-0.9175	0.933663	-0.678835	-0.442085	-0.0980402	0.244735	0.210302
MZ00004221	-0.508352	0.0689581	0.169766	-0.164673	-0.14767	0.165152	0.1252	0.103816	0.395834	0.582211	-0.106967	0.166349		MZ00003850	0.293184	-0.0531622	-0.134649	0.844768	0.125868	-0.14115	-0.474007	0.571774	0.71899	-0.103943	-0.54296	-0.0459438
MZ00004228	0.929279	-0.458916	-0.0219156	0.26553	1.44316	0.0431177	-0.842982	2.44414	0.389203	-1.24895	-0.721504	0.4583		MZ00003851	-0.538809	0.37497	0.0122449	0.441467	0.158236	0.470031	-0.0482154	0.169363	0.188327	0.106009	-0.206909	-0.128759
MZ00004229	-0.178869	0.0417172	0.00486858	-0.422642	-0.510612	-0.271494	0.219855	-0.399856	-0.964961	0.0700501	0.150272	-0.348852		MZ00003852	0.0557717	0.108226	-0.190892	0.415203	1.37756	0.313332	-0.226759	1.02388	0.589445	-0.431439	-0.68509	0.191283
MZ00004234	0.14314	0.0961352	0.113902	-0.579563	-0.833869	0.165241	0.105854	-0.0980754	-0.479689	0.317711	0.902728	-0.851762		MZ00003853	-0.197064	0.427526	0.323344	0.744591	1.33802	0.0304079	0.162685	0.948641	0.274152	-0.184571	-0.145442	0.140531
MZ00004246	-0.754302	-0.378071	-0.527289	-0.0679957	-0.429774	-0.12592	-0.60709	-0.131282	-0.38863	-1.12059	0.127036	-0.0963958		MZ00003854	0.297639	-0.511496	-0.700322	-1.0666	-0.607637	0.0402534	-0.437766	0.0860273	-0.269991	0.194478	-0.350444	-0.265499
MZ00004255	-0.306006	-0.0970948	0.0980932	-0.00260774	0.0260921	-0.0768977	0.717263	0.0709511	0.120333	0.684627	-0.109344	0.042589		MZ00003855	0.693252	0.611833	0.315307	0.0042155	-0.115833	-0.203645	-0.193128	0.314076	-0.717906	0.6442	0.305835	-0.250061
MZ00004257	-0.127757	-0.211166	-0.244737	-0.0677055	-0.146546	-0.0981323	2.66512	-0.0954501	0.458007	0.199098	0.190201	-0.135492		MZ00003857	0.31195	-0.0683847	0.0936471	0.15779	0.39065	-0.131887	-0.069404	0.346306	-0.100885	-0.142189	-0.40429	-0.121048
MZ00004258	-0.249894	-0.0906259	-0.366227	-0.326053	-0.081524	-0.105087	-0.0645551	-0.256211	-0.329552	-0.362531	0.488455	-0.390113		MZ00003861	-0.0980891	0.0705311	-0.0383726	0.216886	0.180083	-0.561686	0.00343829	0.367603	0.228485	-0.088678	-0.345766	-0.184247
MZ00004261	0.0155225	0.0318045	-0.00455232	0.161075	-0.285256	0.23452	0.536956	0.194428	0.0398665	0.112148	-0.186121	-0.204542		MZ00003865	0.285814	-0.186104	0.140038	0.380615	0.792712	-0.0416303	0.114281	0.460959	-0.00352442	-0.186957	-0.0425529	0.211323
MZ00004264	0.0981013	-0.767618	-0.0160231	-0.155086	-0.66478	-0.558576	-0.384656	-0.23953	0.270003	-0.0520814	0.260381	0.156373		MZ00003867	-0.0877265	-0.0737263	0.0770069	0.25906	0.0496612	-0.605008	-0.0156028	0.0573682	0.151556	0.151577	-0.372807	-0.162953
MZ00004265	-0.242052	-0.0585863	0.0976008	-0.0961369	0.0122963	-0.107324	-0.172019	0.100551	-0.349242	0.173034	0.014079	-0.19652		MZ00003869	-0.0919131	0.317183	0.528649	-0.466235	-0.375635	-0.0368994	0.361662	-0.370765	-0.142539	-0.147284	1.03803	-0.159108
MZ00004274	0.14011	0.451563	0.632593	-0.284149	-0.38692	0.107189	0.426496	-0.0279589	-0.682627	0.40785	0.710733	0.684638		MZ00003872	0.0861679	-0.178608	0.0647325	-0.926628	-0.875738	-0.262349	0.205514	-0.294332	-0.999161	0.734079	0.705734	-0.0686004
MZ00004277	-1.04725	0.257669	0.00907124	-0.0547505	0.237687	-0.174333	0.119467	-0.280899	-1.32256	-0.107388	-0.201568	-0.344226		MZ00003877	0.285769	0.214313	0.420508	0.176634	0.0755373	-0.0672594	0.654717	-0.137438	-0.0569453	0.0104148	0.644831	0.0420324
MZ00004279	0.13968	0.174239	-0.295271	0.0595416	-0.152794	0.316702	0.194016	-0.631319	0.328462	-0.322557	-0.46014	-0.733257		MZ00003878	1.0516	-1.12472	-1.27981	-0.559926	1.01483	-0.464468	-1.03312	0.977924	0.00780546	-0.868928	-1.41851	0.338632
MZ00004281	0.425507	-1.25155	-0.203755	0.317084	0.415272	-0.708445	-0.150012	-0.0518157	-0.60606	-0.760102	-0.648161	0.473537		MZ00003879	0.381777	0.0551744	0.195924	0.086194	-0.938745	0.105264	-0.152568	-0.147408	-0.52826	0.112898	0.119391	-0.380166
MZ00004282	-0.982522	0.34441	0.579456	0.555519	-1.47808	-0.949758	1.49005	-0.0907471	-0.709447	-0.102113	1.17825	0.549148		MZ00003885	0.154451	0.277535	0.580218	-0.535485	-0.95935	-0.237079	0.620908	-0.0342404	-0.183342	0.197966	0.497413	-0.0174406
MZ00004285	0.207277	-0.0578605	-0.0469273	0.498349	-0.218995	0.613479	0.416646	-0.172916	0.546304	0.472131	-0.0442786	-0.265938		MZ00003890	0.403766	-0.0868175	-0.563006	0.561045	0.0231943	0.0877663	-0.103157	-0.270464	-0.0862365	0.0728519	-0.437765	0.0957716
MZ00004288	-0.569309	0.131484	-0.169984	-0.282303	0.202905	0.0372754	-0.61528	0.122182	-0.0123219	0.0285531	0.313562	-0.00310965		MZ00003891	0.41898	0.201215	0.29286	-0.365149	-0.788017	-0.126713	0.816205	-0.237201	-0.472854	0.369986	0.151062	0.0217284
MZ00004289	-0.11884	0.0578451	0.317998	-0.0600473	-0.264823	0.281553	0.207637	-0.764409	-0.46773	0.336238	0.508727	-0.24255		MZ00003897	-0.212758	0.351701	-0.276148	0.0107723	-0.162552	0.196374	-0.0420682	-0.133076	-0.149103	-0.17802	-0.334717	-0.22186
MZ00004291	0.371123	0.273021	-0.0753855	0.108266	0.197579	0.620718	0.533892	0.215867	0.731715	0.565678	0.177817	0.323238		MZ00003898	0.0363601	0.198066	0.375946	0.191193	0.0246324	-0.0872839	-0.0526668	0.325007	0.140701	0.389954	-0.058568	-0.0466626
MZ00004292	0.601533	-0.455592	0.0494907	0.441458	1.08566	-0.268266	-0.352081	1.3865	0.345792	-0.123472	-0.355967	0.416298		MZ00003900	-0.262925	-0.879752	-0.54322	0.402099	0.467624	-0.400021	-0.0691337	0.264127	0.254128	-0.467977	-0.671024	-0.0343755
MZ00004294	-0.856651	-0.0145798	-0.156751	-0.229545	-0.338193	-0.148106	-0.448068	-0.0130982	-0.679544	-0.0109956	0.210124	0.139822		MZ00003905	-0.590504	-0.333052	0.519119	0.0163612	-0.290952	-0.368044	0.689427	-0.189559	0.142181	-0.374193	0.458056	0.027887
MZ00004295	0.136946	-0.472357	-0.153626	-0.0358419	0.141413	-0.420922	-0.638083	0.29035	0.104182	-0.411244	-0.66541	-0.157102		MZ00003906	0.0885536	-0.0871831	-0.0049842	0.345888	0.2484	0.67427	0.291398	0.538461	0.583866	-0.0300666	0.247649	0.383177
MZ00004297	-0.0565194	0.185026	-0.144397	0.18806	0.00690068	0.502384	0.144897	-0.353158	0.129918	0.0748031	0.0122359	0.112494		MZ00003908	-4.92452	-0.741792	-4.01769	-1.84284	-1.58973	-0.685489	-0.421531	-1.6071	-0.427289	-0.848831	-2.65071	-2.47417
MZ00004300	-0.648251	0.118247	-0.470959	0.122638	-0.251467	-0.122996	0.0319153	-0.417175	-0.378762	-0.258694	0.0439874	-0.052594		MZ00003909	-0.208987	0.127573	0.0539218	-0.395439	0.411444	0.12587	0.586841	-0.236021	-0.0257089	-0.454777	0.00821498	0.0994337
MZ00004303	-0.00370924	0.24426	0.129046	0.482639	-0.528944	0.762942	0.471954	-0.406805	0.255652	0.831967	0.835919	-0.648073		MZ00003910	-0.172653	-0.0575624	-0.335843	-0.251876	0.621032	-0.2408	-0.0382199	0.235001	0.231761	-0.734394	0.295552	0.0785609
MZ00004305	-0.0418131	-0.88489	-0.236502	0.153083	-0.670105	-0.616087	-0.149127	0.180862	0.0213842	-0.474542	-0.364627	0.2929		MZ00003911	0.148525	0.151689	-0.190456	0.315265	0.612815	-0.410876	0.145237	0.187873	0.195568	-0.358188	-0.0686824	0.254051
MZ00004306	0.61762	-0.0519424	-0.617904	0.46188	-0.293943	-0.417245	-0.28497	0.16891	-0.803307	0.102484	-0.4287	0.223696		MZ00003912	-0.190648	0.326023	-0.0662672	-0.310617	-0.300648	-0.613924	1.01057	0.426842	0.170218	-0.65225	-0.12653	1.1227
MZ00004309	0.295078	-0.0236887	-0.204452	0.464624	-0.481345	0.332357	0.234195	0.216683	0.449483	0.144566	-0.032838	-0.108805		MZ00003913	0.219376	-0.296925	0.139629	-0.078106	0.438655	0.195544	-0.307047	0.201519	-0.28786	-0.104552	-0.384977	0.127496
MZ00004314	-0.532884	0.189342	-0.207585	-0.496793	-0.754398	-0.196586	-0.0283595	-0.588472	-0.482108	0.45339	-0.165936	-0.3202		MZ00003916	0.030291	-0.0460812	-0.253026	0.336711	0.181826	-0.553566	-0.075813	0.566614	0.165037	-0.38936	-0.100512	0.00640151
MZ00004315	-0.696901	0.100224	-0.284952	-0.508819	-0.472359	0.158164	-0.131892	-0.573904	-0.18293	-0.0810677	-0.3948	-0.588692		MZ00003925	0.0849462	-0.0133448	-0.0942915	0.213457	-0.228823	0.0716755	-0.349307	0.0286919	-0.722312	-0.318704	0.275787	-0.0999599
MZ00004320	0.0117367	-0.0404475	0.127377	0.236827	0.247543	-0.0151291	0.387535	0.0919976	0.272389	0.176071	-0.103596	0.148192		MZ00003927	-0.121197	0.0809215	0.704363	-0.0645932	0.615654	-0.181045	0.000926987	0.831886	0.255894	-0.585196	-0.156841	0.230857
MZ00004321	2.68157	2.56014	3.32309	3.69877	2.12719	2.08134	2.48825	3.18562	4.58937	3.62081	3.42776	3.30824		MZ00003935	-1.49655	-0.242345	-1.48681	-0.356658	-0.540513	-0.754064	-0.458357	-1.06361	-0.963299	-0.946571	-0.664466	-0.650185
MZ00004323	-0.0549325	-0.781265	-0.613841	0.0805247	0.182497	-1.12512	0.0395113	0.465298	0.0559791	-0.744037	-1.01458	0.531499		MZ00003936	-0.126589	0.589128	0.502957	0.205746	-0.10008	0.26756	0.727619	-0.244502	0.165521	-0.444165	0.420823	-0.298409
MZ00004328	0.120752	-0.320672	-0.160973	0.327037	0.43752	-0.0276305	-0.318825	0.567078	0.673315	-0.279284	-1.01475	0.3825		MZ00003937	-0.161082	0.129255	0.100834	-0.38895	-0.848578	0.409379	0.213543	-0.757449	-0.179349	0.0988712	0.198646	-0.21318
MZ00004330	-0.0749545	0.197746	-0.168738	0.15625	0.0411126	-0.110638	0.32453	-0.344053	-0.250103	-0.491722	0.133355	0.217162		MZ00003950	-0.547267	0.186975	0.451361	1.03717	0.106954	-0.235868	0.209405	0.807502	-0.0969908	-0.51679	-0.627228	0.50511
MZ00004334	-0.989959	0.44771	-0.45542	-0.460199	0.0854016	-0.00923053	-0.0382755	-0.629354	0.490795	-0.331063	-0.431776	-0.865473		MZ00003951	0.0726276	0.11967	0.577083	0.105744	-0.285291	-0.64018	0.391432	-0.041981	-0.4745	-0.478522	0.259508	-0.267201
MZ00004341	-0.280684	-0.00118205	0.376569	-0.463127	-1.32982	-0.0413164	0.0592454	-0.240675	-0.700052	0.139824	-0.16525	0.0165477		MZ00003952	-0.444506	-0.20813	-0.133352	-0.0611724	-0.0644677	-0.277125	0.532638	-0.51463	0.222691	-0.668903	0.172718	-0.387939
MZ00004342	0.682033	-1.4283	-0.988495	1.9939	2.37138	-0.902388	-1.39437	2.2732	0.389709	-1.54917	-1.6288	0.99427		MZ00003954	-0.688389	-0.401654	-0.222514	0.827254	0.137569	-0.638647	0.219097	0.413241	0.315033	0.131915	-0.505053	0.374131
MZ00004344	-0.0757236	1.0359	0.959835	-0.369475	-0.602661	0.0831246	0.34353	-0.0329317	-0.705023	0.199538	0.592996	0.224534		MZ00003957	-0.180567	0.0342736	-0.11193	-0.33704	0.0812283	-0.385067	0.290928	0.382619	-0.0755293	-0.247356	0.33645	0.369024
MZ00004348	-0.330323	-1.07282	-0.574435	0.964927	0.930876	-1.65062	-0.362598	0.822212	-0.528839	-1.53283	-1.25291	0.837132		MZ00003967	0.0586691	0.0224341	0.0633286	0.373401	0.494229	-0.116685	-0.120496	0.2121	-0.251409	-0.685655	-0.155958	-0.138897
MZ00004350	-0.789784	0.319726	0.08615	-0.0179405	-0.267594	-0.306728	1.02634	-0.260006	0.221459	-0.215814	0.191865	0.257373		MZ00003968	-0.177322	0.127347	0.168047	0.365571	-0.0094994	-0.96933	0.0224083	-0.383251	-0.366197	-1.14704	-0.0985007	0.252215
MZ00004351	0.0268224	0.394404	0.239859	0.0808903	-0.478696	0.427246	0.592318	0.0662438	-0.456766	0.560144	-0.567194	0.416749		MZ00003974	-0.141011	-0.29471	-0.31524	0.390519	-0.301583	-0.526728	-0.350466	0.727396	-0.169702	-0.192939	-0.638803	-0.0242935
MZ00004353	-0.0105729	-0.0697085	0.140702	-0.088364	-0.608368	-0.131506	0.623101	-0.0266019	-0.571031	0.131101	0.532121	0.526533		MZ00003975	-0.657664	0.248267	-0.494941	-0.0430271	-0.857491	-0.177693	-0.309152	-0.388276	-0.454144	0.137501	-0.359027	-1.11267
MZ00004354	-0.0224389	0.26926	-0.131214	-0.263903	-0.522394	-0.577925	-0.166668	-0.241659	-0.683434	-0.1965	0.638299	-0.309316		MZ00003977	-0.21463	-0.440415	0.140945	0.268652	0.26004	-0.491726	0.231513	0.352213	0.129454	-0.69253	-0.3318	0.181451
MZ00004358	-0.481481	0.758502	0.472	0.666156	-0.558362	-0.435968	1.57415	-0.101705	0.161751	-0.386876	0.815835	1.15087		MZ00003987	0.202726	0.515273	0.887681	0.329151	0.604645	0.168139	0.879581	1.05971	0.768427	-0.731752	0.470054	1.15283
MZ00004363	-0.073722	0.0625927	0.0873307	-0.191363	0.199267	0.512091	-0.42337	0.263666	0.332647	-0.0911705	-0.140189	-0.331256		MZ00003988	-0.115441	0.320967	0.484018	-0.288339	1.144	0.103343	0.207814	-0.116562	-0.366747	-0.0852421	0.252228	-0.0269548
MZ00004369	-0.671019	0.0126224	-0.110323	0.14105	-0.217256	-0.224707	-0.241204	0.0550662	0.0214733	-0.178591	0.0338026	0.423097		MZ00003994	-0.537151	1.04017	0.110317	-0.524623	-0.134204	0.899133	0.438116	-0.523721	0.332752	0.844079	0.248524	-0.160639
MZ00004370	-0.332925	0.0941865	0.706891	-0.443494	0.75953	0.116108	0.438568	0.278954	0.349255	0.716868	0.260925	0.043424		MZ00003996	-0.253718	-0.0520482	-0.435411	0.147083	-0.920761	0.655047	-0.289339	0.152339	-0.0292804	0.405082	0.0702547	-0.187932
MZ00004374	0.125335	0.104759	0.149738	0.248069	0.459667	0.273755	0.94026	-0.545477	0.564152	-0.0654785	-0.661431	0.060634		MZ00003997	-0.639953	0.322455	-0.506707	0.249728	-0.275808	-0.937488	0.0361856	-0.0924073	0.0835784	-0.908267	-0.238461	-0.193665
MZ00004377	0.0539985	0.496322	0.0618204	0.196932	0.142221	-0.724803	-0.407816	0.532808	0.0499186	0.314293	0.112615	0.246179		MZ00004000	-0.531452	0.374175	0.729885	-0.199612	-0.606557	0.281396	0.831672	-0.682759	0.326837	0.558098	0.311824	0.255726
MZ00004378	0.295975	0.71036	-0.335122	-0.0910506	-0.233175	0.0333451	-0.0619357	0.187782	-0.110694	-0.124939	-0.130304	-0.460701		MZ00004002	-0.0502033	-0.174499	-0.425925	-0.125566	-0.323865	-0.366408	-0.102138	-0.395493	-0.421923	-0.557712	0.137043	-0.315293
MZ00004380	0.20763	0.0363145	0.227331	0.242749	0.447457	0.327437	0.726837	-0.0299551	0.276739	0.202903	0.621982	0.0745548		MZ00004006	-0.770906	0.185171	-0.124873	0.324709	-0.0766778	0.583951	0.268062	-0.408661	0.279389	0.282217	-0.112839	-0.275259
MZ00004383	-0.0372651	-0.156084	0.321663	0.151353	-0.371248	-0.0326179	0.0443438	-0.103349	-0.327434	0.416846	0.38019	-0.0457393		MZ00004007	-0.438957	0.0497388	0.474035	0.250061	0.0750281	-0.126612	1.28951	-0.656884	-0.0215577	-0.179231	0.132651	0.0393732
MZ00004384	-0.470423	-0.110443	0.147142	0.155215	-0.700443	0.225593	-0.0181378	-0.661482	0.0424892	-0.0727341	0.194771	0.276031		MZ00004008	0.885296	-0.667149	-0.251203	0.0324723	0.185865	-0.462997	-0.81337	0.347964	-0.106289	0.0118883	-0.811262	-0.154424
MZ00004386	0.234533	-0.351596	0.36045	0.156137	0.0495786	0.181098	-0.0971342	-0.320757	0.397726	-0.0862128	-0.103355	-0.0291453		MZ00004011	-0.021562	-0.692612	0.531403	0.355594	0.656344	0.0692202	-0.195992	-0.107228	-0.110761	-0.60695	0.289874	0.227326
MZ00004387	0.0547115	-0.389754	-0.161503	-0.100588	-0.0775426	0.29364	-0.246814	-0.065837	0.0909396	0.00677476	-0.0336499	-0.146464		MZ00004028	0.033781	-0.0343411	0.538607	-0.367924	-0.139587	-0.184316	0.446993	-0.495359	-0.2138	-0.17727	0.371996	0.516645
MZ00004392	-0.0675052	-0.197861	0.459775	0.139717	-0.182352	0.0823627	-0.196568	-0.00809877	0.263835	0.089048	-0.186362	-0.275071		MZ00004032	-0.128105	-0.0559181	-0.668772	-0.225712	0.0399338	-0.272296	0.277931	-0.517909	0.398301	-0.592706	-0.378386	-0.245844
MZ00004394	-0.547835	0.0422367	0.27256	0.0849955	-1.64566	-0.200083	0.832219	-0.907854	-0.32221	-0.0237594	0.836432	0.394757		MZ00004033	-1.0601	-0.763209	-0.930238	0.074803	-0.136197	-1.7775	-0.190379	-0.550539	-1.23085	-1.11206	-0.627735	-0.100783
MZ00004398	-0.150013	-0.0214619	-0.143977	0.250244	-0.179499	0.222492	0.190554	-0.401231	0.178281	-0.0187218	0.00400965	-0.221076		MZ00004038	1.43484	-0.269139	-0.891829	-0.38976	0.203922	-0.00529108	-1.12065	1.16651	0.0273116	-0.0936647	-1.12947	-0.145883
MZ00004399	0.390804	0.0235736	0.145679	0.131624	-0.164934	0.292516	0.286574	0.026973	0.492268	0.40395	0.46103	0.0757936		MZ00004040	0.195124	-0.575958	-0.785221	0.639628	1.74424	-0.848957	-0.570318	1.1574	0.324533	-0.0866913	-0.252198	0.413712
MZ00004400	-0.896345	0.0476795	-0.148274	0.214474	0.255221	-0.11993	-0.0487239	-0.259807	-0.428888	0.00523233	0.068665	-0.211361		MZ00004041	-0.0312709	0.588841	-0.380173	-0.120478	0.2477	0.0169554	-0.258147	-0.00509716	0.451431	0.880179	0.25074	0.120749
MZ00004403	0.481486	-0.744091	-0.389914	0.597353	1.68566	-0.165021	-0.143448	0.411742	-0.0355381	-0.606781	-0.824523	0.264132		MZ00004042	-0.127288	-0.49647	-0.870618	-0.425159	0.243675	-0.421216	-0.582271	0.225192	0.236044	-0.433928	-0.879958	0.00776044
MZ00004404	0.239607	0.0718213	0.00228218	0.605118	-0.267826	0.476638	0.111118	-0.0347067	0.0699858	0.00291099	0.0854845	0.16518		MZ00004043	0.0802148	0.33709	0.419405	0.100705	0.291894	0.362489	0.709264	0.295951	0.0686737	0.163131	0.0170784	0.239638
MZ00004407	0.219269	-1.02313	0.0318408	0.410972	0.19831	-0.466332	0.06028	0.337449	0.0719706	-0.0461856	-0.508068	0.356013		MZ00004054	0.0927283	-0.175731	-0.00621623	0.0409604	0.152052	-0.188792	0.226099	0.125803	0.363882	-0.433341	-0.18141	0.352935
MZ00004410	0.131901	-0.085276	0.125416	0.305412	-0.204566	-0.0955841	0.0213267	-0.364791	0.468684	-0.421853	-0.191572	-0.0711788		MZ00004070	-0.484912	0.00455179	-0.065302	-0.031826	-0.734992	0.242187	0.498108	-0.367816	-0.00647479	0.422166	0.349365	-0.0998326
MZ00004411	0.0854568	-0.982998	0.340632	0.328668	0.235019	-1.01439	0.41659	0.15127	0.157471	-0.240598	0.260718	0.916369		MZ00004072	0.146004	0.0697971	-0.161857	0.293931	0.534731	-0.379853	0.224445	0.0212784	0.218957	-0.286912	0.0447359	0.55638
MZ00004412	-1.40056	-0.428421	-0.178884	0.241303	-0.252887	-0.594836	0.24833	-0.172175	0.343652	-1.09454	0.0318673	-0.0711595		MZ00004074	0.186384	0.309224	0.0604336	-0.61574	-1.07329	0.669122	0.318603	-0.696215	-0.210548	0.595927	0.355026	-0.725264
MZ00004416	-0.0988743	-0.219303	0.12669	0.446708	0.22031	-0.213131	0.0360665	0.381744	0.0391738	-0.263149	-0.0512882	-0.35787		MZ00004078	0.602259	-0.159666	-0.0272942	0.231214	0.323924	0.385946	0.17944	0.459581	0.335581	-0.24556	-0.121	0.306439
MZ00004418	0.145608	0.0722621	-0.445039	-0.375619	0.31576	0.0631864	-0.11276	-0.211554	0.0743011	-0.344376	-0.195	-0.550817		MZ00004080	0.36102	-0.692294	-0.00196366	0.102931	0.502674	-0.339712	-0.190796	0.78651	0.152087	-0.341126	-1.07058	0.336652
MZ00004420	-0.181319	-0.178579	-0.189493	0.0626468	0.0155245	0.449777	-0.149039	0.0500853	-0.466723	0.317749	2.44316	-0.194741		MZ00004081	-0.115262	0.674731	0.109612	-0.860614	-1.11242	1.32851	0.136079	-0.848775	-0.651015	0.51286	0.582064	-0.437195
MZ00004434	0.289215	-0.161309	0.00501606	0.0442787	0.266971	0.137481	-0.763305	0.500612	0.333773	-0.131687	-0.630904	0.201056		MZ00004082	-0.119027	0.0091115	-0.167622	-0.358785	0.169659	0.0528476	-0.0290656	-0.531053	-0.215105	-0.115157	0.575488	0.193926
MZ00004437	0.107299	-0.431457	-0.041914	-0.948615	-0.654344	-0.373615	-0.431143	-0.467203	-0.0929344	-0.189564	-0.0843716	0.165784		MZ00004083	-0.24207	0.112253	0.715328	0.360912	-0.202712	0.255492	-0.0531215	-0.128787	0.00132294	0.49365	0.136586	0.040332
MZ00004445	0.576045	-0.026633	0.383012	-0.07618	1.09538	-0.121351	-0.14161	0.478831	0.08378	0.424692	-0.581314	-0.226595		MZ00004084	0.168618	0.196425	0.464199	-0.281025	0.321197	0.379385	0.0733509	0.06335	-0.209047	0.521575	0.495602	-0.0253884
MZ00004446	-0.447969	-0.0479323	-0.10477	0.267752	0.485107	-0.016507	0.391057	-0.101817	0.325187	-0.381862	-0.128768	-0.0453963		MZ00004086	-0.185096	-0.0987461	-0.241752	-0.108088	-1.1785	-0.458258	0.216772	-0.091366	-0.27299	-0.141602	0.0120223	-0.0581128
MZ00004453	0.0251421	0.694405	0.687572	-0.0597522	-0.499706	0.129416	0.665651	-0.105338	-0.537711	0.591099	0.417815	0.392474		MZ00004089	-0.890448	0.0152303	-0.148709	0.754837	-0.384479	0.0700918	0.190104	-0.109954	0.564064	0.0136618	0.0809249	0.486088
MZ00004455	-0.478731	-0.222714	0.0256952	-0.396969	-0.728215	-0.0706388	-0.117187	0.223462	-0.168967	-0.351693	0.112133	0.337496		MZ00004097	-0.0194847	-0.0725948	0.0770735	4.22462	0.180712	-0.10717	0.16255	0.00951578	-0.0796836	0.0411776	-0.401124	-0.217452
MZ00004458	0.702458	-0.712547	-0.247346	0.441061	1.18812	0.00221026	-0.888985	0.550329	0.119749	-0.68427	-0.710422	0.666246		MZ00004098	0.528544	-0.368863	-0.138826	-0.00156294	0.522696	-0.0384554	-0.326496	0.464976	-0.0898215	0.183791	-0.203348	-0.0272635
MZ00004460	-1.0827	-0.257276	0.00810546	-0.463086	-0.535185	-0.454029	0.118834	-0.155353	-0.216541	-0.613159	0.334745	0.311115		MZ00004103	1.40355	-0.158102	0.360945	3.50132	0.176633	0.282839	0.710716	1.20253	0.401655	0.486175	0.784839	0.976099
MZ00004463	-0.24123	0.122492	0.12449	-0.977288	-0.530531	-0.117482	-0.0435028	-0.349497	-0.0690997	-0.303713	0.96157	-0.123436		MZ00004107	-0.0177608	0.440619	0.242139	-0.0468748	0.188646	0.285573	0.257355	0.152515	0.00348363	-0.272718	0.283507	0.344207
MZ00004469	0.310908	0.115031	0.342847	0.161804	0.769993	1.08812	0.31185	-0.242089	-0.0943228	0.246158	-0.1786	-0.557641		MZ00004110	-0.155792	0.110783	-0.551038	-0.0140824	-1.04774	0.210383	0.0677047	-0.456816	0.0547304	0.870219	-0.2448	-0.0219497
MZ00004471	-1.18692	0.340995	0.0386367	0.132152	-0.137664	-0.187242	-0.157405	-0.831001	-1.29864	-0.765997	-0.910478	0.0392889		MZ00004112	-0.163676	0.0640302	-0.116108	-0.433557	0.0624872	0.224617	-0.190742	-0.000333273	-0.118354	0.598652	-0.127826	-0.164662
MZ00004477	0.297727	-0.37905	0.748264	-0.501964	-0.0361381	-0.0467149	0.255348	0.0368794	-0.208108	0.255049	0.153714	-1.71619		MZ00004118	0.0541706	0.0112615	-0.303113	-0.0533621	0.119813	0.201822	-0.332808	0.223006	0.604844	0.0866339	-0.620489	-0.330184
MZ00004487	0.198184	-0.118398	-0.0660649	-0.128734	0.102013	0.217782	0.308362	-0.103358	0.257353	0.197107	0.14926	-0.0732776		MZ00004120	-0.78814	0.243223	-0.0124645	0.331043	0.603105	-0.51614	0.609511	-0.017343	0.307278	-1.07668	0.163673	0.155169
MZ00004491	-0.189964	-0.217764	-0.292231	-0.0659663	-0.528369	-0.861372	-0.905934	-0.189038	-1.10251	-0.297181	-0.681963	-0.521651		MZ00004121	0.403413	-0.238048	-0.0963239	3.29478	-0.00525924	-0.123796	-0.130494	-0.39323	-0.157293	-0.105534	0.0308297	0.279631
MZ00004494	-0.0228541	-0.795326	-0.345864	-0.271556	0.629212	-0.341495	0.931032	0.259638	0.0308158	-0.48584	-0.854926	-0.194921		MZ00004129	0.809748	0.0328362	0.0534446	-0.161224	-0.376682	1.21525	-0.700409	1.27142	-0.42868	0.678188	-0.0153656	0.175169
MZ00004495	-0.113813	0.0416501	0.261483	-0.233112	0.219837	0.0578216	-0.0660448	-0.141195	0.0995308	-0.0599615	0.0606331	-0.408427		MZ00004133	-0.277775	-0.204712	-0.85608	-0.968693	-0.484777	-0.411609	-0.146608	-0.68927	-0.223531	-0.520105	-0.0950624	-0.229735
MZ00004511	-2.20946	-0.331753	0.0215297	0.0455081	-0.661271	0.475531	0.268911	-0.14064	-0.0745579	0.205255	0.286855	0.206939		MZ00004136	-0.31912	-0.0176679	-0.312326	0.0204828	0.224893	-0.0731135	-0.33712	0.684543	-0.062413	-0.627844	-0.469737	0.217017
MZ00004514	-1.31654	-0.249889	-1.32722	-0.41136	-0.980805	-0.434522	-0.495341	-0.883426	-1.12255	-0.647929	-0.192656	-0.740653		MZ00004140	-0.246263	-0.136051	0.0765743	-0.51569	-0.415261	0.341968	0.412692	-0.269355	-0.142302	0.85203	0.0723766	-0.630625
MZ00004525	-0.511057	-0.352481	0.246919	-0.467303	-0.0640144	0.132279	0.440503	-0.159679	-0.644015	-0.0923492	0.29154	-0.758011		MZ00004144	-0.415068	0.0937508	-0.260045	0.0259344	-0.175689	0.400081	0.368247	0.269838	0.948447	0.622319	0.116875	0.135001
MZ00004526	0.461228	0.144309	0.439721	-0.567709	-0.608583	-0.0189776	0.186848	0.959948	-0.542833	0.653584	0.380272	0.577105		MZ00004149	-0.000665853	0.0071073	-0.161506	-0.530279	0.2266	0.263697	-0.342869	-0.90139	-0.574392	-0.566192	-0.210824	-0.198838
MZ00004529	-0.371114	-0.0358334	-0.218817	0.00507255	-0.326668	-0.035411	0.190018	-0.900717	-0.308315	0.0648509	0.199388	0.366224		MZ00004152	-0.00856957	-0.55586	-0.0281237	-0.450257	2.27272	-0.393669	-0.185866	0.00356886	-0.199254	-0.770792	-1.33662	0.316858
MZ00004530	0.221009	-0.301749	0.689676	-0.364385	0.618156	0.00379184	0.017905	0.241599	0.382449	0.0652565	-0.265674	0.301319		MZ00004156	-0.0876461	-0.204683	-0.0817922	0.95344	0.0318116	0.314503	0.577332	-0.00758228	0.131286	-1.37226	-0.379602	0.458944
MZ00004532	-0.566429	0.0985461	-0.159456	-1.1079	-1.69878	-1.0027	-0.0869392	-0.312021	0.28714	0.138635	-0.0706296	-0.211976		MZ00004158	-0.0925218	-0.144429	0.0892377	0.0192872	0.060506	-0.0646299	-0.0183494	0.0610667	-0.0516132	0.41945	-0.116763	-0.234173
MZ00004533	-0.237902	-0.372579	0.176888	-1.08455	-1.77465	-0.0141475	-0.55202	-0.372621	-1.00311	-0.243298	0.082143	-0.394512		MZ00004165	-0.0714938	-0.0839446	-0.45566	-0.137475	-0.405406	-0.589022	-0.571774	0.294869	0.342981	0.706724	-0.386009	-0.818115
MZ00004536	0.750867	0.161977	1.16938	0.317911	-0.0646793	0.26269	0.909052	0.266927	0.314932	1.04749	0.736452	0.816112		MZ00004168	-0.014348	0.0791327	-0.115573	0.110602	-0.13464	0.0283982	0.0892032	0.100091	0.132693	-0.404681	-0.129261	0.112
MZ00004544	-0.031211	-0.62895	-0.540453	0.21092	1.63573	-0.294962	-1.08094	0.457249	-0.175589	-0.403724	-1.43492	-0.48632		MZ00004170	0.236915	-0.0446437	-0.0536314	-0.0609859	-0.471004	0.0423278	0.225315	-0.555127	-0.315984	0.0375643	-0.259689	-0.353393
MZ00004550	0.457367	-0.148474	0.19178	-0.728885	-0.715322	-0.104147	0.338347	0.877155	-0.218619	0.324482	0.343728	0.232783		MZ00004171	0.0273103	-0.0326	0.0817772	-0.434465	0.129786	0.18535	-0.250481	0.14387	-0.0390358	0.143295	0.0848669	-0.105763
MZ00004556	-0.249898	-0.257854	0.368263	-0.274954	-1.10164	-0.328747	0.626083	-0.103268	-0.341878	0.342163	0.299619	0.214366		MZ00004173	0.411811	0.488584	0.531971	0.112218	-0.508773	0.859791	0.423213	-0.243191	0.339657	-0.401047	0.146699	0.477541
MZ00004942	-0.418317	-0.140541	-0.39443	0.428493	-0.0328752	-0.0707566	-0.441243	0.240296	-0.899897	-0.136153	-0.103139	0.033615		MZ00004568	0.0886791	0.705392	0.149011	0.498362	0.00025614	0.310973	-0.606522	-0.024603	0.381566	0.348399	0.252955	-0.178675
MZ00004948	0.0380013	0.0816417	-0.138287	0.0353333	-0.270578	0.0708204	0.17515	-0.12445	-1.5357	0.18251	0.156818	-0.0283611		MZ00004571	0.0907798	0.126374	0.060102	-0.0788247	0.355807	0.416147	-0.0543254	0.30459	0.451991	0.288349	0.136878	0.347098
MZ00004952	-0.842558	-0.100224	0.0390495	0.694828	-0.485687	-0.101336	0.717082	-0.0968041	-0.0166337	-0.970754	0.120411	-0.241347		MZ00004575	-0.0580332	-0.697018	-0.392295	0.228154	0.722297	-0.309959	-0.727654	0.507535	0.179744	-0.954876	-0.366499	0.394991
MZ00004959	0.291485	0.156516	0.105495	0.30951	-0.31177	0.0341655	-0.59751	0.313657	-0.134284	-0.336079	-0.170885	0.03038		MZ00004583	-0.114759	0.455892	0.278351	-0.159425	0.0796891	1.34107	0.492605	-0.0866475	0.0465799	0.502333	0.511611	0.257217
MZ00004966	0.229169	-0.133393	-0.814475	0.152478	-0.243116	0.176286	-0.0829834	0.00117348	-0.988008	0.200356	0.15284	-0.395759		MZ00004588	-0.207769	1.15322	-0.103813	-0.60831	1.17921	-0.0540658	0.442412	0.245555	0.600106	-0.0273174	-0.0298817	0.178706
MZ00004968	0.513065	0.533005	-0.00797517	0.365888	0.195955	0.337859	0.324939	-0.0324241	0.465359	-0.160483	-0.333477	-0.110578		MZ00004590	0.556864	-0.435285	-0.84314	-0.348415	0.12194	-0.110264	-0.237917	0.336336	-0.755887	-0.397919	-0.721366	-0.192513
MZ00004970	0.585203	0.264598	0.185571	-0.701452	-0.643774	0.0828417	0.187514	-0.538293	-0.71801	0.0417731	0.335334	-1.33422		MZ00004594	-0.600021	0.694978	0.301257	0.44231	0.803094	0.745952	0.201075	0.048966	0.587406	0.353872	-0.0817117	0.0131396
MZ00004971	-0.0427266	0.00648202	-0.636375	-0.114392	-0.447919	-0.720956	-0.153036	-0.504541	-0.317369	-0.921259	-0.0962673	-0.702124		MZ00004600	0.845977	0.755204	0.60006	0.0162882	-0.0682567	0.987223	0.320717	0.240143	0.120797	-0.30432	0.374846	0.100554
MZ00004972	-0.677293	-0.021756	-0.884014	-0.138866	-0.15211	-0.370487	-0.390061	-0.375275	-0.991913	-0.439302	-0.391378	-0.527123		MZ00004602	0.369133	0.309242	0.307248	0.10871	-0.530043	0.462993	0.386466	0.00953624	-0.473697	0.441293	0.901516	0.00625914
MZ00004974	0.137006	0.48426	0.00922809	0.384682	0.466243	0.317342	0.639749	-0.327791	0.10201	0.193942	-0.00764616	0.114417		MZ00004606	0.174727	0.520762	0.512533	-0.140329	-0.249871	0.861031	0.406452	0.159775	0.0419253	-0.0233472	0.219303	-0.0782828
MZ00004979	-0.248377	-0.697198	-0.142645	-0.0101011	0.116137	-0.286654	-0.194727	-0.236534	-0.0578634	0.0675906	-0.176991	0.341486		MZ00004610	0.0867466	0.321867	0.319503	0.00210387	-0.0306527	0.150156	-0.189971	-0.294338	0.015592	0.0402523	-0.0377304	-0.532659
MZ00004982	-1.56269	-0.0984779	-1.06622	-0.658765	-1.06725	-0.328117	-0.489341	-0.318439	-0.771036	-0.184513	-0.0456632	-0.165542		MZ00004611	-0.0238584	-0.339671	0.12419	0.499484	0.632004	-0.36618	-0.152451	-0.0284601	-0.0689745	-0.179266	0.108267	-0.251593
MZ00005003	0.211794	0.0346823	-0.00270369	0.238494	0.233332	0.299395	0.0371579	-0.0603063	0.503311	1.7674	-1.24503	0.0567964		MZ00004617	-1.21728	0.0508309	-2.18988	-0.948482	-0.549379	-1.18405	-0.0339996	-0.591839	0.525663	-0.0834586	0.0605295	-0.0913232
MZ00005005	0.459847	-0.142522	0.094121	0.00561745	0.448643	-0.046523	-0.283039	0.683645	0.437483	-0.145244	-0.361979	0.292436		MZ00004619	-0.102028	1.55625	0.158774	0.319496	0.119925	1.25875	0.520298	-0.426677	1.05297	0.0786234	0.0302578	-0.467861
MZ00005006	0.18353	0.0716102	0.0732197	0.282689	-0.281477	0.12581	-0.0899783	0.324177	-0.0435956	-0.258205	0.00952316	0.0947768		MZ00004625	0.736469	0.389931	0.276055	0.363978	-0.0593998	1.09839	0.361249	-0.311906	0.0128797	0.720752	0.268466	0.138829
MZ00005027	0.736623	-0.234792	2.1891	0.420982	1.85534	-0.091816	-0.14748	1.50343	0.694028	0.504911	-0.407383	0.496863		MZ00004635	-0.125251	0.118786	-0.0287635	0.0930298	0.240713	0.0582902	0.162088	-0.370038	0.084805	-0.148328	0.125009	0.0594362
MZ00005037	-0.219871	-0.0189816	-0.891831	0.0622344	-0.0195991	0.0658813	0.629877	0.023239	-0.734314	0.541772	0.604088	0.34515		MZ00004644	0.0506176	0.170442	0.408034	-0.431607	-0.746692	0.0565897	0.553664	-0.608631	-0.623325	0.736112	0.899758	0.0177959
MZ00005042	0.186174	0.507681	-0.491888	0.227947	-0.0333634	-0.30592	0.0594645	0.231082	-0.543912	-0.0236909	0.0242429	-0.135975		MZ00004647	0.0535307	0.733476	0.995156	-0.469722	-0.100082	0.710921	0.572035	0.209435	-0.544645	0.349497	1.00375	0.107338
MZ00005043	-0.96649	0.129527	0.138145	0.101556	-1.14042	0.0782618	-0.143258	-2.48197	-1.1686	-1.25794	-1.97245	-1.83771		MZ00004650	-0.22305	-0.388581	-0.122613	0.0554872	0.258726	-0.684567	-0.0162469	0.128605	0.153724	-0.0153933	-0.0293135	0.0568053
MZ00005058	-0.12075	-0.145587	0.625939	-1.03595	-0.773201	-0.462937	-0.0247476	0.381518	-1.01699	0.875764	0.408778	0.137907		MZ00004654	0.0581975	0.239734	0.0818866	0.0201783	0.619896	0.410613	-0.364899	-0.0466868	0.294983	-0.0661078	-0.427052	0.0210067
MZ00005059	-0.708127	0.121013	-0.670076	-0.182685	-0.306458	0.08588	-0.15902	-0.70811	-0.704801	-0.924628	-0.471017	-0.356091		MZ00004655	0.469277	0.112893	0.573756	0.600493	0.248216	0.519745	0.770131	0.242173	0.241857	0.597171	0.502388	0.384444
MZ00005075	0.135465	-0.118298	0.172069	-0.306959	0.211826	0.0232742	-0.0378759	0.285532	0.364544	-0.14472	-0.00327699	0.607162		MZ00004657	-0.135376	0.193845	0.160909	-0.224981	-0.131364	0.0227371	-0.166096	-0.142942	-0.127919	-0.351491	-0.0904169	0.066544
MZ00005087	0.321107	0.127456	0.0438946	-0.146982	0.307353	0.0322133	0.465301	-0.172031	0.260439	0.166598	0.227478	0.215565		MZ00004658	-0.491244	0.121337	0.395336	-0.338579	-0.154874	0.240292	0.346777	-0.270825	-0.0419728	0.414394	0.469007	-0.0796491
MZ00005091	6.71236	6.57256	6.38507	6.4482	6.2745	6.82288	5.94876	5.86336	6.40704	5.07433	6.20734	5.71341		MZ00004665	-0.580531	0.203296	-0.345139	0.402681	0.572736	0.459589	0.235241	-0.149012	-0.240735	0.00619427	-0.385334	0.192993
MZ00005099	0.646903	0.0548067	0.44757	0.187576	0.510945	0.354073	0.320476	0.589107	0.414245	0.250125	0.315724	0.193507		MZ00004681	5.41312	5.33003	5.22639	4.18804	3.41113	4.25592	0.621279	2.25419	0.577986	2.48113	1.21542	1.76719
MZ00005103	0.400359	-0.0443025	0.314329	-0.114965	-0.203029	0.359721	-0.155688	0.0789481	-0.0611034	0.31557	0.819827	0.446998		MZ00004688	-0.460021	0.0411503	-0.999502	-1.34244	-1.98848	-1.18403	-0.377399	-1.36652	-1.23262	-0.345388	-0.849757	-0.316593
MZ00005106	0.144311	-0.101404	1.45361	-0.00653435	-0.330912	0.427493	0.160529	0.0786418	-0.441208	0.472605	0.569558	0.316442		MZ00004697	0.148286	-0.203806	-0.0410963	-0.00817333	1.26595	-0.221753	0.292832	0.0579176	-0.430052	-0.0216409	-0.850209	-0.0305067
MZ00005108	-0.091345	0.377848	0.0749156	0.0530335	-0.15398	0.476753	-0.0261389	-0.190665	-0.563164	0.150653	0.150808	-0.183405		MZ00004700	0.637792	-1.9948	-1.02133	1.16413	0.882206	-0.105787	0.0948715	2.02666	0.340087	-1.38497	-0.114884	0.797404
MZ00005112	0.163515	-0.0518034	-0.127856	-0.265735	0.12447	0.247978	0.919192	0.295194	0.575424	-0.0716313	-0.440906	-0.462293		MZ00004701	0.56895	0.576412	0.924012	0.0798146	-0.231117	0.71868	0.477719	0.136144	-1.06905	0.31788	0.84929	0.546611
MZ00005116	0.332205	0.0160532	-0.410722	0.189089	-0.0129839	0.115227	-0.616038	0.979989	0.460494	-0.112817	-1.20392	0.239366		MZ00004712	0.438004	-0.720555	0.861435	0.396371	1.06122	-0.106955	-0.631566	0.44236	0.357951	-0.545601	-1.02004	0.35121
MZ00005120	-0.428665	0.198699	0.0916245	0.172262	-0.0493312	-0.299945	-0.210359	-0.0257939	-0.338851	-0.250917	0.113794	-0.546889		MZ00004723	-0.0480971	-0.0249727	0.0162572	-0.0997048	-0.44666	0.191319	-0.280624	-0.174468	0.521263	0.202639	0.250439	-0.18765
MZ00005126	0.148378	0.490246	-0.320355	0.40411	0.703111	-0.27071	-0.536906	0.846144	0.367631	0.0329458	-0.237509	-0.749455		MZ00004741	0.0944123	0.386041	0.343701	-0.364373	-0.155798	0.917003	0.163194	0.329915	0.099128	0.445815	0.303407	0.0291579
MZ00005128	-0.581353	0.22098	-0.274382	0.0899594	-0.109168	-0.10071	0.623637	0.0471102	0.229085	0.0151838	-0.122094	-0.313245		MZ00004751	-0.476993	0.402711	-0.989206	-0.454387	-0.60274	0.234336	-0.127577	-0.426115	0.271377	-0.76752	-0.258418	-0.716026
MZ00005129	-0.815085	0.79611	0.647961	0.0438275	-0.670111	0.252929	0.558785	-0.203909	-0.732491	0.507478	0.794476	0.306914		MZ00004754	0.557571	0.377297	0.0841363	0.470678	0.811946	0.764562	0.281212	-0.0818947	0.862878	0.463082	0.278394	0.116929
MZ00005141	-0.356536	0.524949	-0.165008	-0.258616	0.218205	0.471401	0.100197	0.0667774	0.10441	-0.0207133	0.253156	0.00105048		MZ00004760	-0.436349	-0.0121348	-0.0996786	-0.338427	-0.23602	0.429033	0.22685	-0.621874	-0.0957132	-0.0932349	0.213121	0.137679
MZ00005144	-0.574334	0.0520527	0.75924	0.396587	-0.331089	-0.191516	0.407791	-0.107343	-0.430922	-0.0960319	0.436018	0.340575		MZ00004763	-0.7467	-0.245846	0.339627	-0.024605	0.226256	-0.756256	0.0233582	-0.461958	-0.374431	-0.415656	-0.355042	0.468732
MZ00005149	1.16083	-0.383123	1.58041	-0.615765	-0.955507	0.393225	0.223661	-0.0845734	-0.165642	0.380715	1.26834	0.173844		MZ00004765	0.205442	0.0787129	-0.347342	-0.416069	0.673267	0.287875	-0.289907	-0.00316672	0.10066	-0.243952	-0.362573	0.192337
MZ00005150	-0.513811	-0.0184599	0.210187	-0.710323	-0.444319	0.191719	-0.0948508	-1.68305	-0.728593	-0.0555429	0.382337	0.0671686		MZ00004769	-0.363117	-0.0797448	-0.317092	-0.191295	-0.336591	0.785199	0.330076	-0.277092	-0.944311	0.578509	-0.245307	0.258472
MZ00005156	0.447376	-0.128566	-0.292826	0.366187	0.0351911	0.0629526	-0.228157	-0.222026	0.314364	0.30671	0.115306	-0.207648		MZ00004771	0.127168	-0.130561	0.977063	-0.142223	-0.529231	0.275978	0.224843	-0.0741287	-0.364999	0.37086	1.15569	-0.0283836
MZ00005158	-0.391705	0.0545688	0.266174	-0.288345	-0.0270824	0.246136	0.458308	-0.0382799	-0.126591	0.374367	0.386581	0.0288251		MZ00004773	0.536467	0.201434	0.415188	-0.154194	0.204819	0.924327	-0.132122	-0.257034	0.525338	1.13274	-0.15977	-0.380426
MZ00005181	-0.05971	0.243716	0.2098	0.0888924	0.203541	0.0366789	0.526989	-0.0361482	0.389622	0.498295	-0.121403	-0.0138903		MZ00004776	-0.865937	0.434515	0.526386	-0.719393	-0.292623	-0.743209	-0.10652	0.649754	0.427168	0.184372	-0.489934	0.249382
MZ00005187	0.347369	0.204357	0.0976984	0.175755	0.364647	0.355253	0.378047	-0.121944	0.36356	0.441416	-0.255939	-0.113047		MZ00004779	0.290102	0.448162	0.472025	-0.221389	0.101066	0.238074	0.732012	0.023144	-0.133825	1.15476	1.18826	0.825086
MZ00005191	-0.716787	-0.460263	-0.905695	-0.623761	-0.729252	-0.303602	-0.583053	-0.410344	-0.408061	-0.126322	-0.264319	-0.48611		MZ00004783	-0.302476	-0.0731289	0.0385702	-0.35756	0.776278	-0.299815	-0.25732	0.15852	0.0959436	-0.728977	-0.269487	-0.169439
MZ00005195	0.600945	-0.626009	0.113632	-0.81606	-0.1234	0.262699	0.365358	0.235052	0.0779855	-0.120317	0.256764	0.431789		MZ00004786	-0.0223474	-0.310955	-0.234238	-0.082524	0.0627885	0.0783585	0.233513	-0.809401	-0.110336	-0.656714	0.322782	-0.23656
MZ00005198	0.324535	-0.440173	-0.323723	0.616127	1.15304	-0.608796	0.168573	0.827459	0.0701263	-1.1337	-0.537201	0.651371		MZ00004789	-0.603035	-0.288229	0.196932	0.267609	-0.32254	-0.35642	-0.12033	-2.06611	-0.197764	-3.31526	-0.0450012	-0.5569
MZ00005200	-1.36536	-0.26483	-0.854909	-0.921522	0.160021	-0.287071	0.116555	-0.39707	-0.13624	-0.239946	0.626551	1.11027		MZ00004791	-0.104658	0.0194582	0.0786891	-0.915963	-1.40622	0.329342	0.711335	0.226436	-0.0547749	-0.543112	0.852519	0.419951
MZ00005203	0.389636	0.549837	-0.203706	0.238494	0.563618	-0.462188	-0.244445	0.717359	-0.46259	-0.626289	-0.935399	-0.289459		MZ00004799	-0.107046	-0.031474	-0.0612794	0.355175	0.654016	-0.592103	-0.288455	0.935375	0.0548072	-0.0877082	0.113298	0.45833
MZ00005211	0.403188	0.401853	0.264059	0.343868	-0.43035	0.267658	0.752078	-0.19642	-0.627608	0.464269	0.558676	0.0692774		MZ00004800	-0.330634	-0.000465906	0.273433	-0.0136141	-0.0445295	-0.126463	-0.163038	0.210909	-0.0354873	0.14101	0.559983	0.0521451
MZ00005213	-0.148523	0.186419	0.32559	0.128746	-0.114861	0.65137	0.684825	0.00213382	1.03297	0.693247	0.651517	-0.0998288		MZ00004808	-0.216548	0.439851	0.793043	-0.184721	-0.198665	0.254185	0.435364	-0.0453028	-0.20386	0.294519	0.341222	0.0452119
MZ00005219	0.644455	-0.560021	0.458681	0.16832	1.0324	0.0621644	-0.149622	0.724821	0.436259	0.128007	-0.2369	0.563755		MZ00004811	0.0963661	-0.196607	-0.481693	-0.0885321	-0.150462	0.13685	-0.299665	-0.441005	-0.266865	0.477764	-0.50428	0.185536
MZ00005223	1.14931	-0.141515	0.261685	0.431257	0.764897	0.259843	-0.59114	0.379806	1.00904	-0.080507	-0.740821	0.100979		MZ00004820	-0.754026	0.180726	0.496324	0.346908	-0.716441	-0.297402	0.143711	-0.310263	-0.0856823	-0.240197	0.376216	0.209306
MZ00005224	0.134868	-0.194515	-0.0488995	0.00142759	0.146383	0.153979	-0.252453	-0.295293	-0.194656	-0.1163	0.482212	-0.031107		MZ00004821	1.03062	-0.716346	0.482314	0.0960104	0.608871	0.655414	0.0628474	0.396921	0.293159	-0.123669	-0.583137	0.427473
MZ00005229	0.247549	-0.0190524	-0.357933	0.092555	1.01236	0.264694	-0.353748	0.240701	0.28302	0.0880585	-0.120449	-0.205356		MZ00004822	-1.10355	0.153484	0.0722344	-1.63235	-0.779215	-0.00814186	-0.320106	-0.0624982	-0.522274	-0.00597061	-0.394995	-0.0889293
MZ00005264	0.44711	-0.410464	-0.230364	-0.217977	0.905941	0.545254	-0.827145	0.387312	0.262597	0.0766354	-0.499889	0.0909985		MZ00004823	-0.255646	0.279706	0.113462	0.324828	-0.553801	0.110866	-0.205439	0.0445389	0.11812	0.377216	0.0409797	-0.324954
MZ00005275	-0.403497	0.338118	1.10136	1.25125	1.0333	-0.192268	-0.463725	-0.00569079	-0.86415	-0.173296	-0.199055	-0.0622502		MZ00004825	-0.272053	-0.00672587	-0.144569	-0.375849	-0.218282	-0.0491686	-0.209943	0.201062	0.169369	-0.139189	0.0702944	-0.000766355
MZ00005277	-0.227067	0.100728	0.259791	-0.267141	-0.56104	0.0121292	0.429771	-0.233809	-0.53135	0.166843	0.261924	-0.206685		MZ00004835	0.146985	-0.946776	-0.0531484	0.0315764	0.613063	-0.414245	-0.510609	0.564238	-0.334128	-0.0979897	-0.618177	-0.0595936
MZ00005282	-0.913311	0.423839	0.131944	0.396595	0.467879	-0.054219	0.454597	-0.749146	-0.106077	-0.0342411	-0.055074	0.136712		MZ00004837	0.566546	0.0919767	0.212797	0.0175786	0.520182	0.654224	-0.544869	0.0640002	-0.0290788	-0.063633	-0.190824	-0.0549216
MZ00005283	0.305393	0.13044	0.0190734	0.201631	0.68272	0.168988	-0.17333	0.502212	0.415545	0.165492	-0.114349	0.117041		MZ00004841	-0.575965	-0.625686	-0.0332858	-0.11849	0.331254	-0.413156	-0.0801183	-0.371583	-0.453311	-0.706766	-0.366374	0.0735331
MZ00005287	-0.129351	-0.164883	0.0594357	-0.00593692	0.329462	-0.150143	-0.2583	0.265383	-0.535602	-0.175308	0.462692	-0.0948361		MZ00004843	0.421825	0.0395239	0.362029	-0.22124	0.00985366	0.25469	-0.0636389	-0.0702447	-0.149554	-0.411761	-0.232022	0.279979
MZ00005290	0.659954	-0.501264	-0.188116	-0.576529	-0.199094	-0.0282751	0.244941	0.204803	-0.0495746	-0.210727	-0.0727618	0.216992		MZ00004845	1.09152	-1.29476	-0.0109561	0.67845	1.95476	1.28171	-0.20959	0.13924	0.03929	-0.286078	-1.17394	0.189334
MZ00005292	0.284059	-0.0457467	0.0281083	-0.417599	0.120986	0.294004	0.290387	-0.108199	0.329564	0.126539	0.304196	-0.542357		MZ00004846	0.673317	-0.191377	-0.566606	0.375956	0.981825	-0.571217	-0.435775	1.25868	0.167087	0.0811796	-0.805467	-0.130848
MZ00005297	0.240763	-0.132974	-0.179598	-0.325071	-0.076287	-0.334505	-0.0852132	-0.329938	-0.455736	-0.486191	-0.13962	-4.1802		MZ00004859	0.0324029	-0.384784	-0.496763	0.666681	0.0462203	-0.704367	-0.280453	-0.849827	-0.143098	-1.02541	-0.442701	0.130876
MZ00005306	1.02082	0.701635	1.06528	-1.98787	-0.834758	1.05893	-0.348365	-0.434754	-0.54233	1.61353	0.593166	-1.42344		MZ00004863	0.117611	0.0282571	0.211349	-0.138225	-0.320248	-0.169175	0.675536	-0.122456	-0.217841	0.683462	1.27924	0.492297
MZ00005315	-1.5669	0.020659	1.06439	-0.0103567	-1.90102	-0.156798	0.839246	-0.996033	0.11621	-0.298262	-0.025384	-0.233495		MZ00004870	-0.101986	-0.182759	-0.253	0.114191	0.650953	-0.432577	-0.332715	0.197856	0.329943	-0.296174	-0.494979	-0.160061
MZ00005323	0.0931786	-0.144779	-0.267886	-0.062443	0.0182165	0.0107233	0.578614	-0.0237247	0.746224	0.326099	-0.0691518	-0.0962665		MZ00004871	-0.452157	-0.172469	-0.441792	-0.22448	-0.678079	-0.401407	-0.567754	-0.567011	-0.389463	-0.309766	-0.076768	-0.546838
MZ00005328	0.200444	-0.270416	-0.425833	0.487926	1.28546	-0.371464	-0.298998	0.997668	-1.4599	-0.258049	-0.563417	-0.124581		MZ00004872	-0.54579	0.0539966	-0.048606	-0.0467781	-0.242623	-0.124607	0.0217363	-1.12597	-0.035654	-0.433808	-0.148077	-0.0819766
MZ00005329	-0.0219753	-0.203613	0.409257	-0.00769932	0.51402	0.190509	0.491923	0.212093	0.0252023	-0.0716585	-0.0503604	0.321209		MZ00004879	0.195424	-0.0125217	0.168869	-0.456262	-0.332091	0.885957	-0.270767	-0.200721	0.0158216	1.00245	0.153388	-0.379124
MZ00005332	-0.262835	-0.56897	0.362028	0.0570724	-0.624785	-0.149749	-0.103272	-0.116463	0.0291051	-0.251511	0.452314	-0.0619429		MZ00004882	0.527622	0.123681	-0.706644	0.226094	0.253636	0.410976	-0.193443	-0.706329	0.000246364	0.0624523	-0.38745	-0.54085
MZ00005335	-0.0186541	0.0779241	0.539242	-0.0486537	-0.0217486	0.109044	0.0916681	-0.0357675	-0.359066	0.636768	0.151085	0.24995		MZ00004884	-0.477948	0.0464767	0.06003	-0.167664	-0.118568	0.846941	-0.159924	-0.0550689	-0.514153	-0.637113	-0.147186	0.0599946
MZ00005340	-1.32551	-1.25954	-0.76148	-1.31002	-1.3975	-1.14134	-0.581211	-0.755807	-1.31021	-0.116128	0.0836216	-0.554078		MZ00004890	0.00736024	0.166197	0.792822	-0.0518354	-0.255875	0.449194	0.3103	-0.045509	-0.947397	0.286145	0.800203	0.344502
MZ00005343	0.343922	-0.357316	-0.231275	0.25028	0.509415	0.0400695	1.43562	0.599074	0.571941	-0.0543335	-0.183602	0.330836		MZ00004892	-0.00385671	-0.643252	-0.345514	-0.149342	0.358677	-0.0570482	-0.370476	0.229489	-0.0964494	-0.626966	-0.48422	0.0339831
MZ00005350	0.903202	-0.132983	-0.0494036	-0.133035	0.125991	0.155941	-0.546104	0.482404	0.122945	-0.196818	0.10478	-0.163685		MZ00004894	0.329181	0.109571	0.219297	0.443085	0.611787	-0.0209856	-0.450199	0.66564	-0.00436016	-0.0323119	-0.945888	-0.200095
MZ00005351	-0.0914386	0.0713943	-0.0920411	-0.295512	-0.509372	-0.199029	0.485867	-0.417309	-0.361256	0.0438374	0.419473	-0.432637		MZ00004898	0.626765	-0.60997	-0.249793	0.209515	1.09712	-0.202912	-0.433342	0.900039	0.43551	0.250098	0.0685109	-0.0699714
MZ00005354	0.403982	0.0976106	-0.457195	0.286252	0.921132	-0.0561763	-0.656761	0.87876	0.263693	-0.179497	-0.413726	-0.188715		MZ00004903	0.267757	-0.0242278	-0.134247	-0.0675456	0.79201	0.0870251	-0.483736	0.592279	0.294433	-0.214738	-0.324211	0.0614111
MZ00005355	0.586988	0.0246693	0.165883	0.326426	0.372502	0.0967595	0.121169	0.378508	0.447248	-0.266555	-0.79596	-0.0109549		MZ00004928	0.869597	0.465625	0.841219	0.306342	0.527455	0.442943	0.631475	0.280418	-0.0134924	0.448784	0.627232	0.64236
MZ00005360	-0.158543	-0.0572203	-0.0819071	0.219393	0.128616	-0.0766398	-0.366352	0.506981	-0.0984688	-0.185091	-0.294079	0.121714		MZ00004931	-0.2675	0.0404296	-0.0388563	-0.233592	-0.312834	0.0468951	-0.0935552	0.000921889	-0.00315653	0.190126	1.01114	0.139206
MZ00005364	0.239097	0.303733	0.0925016	0.218508	-0.0716415	0.252709	-0.235586	0.204036	-0.447784	0.860086	0.314781	0.27722		MZ00004936	-0.248687	-0.242851	0.0546013	-0.262342	-0.865088	0.332346	0.226203	-0.246616	-0.487782	0.743197	0.288973	-0.135564
MZ00005368	-0.227645	0.171019	-0.247697	0.243103	0.0268559	-0.168344	-0.0449213	-0.268637	-0.29062	-0.214271	0.389937	-1.10997		MZ00004937	-0.00243942	-0.0355481	0.494816	0.0468473	0.799437	-0.685392	-0.227569	0.369804	-0.174411	0.401023	-0.19829	0.512286
MZ00005370	0.256249	0.023494	-1.72789	-0.140956	-0.157454	-0.733383	-0.263179	-0.173402	-2.44544	-0.246832	-0.217121	-0.706536		MZ00007604	0.131887	-0.332793	0.150134	-0.297771	-0.108121	0.0980812	0.207405	-0.189506	-0.307633	-0.101376	-0.0985361	-0.0823546
MZ00005374	0.128838	-0.154022	-0.437887	-0.101265	-0.19259	0.0740765	0.187649	-0.374693	-0.124076	-0.13237	0.415682	0.117339		MZ00007611	-0.00606158	-0.550197	0.21544	0.467412	0.913945	-0.441983	-0.347264	0.691908	0.089405	-0.00424831	-0.244246	0.249076
MZ00005379	0.243428	0.20752	0.131012	0.722956	1.41051	0.348166	3.8604	0.446366	0.807747	-0.705685	-0.0810785	0.71464		MZ00007616	0.0106912	0.0348513	0.0601536	0.0380155	-0.00807255	0.167767	0.339962	-0.287046	0.127886	0.242533	0.188638	0.242285
MZ00005380	-0.750537	-0.263214	0.129254	-0.0736943	-0.0840406	-0.50162	-0.747353	0.186285	-0.206069	-0.868511	-0.356354	0.0531953		MZ00007621	-0.0495377	0.101316	0.147352	-0.0332695	0.174871	-0.133771	-0.144714	-0.127501	-0.263717	0.391247	0.710547	0.255227
MZ00005388	-0.490091	-0.0474867	0.076134	-0.126406	-0.078256	-0.171167	-0.576336	0.142258	-0.489453	0.0444682	0.0432917	0.043964		MZ00007622	0.135012	0.879835	0.32111	0.423346	1.67073	0.342057	-0.0494853	0.311952	0.452373	-0.308643	-0.17482	0.173107
MZ00005389	-0.71712	0.0792453	-0.0222183	0.0340104	-0.233932	-0.143527	-0.193644	-1.18843	-0.342176	0.4126	-0.22646	-0.0220533		MZ00007624	-1.27264	0.164917	0.615599	0.0173395	-0.839188	-0.341714	0.330952	-0.454101	-0.560584	-0.451744	2.14589	-0.0226339
MZ00005393	1.17038	-0.384079	0.297881	-0.0421323	0.0340347	-0.318584	0.0414837	0.0327414	-0.163134	0.214156	-0.584311	-0.184039		MZ00007625	0.170965	1.07457	0.0189188	-0.320527	-1.17893	0.602041	0.145797	-0.362526	-0.734818	0.35617	-0.0322381	-0.62596
MZ00005394	0.219384	-0.0420914	0.0236271	-0.035254	0.0914269	-0.115596	-0.0365648	0.031135	-0.651893	-0.014343	-0.067637	-0.316639		MZ00007627	0.0781412	0.459409	0.625939	-0.299479	-0.861518	0.00719575	0.260423	-0.508124	-1.60474	0.191245	-0.139379	-0.358639
MZ00005395	0.0954814	0.0202235	-0.0412747	-0.0585402	-0.0389149	0.373752	0.236641	-0.292492	0.0310445	0.320589	-0.0917847	-0.220428		MZ00007628	-0.33891	0.408439	-0.202585	0.32836	-0.0363737	0.214294	0.129261	0.261376	0.105969	0.0380463	0.255665	-0.0593116
MZ00005397	0.383332	0.148937	-0.0115815	0.522299	1.44841	0.118041	3.19853	1.76886	0.562375	-0.161014	-0.115828	0.529964		MZ00007629	-0.00749849	-0.132571	0.836376	-0.0646023	0.0612575	0.257603	0.878342	0.151829	0.0887798	0.788605	0.942185	-0.262096
MZ00005413	0.0171656	-0.326325	0.026722	0.159714	0.584217	0.0912896	-0.0931831	0.601024	0.268692	-0.00394279	-0.162576	0.147554		MZ00007633	0.258071	1.27892	0.799337	0.618783	0.529751	0.866571	0.921278	0.300781	-0.182466	0.727482	0.278579	0.0163525
MZ00005415	0.144401	-0.463343	0.503229	-0.0503596	-0.493691	0.631231	-0.102266	0.538779	-0.210447	0.223059	0.542591	-0.189127		MZ00007634	-0.793312	0.907127	-0.182391	0.657944	0.297957	-0.38895	0.519849	-0.111122	0.656773	-0.573274	-0.0998922	-0.112455
MZ00005419	0.261086	-0.0479375	-0.0392496	0.0720173	0.14762	-0.190269	0.362737	0.324802	0.30249	0.366913	-0.511025	0.0535916		MZ00007635	-0.134895	0.0229757	0.0122617	0.112129	-0.38845	-0.142977	0.694038	0.0472102	0.355072	0.512868	0.67872	-0.133733
MZ00005420	-0.281434	-0.57573	0.255051	-0.221964	-0.656733	0.476939	0.217909	0.48502	0.243422	0.585559	0.296974	-0.289709		MZ00007639	-1.02085	0.270695	0.202063	-0.748539	-1.2009	0.00830831	0.565387	-0.450042	-0.110698	-0.3999	0.505689	0.330756
MZ00005422	0.146449	0.144237	0.0821101	0.00985319	-0.224781	-0.226436	-0.0547489	0.0268832	-0.0707666	-0.0861222	-0.777862	0.074127		MZ00007649	0.574116	-0.657596	-0.507188	0.690285	1.06711	-0.337803	-0.590947	0.638896	-0.145954	-0.431704	-0.726224	0.381109
MZ00005423	-0.835514	0.310558	-0.000187668	0.83233	0.241848	-0.354145	0.926898	-0.222986	0.105197	-0.727651	-0.628218	0.119622		MZ00007657	-0.330495	0.462744	0.225557	-0.0210802	-0.146821	-0.139956	0.058009	-0.394161	-0.392273	0.217215	-0.0102872	-0.280051
MZ00005430	-0.210026	0.0777072	0.0760446	0.00318775	0.187128	0.0480076	0.325008	-0.303618	0.000867051	-0.159389	0.0816954	0.344204		MZ00007659	-0.360322	-0.189204	0.0782365	0.11833	-0.110458	-0.373749	0.630839	0.241494	0.0438707	-0.404415	0.115241	-0.103494
MZ00005436	-0.434196	0.329014	0.283323	-0.300134	-0.711298	0.474955	0.50414	-0.25943	-0.311937	0.316898	0.441803	-0.0626105		MZ00007665	-0.673301	0.811527	0.273048	0.773017	-0.735946	-0.364063	1.33753	-0.605285	-0.332949	0.254066	0.581036	0.41646
MZ00005437	-0.00990419	0.120583	-0.193115	0.102993	-0.165644	-0.00434277	-0.187453	-0.0745269	0.384734	-0.0372293	-0.0211277	0.318789		MZ00007668	-0.0220308	0.136832	0.171892	-0.328225	-0.206789	0.131002	0.0981087	0.158761	0.225168	0.416071	-0.105304	-0.250146
MZ00005438	0.200768	-0.0245169	0.0836543	-0.00697896	-0.216066	0.138756	0.557636	0.013102	0.060116	0.0983397	0.738008	0.403039		MZ00007696	1.65422	0.857386	2.25194	0.261592	0.591062	0.914306	0.0849439	0.78654	0.755773	0.881117	0.282331	0.409526
MZ00005439	8.16375e-05	0.237232	-0.0328928	-0.519151	-0.230726	-0.231994	0.167009	-0.563874	-0.0881407	-0.467666	-0.121924	-0.327871		MZ00007702	0.490573	0.120943	-0.0913179	0.292872	-0.368184	0.438993	-0.482833	0.480237	-0.00423059	0.741686	-0.778767	0.239336
MZ00005440	0.0784679	0.48982	0.0930446	-0.322999	-0.821296	-0.276367	-0.0972744	0.033739	-0.870681	0.441343	0.251884	-0.756447		MZ00007710	-0.567881	0.800003	0.425632	0.20441	-0.560534	0.175832	1.01462	-0.0737108	-0.399866	0.0534935	0.844175	0.533233
MZ00005443	0.0825965	0.635416	0.179225	-0.219319	-0.170375	0.0821208	0.653354	-0.0558623	0.0148067	0.554733	0.412321	0.103314		MZ00007724	-0.48259	0.151932	0.296932	-0.0562584	-0.0749529	-0.369228	0.408681	-0.217777	-0.120373	0.781915	0.905772	-0.104789
MZ00005444	-0.696422	-0.458622	0.470162	0.789893	-0.374955	-0.515796	0.720379	0.117845	0.274641	-0.3413	0.128691	0.525103		MZ00007725	0.070085	0.452102	0.164706	-0.151224	-0.954928	0.294753	-0.0134217	-0.112309	-1.06991	0.572405	0.431081	-0.136731
MZ00005449	0.122188	0.541532	-0.0836068	0.270233	0.302489	0.163693	0.507554	0.0728505	0.440887	0.244287	-0.250209	-0.0151944		MZ00007745	0.0591316	0.233061	0.0253582	-0.0648003	-0.299432	0.462697	0.135181	-0.301905	0.408167	-0.0965283	0.217992	-0.227519
MZ00005453	-0.396831	0.134354	-0.137769	-0.228199	0.113671	-0.331116	-0.472632	-0.4645	-0.407249	-0.804774	-0.0959403	-0.0660804		MZ00007752	-1.37439	0.559333	-0.925834	-0.191071	0.0285864	-0.280018	0.146962	-0.271404	-0.499867	0.0692041	-0.995979	-0.302134
MZ00005455	0.717768	-0.0253048	0.33987	-0.431985	-0.201996	0.787841	-0.0333548	0.194969	0.29424	0.278924	0.180344	-0.0929046		MZ00007760	0.973704	0.347868	0.460284	0.520886	0.444195	0.230178	0.547655	0.606621	0.620456	0.56648	0.190948	0.564174
MZ00005463	-0.134333	-0.122026	0.583865	-0.722704	0.0224684	-0.259575	-0.148181	0.182971	-0.00714259	0.171066	-0.294693	-0.00739528		MZ00007761	-0.029	0.406856	0.238156	-0.618462	-1.1558	-0.111841	0.401789	0.0833449	-0.500166	0.456583	0.519368	0.175949
MZ00005467	0.197536	0.0372237	-0.365314	0.0942095	0.111959	-0.16298	0.26151	-0.60686	-0.230366	0.160824	0.0398235	-0.111631		MZ00007764	-0.35031	0.0965807	0.326432	-0.206409	0.0331397	0.119343	0.258363	0.173015	-0.239095	0.118965	0.104513	0.131871
MZ00005469	0.239733	0.439441	0.257228	-0.199467	0.0305263	-0.126033	0.498314	-0.11929	-0.339659	-0.690592	0.343068	0.0666358		MZ00007772	-0.176844	-0.02715	0.374342	-0.586835	1.79866	0.359842	0.714175	0.492806	0.280765	0.32043	-0.474424	-0.407821
MZ00005471	0.129624	0.38954	0.011804	0.0307934	-0.222025	0.334793	-0.0154499	0.0449185	0.264996	-0.13119	-0.145086	-0.222152		MZ00007773	-0.671776	0.786396	-0.771447	-0.724186	-2.71186	1.12553	0.381002	-0.192721	-0.254401	-0.390193	-0.488093	-0.0653684
MZ00005473	0.0220094	0.0206199	-0.0145976	0.0610242	0.313318	0.0569233	0.277692	-0.126691	-0.266296	0.299537	-0.000943562	0.310696		MZ00007780	-0.391211	-0.767416	-0.568294	-0.874507	-1.30741	-0.0199473	-1.18591	-0.463244	-0.727044	0.0390322	-0.756597	-0.121316
MZ00005491	0.471638	0.303365	-0.673662	0.296857	0.966153	0.245032	-0.0667771	0.728268	-0.513306	-0.00492167	-0.562339	0.125139		MZ00007783	1.42447	0.138306	-0.316108	0.412007	1.14893	1.09017	-0.577005	0.775836	0.433069	0.75768	-0.592983	0.00928708
MZ00005492	-0.935821	-0.216986	-0.0658347	0.250997	0.438375	0.132384	0.60795	0.883982	0.439472	0.48552	0.149432	0.240637		MZ00007789	-0.241242	0.400845	0.988464	0.126711	-0.0547147	0.00464416	0.081578	-0.186327	-0.126897	0.256001	0.253554	0.271646
MZ00005494	0.221604	-0.0753876	-1.18998	0.0515657	-0.759599	-0.598129	0.0891577	0.274835	-1.29499	0.479085	0.592912	-0.0929127		MZ00007792	0.0776834	0.563611	0.0642903	-0.315049	-0.0648112	0.423695	-0.0924317	-0.432891	0.199406	0.134387	0.376509	-0.247618
MZ00005496	-0.421754	0.324062	0.250131	0.1133	0.378029	-0.189442	0.740364	0.434031	-0.0565407	0.25551	0.0215663	0.188184		MZ00007799	-0.354069	0.0751706	0.0322617	0.0571266	-0.0878452	-0.00170324	0.108558	-0.481647	0.277809	0.105478	0.0965671	-0.045286
MZ00005497	-0.042523	0.588448	-0.207029	0.359987	0.141835	0.301477	0.616542	-0.277948	-0.341227	0.481755	0.0122171	-0.0272048		MZ00007806	0.0246375	-0.186871	0.275787	0.268944	-0.213958	-0.00913099	0.185009	-0.0516534	-0.159457	-0.624233	0.191134	0.417276
MZ00005501	0.423336	-0.28042	0.352082	-0.485464	-0.761847	0.463066	-0.300713	-0.0855558	-0.2092	0.138687	0.0836948	-0.0981519		MZ00007807	0.63614	-0.484366	0.671303	0.186045	0.488322	0.35986	0.540555	0.490701	0.728316	-0.0244704	-0.296291	0.76203
MZ00005502	0.511554	0.470907	-0.183618	0.219407	0.376081	0.665974	-0.375147	-0.649831	0.537555	0.0288482	0.111399	-0.243065		MZ00007809	-0.386423	-1.12727	-0.108859	0.269081	0.622461	-0.547521	-0.879635	-0.0494415	-0.102787	-0.448336	-0.278499	0.215911
MZ00005504	0.188854	-0.234829	0.165282	-1.52684	0.0984857	0.0580876	-0.0496821	-0.386201	-0.215961	0.171818	0.681264	0.223444		MZ00007814	0.127538	-0.170683	-0.409695	0.179436	-0.134262	0.0693769	-0.668412	0.657917	0.156368	-0.0456476	-0.564171	0.00832254
MZ00005509	0.58182	0.367373	0.313668	0.240301	-0.0682412	0.375074	0.0991141	-0.186756	0.347903	0.298895	0.0727237	0.0460958		MZ00007826	0.0649779	0.201631	0.362269	-0.234891	-0.0834131	-0.323549	0.341995	-0.55601	-0.871003	0.416363	0.568096	-0.0100754
MZ00005514	-0.181689	0.0199854	0.10064	0.0827844	0.306072	0.108606	-0.0587403	-0.066491	0.161902	-0.0600419	-0.0536549	0.0227015		MZ00007833	-0.776426	0.369323	-0.0795487	-0.173144	-0.246269	-0.0597362	-0.176767	-0.57375	-1.47943	0.411581	0.35327	0.195795
MZ00005515	-0.0606552	-0.00394265	0.838932	-0.274723	-0.513069	0.125249	0.32535	0.600814	-0.00808013	0.29699	1.12676	0.312213		MZ00007841	0.0318079	-0.717048	-0.27545	0.213762	0.337026	-0.0533465	-0.0924726	0.484994	0.294976	-0.6953	-0.0419346	0.229916
MZ00005522	-0.310378	-0.925843	-0.528314	-1.28083	-1.67988	-1.69393	-0.318006	-0.181746	-0.476796	0.080907	-0.222632	0.213705		MZ00007857	-0.321877	0.0652387	0.0407086	-0.0180071	0.167456	0.0609133	-0.24381	-0.775903	-0.297039	-0.478389	-0.160827	0.111858
MZ00005525	0.254306	-0.0979437	0.650062	-0.42004	-0.242736	-0.112163	0.00520627	0.500707	0.0767714	0.733776	0.11168	0.198449		MZ00007875	-0.0819197	0.242929	0.469853	-0.408735	-0.887509	0.120551	0.215971	-0.0971589	-1.50145	0.727598	0.567278	0.196145
MZ00005527	-0.545425	-0.373544	0.076505	-1.57625	0.0631068	0.372181	-0.153835	-0.686468	-0.682181	-0.123741	0.508656	0.463508		MZ00007880	0.146731	-0.395443	-0.595603	0.0289854	0.379919	-0.0284673	-0.349272	-0.381819	0.096302	-0.0835314	-0.626236	-0.378569
MZ00005529	0.0861416	-0.844891	0.259413	-0.326109	-0.0248967	-0.428928	-0.712845	0.625476	-0.392917	-0.470945	-0.1694	0.309661		MZ00007887	0.0848072	0.236307	0.0163573	-0.0489299	0.676118	0.314945	-0.28043	-0.307363	0.285148	0.415842	-0.226195	-0.0994035
MZ00005532	0.43569	-0.080032	0.117652	-0.366394	0.71415	0.149476	-0.36082	0.471818	0.192058	-0.498692	-0.54351	0.209802		MZ00007889	0.0463213	0.0252368	-0.0759701	-0.108115	-0.0165132	-0.372277	0.350701	-0.0529068	0.384646	-0.39206	-0.00886344	0.252014
MZ00005541	-1.14181	-0.264436	-0.135133	0.380944	0.5639	-0.373816	-0.928526	0.563314	0.127653	-0.0538892	-0.197773	-0.233546		MZ00007890	-0.0212566	0.268187	0.123239	0.181142	-0.209552	0.229271	0.508036	0.109965	0.10716	0.743559	0.364292	0.250912
MZ00005544	0.0228495	0.510645	0.0749567	0.065045	0.0180999	0.554827	0.376185	-0.0867406	0.370629	0.363389	-0.205618	-0.158241		MZ00007894	-0.0183536	0.324484	0.385086	0.315539	0.318475	0.0926836	0.301681	0.0691255	0.327649	-0.0468301	0.516164	0.27365
MZ00005548	0.0608022	-0.782221	0.0739012	0.333423	-0.557026	0.448178	-0.293435	0.809377	-0.102811	-0.442702	-0.218041	0.214205		MZ00007896	-0.155402	0.223307	-0.332724	0.531972	0.278467	-0.35761	0.387139	-0.16764	-0.124307	0.288858	-0.0104233	-0.000385371
MZ00005554	-0.149379	-0.360016	-0.347099	-0.553617	0.0255331	-0.0617666	-0.314201	-0.598528	0.0266052	-0.0230734	-0.831696	0.0520879		MZ00007897	-0.326023	-0.160124	-0.185293	-0.231871	0.34209	0.144019	0.53716	-0.546864	-0.395425	0.12017	0.339649	-0.385289
MZ00005558	-0.98721	0.168057	0.412621	1.16805	0.333324	0.0506798	0.536111	0.179127	0.301294	-0.232421	0.498246	0.635189		MZ00007905	-0.281576	-0.0355971	0.316789	0.0826625	0.0439679	0.0381019	-0.0928439	0.0360057	-0.0883757	-0.300506	0.209691	0.312365
MZ00005559	-0.962654	-0.0444569	-0.0911434	0.0535263	-0.243554	-0.0267059	-0.396711	0.216272	-0.607349	-0.0628805	0.191388	-0.398611		MZ00007907	0.439535	0.419396	0.0946662	0.653369	-0.216327	0.731933	0.278558	-0.970573	0.155757	0.364712	0.338751	0.105779
MZ00005560	-0.0146028	0.15772	-0.132879	-0.0281161	-0.0399052	0.101947	-0.143964	-0.464103	-0.247624	0.109837	0.327332	0.173788		MZ00007908	1.16108	-0.616706	0.0636239	0.0317821	0.359599	0.14659	-0.293669	0.313596	0.481499	-0.83513	-0.900535	0.29626
MZ00005561	-0.0870789	0.152283	-0.181436	0.589644	0.848535	-0.243946	0.317618	0.569778	0.157156	-0.450744	-0.452101	0.471622		MZ00007913	-0.101431	0.421155	0.737759	-1.06025	0.482477	-0.35341	1.89384	-0.0821525	-0.783988	0.38291	0.796016	0.379275
MZ00005566	0.18845	0.117352	-0.0744014	0.0375723	0.690139	-0.0888373	-0.192905	0.662231	0.0837465	-0.438477	-0.0458842	0.165212		MZ00007917	-0.438172	0.227735	0.495224	0.0930983	-0.209171	0.0952958	0.480248	0.234303	-0.200829	0.494903	0.862305	0.250412
MZ00005570	-0.412486	-0.456126	0.189569	-0.670381	-0.759652	-0.437103	0.119773	0.243219	-0.997991	-0.0557748	0.39757	0.105091		MZ00007918	0.935286	0.907723	1.40341	0.74887	0.776387	0.739648	0.636752	0.628775	0.92749	-0.0562259	0.598245	0.266472
MZ00005572	0.0144635	-0.368405	0.573569	-0.778955	-0.217299	0.102826	0.0970344	-0.00454071	-0.484621	-0.176928	0.0680939	0.180536		MZ00007920	0.104539	0.493798	-0.350239	0.0565383	0.490804	0.126896	0.320485	0.318526	0.525153	-0.261137	-0.620422	-0.0600765
MZ00005574	0.170399	0.131868	0.213819	-0.557351	0.176511	0.234399	-0.153319	-0.201408	0.0630859	-0.315773	-0.278496	0.367551		MZ00007924	-0.007806	0.0111924	0.518192	-0.0952551	-0.536502	0.511165	0.14062	-0.0989645	-0.354219	0.0593351	0.67491	0.0415512
MZ00005578	0.228502	-0.523416	0.217955	-0.32869	0.0957787	-0.225783	0.125805	0.329122	-0.368744	-0.452754	-0.384536	1.00274		MZ00007927	0.298955	-0.551748	-0.00324539	-0.12948	0.588903	-0.548277	-0.205807	0.475485	-0.359401	0.140272	-0.342102	-0.0310285
MZ00005593	0.198564	0.0130593	0.300937	0.134841	0.0686081	-0.452939	-0.0740305	0.544831	0.387293	-0.0438208	-0.185227	0.411689		MZ00007928	0.106157	-0.685635	-0.055608	0.31443	0.932377	-0.617313	-0.161361	0.681615	-0.281285	-1.01507	-1.24972	0.604275
MZ00005598	0.683238	-0.676104	0.097544	-0.269963	0.615581	-0.289307	-0.641059	0.808525	0.0179185	-0.835692	-0.795685	0.665427		MZ00007932	-0.278754	-0.141757	0.396099	0.766423	-0.0847263	-0.00208122	0.504998	0.0248035	-0.0547371	0.025438	-0.0722838	-0.0255583
MZ00005618	0.350329	-0.411056	0.854713	-0.944636	-1.2789	0.102174	0.0207251	0.0972733	-0.607444	0.476265	0.229714	-0.539046		MZ00007939	0.0896351	-0.254055	-1.20269	0.0531788	-1.35059	0.619507	-0.485546	-0.107934	-0.308625	0.159033	-0.744358	-0.0110769
MZ00005620	-0.244771	-0.634676	-0.543195	-0.322477	-0.670231	-0.0624374	-0.487302	1.07617	0.175807	-0.295766	-0.34631	0.63831		MZ00007945	0.388427	-0.352828	0.0627627	-0.0911978	0.0938949	0.196677	0.222703	-0.227873	-0.237235	-0.253373	-0.251206	0.0979877
MZ00005622	0.17491	0.0671027	0.565699	-0.0940555	0.374667	0.340749	0.371178	-0.0719857	-0.244543	-0.0230091	0.146121	0.200455		MZ00007947	0.0744854	0.0419122	0.410231	-0.0321787	-0.370668	0.287349	0.160516	0.224744	-0.192512	0.476784	0.605878	0.297701
MZ00005624	-0.440574	1.32575	-0.882561	-0.619757	-1.19387	0.598907	0.305844	-1.57919	1.40915	-0.605097	-0.140993	-1.7291		MZ00007949	0.294562	0.611032	-0.164037	1.00974	0.275854	0.423086	0.025003	-0.16153	0.149639	-0.166937	-0.206179	0.122477
MZ00005626	0.170445	0.210906	0.481859	-0.642435	-0.619628	0.217911	0.487843	0.00903611	0.146403	0.851086	0.275416	0.23238		MZ00007952	-0.0173957	-0.312396	-0.400566	0.0810458	-0.419724	-0.896542	0.0348932	-0.0129688	-0.234744	-0.738072	-0.662309	0.274513
MZ00005629	-0.0405404	0.0448379	0.508676	-0.294633	-0.23764	0.0500536	0.458871	-0.0845643	-0.391096	0.24929	1.23457	0.370672		MZ00007956	0.239119	0.238	0.0897576	0.473841	-0.34555	0.151649	0.0634984	-0.281518	0.0704962	0.0679858	-0.103616	0.342177
MZ00005632	0.00289713	0.0651021	-0.0856102	0.0158127	1.34728	0.036887	0.238738	0.242182	0.219424	-1.78014	-0.771858	-0.238565		MZ00007959	-0.146875	0.226932	0.076721	0.0796732	0.891225	0.342727	-0.0732389	-0.150815	0.383497	0.0932414	-0.192124	-0.349153
MZ00005638	-0.518874	-0.174101	-0.337685	1.08586	0.921059	-0.429468	0.285282	0.672496	0.317676	-0.848999	-0.787036	0.495773		MZ00007966	-0.136841	0.229905	0.122315	-0.0385508	0.000744122	0.335341	0.221888	-0.211294	-0.0983717	0.297993	0.00486852	-0.28069
MZ00005640	-0.0101752	0.899981	0.106136	0.160573	-0.0822901	0.224527	0.794052	0.24963	0.674591	0.984623	0.383907	0.201946		MZ00007967	-0.0736884	0.390121	0.983289	0.336366	0.924627	0.382394	0.363681	0.273558	0.714802	0.57143	0.0649421	0.369039
MZ00005642	-0.296194	-0.257391	0.123742	-0.177553	-0.0933502	-0.679125	-0.161162	-0.037518	-0.0554318	-0.46253	-0.772642	-0.332002		MZ00007976	-0.179151	0.204396	0.353346	-0.0289321	0.0203852	-0.224005	0.118271	0.116925	-0.483709	-0.000900913	0.156184	0.429092
MZ00005647	0.210439	-1.08929	0.188314	-0.270133	-0.152159	-0.0905053	0.224445	0.179816	-0.066153	-0.319814	-0.491779	-0.0393853		MZ00007977	0.142077	-0.0185024	0.263429	-0.0181672	0.399296	0.315191	-0.281298	0.200399	-0.614695	-0.604369	0.0379859	0.604402
MZ00005648	0.122889	-0.519443	-0.183124	-0.853725	-0.321537	-0.293223	-0.0737018	-1.5237	-0.157225	-0.316374	-0.214311	-0.334716		MZ00007978	0.046218	-0.0527209	-0.0893906	-0.00397926	0.253198	0.409774	0.42947	0.232232	0.0538883	-0.171297	0.195648	0.20008
MZ00005656	-0.421034	0.00464093	0.0466779	0.664737	0.756785	-0.632344	0.116878	0.299661	0.257159	-0.0270233	-0.202137	0.0815725		MZ00007980	0.0944404	0.415009	0.19024	0.993734	0.091067	-0.125499	0.822218	-0.279974	0.270958	0.241045	-0.00745407	1.30794
MZ00005664	4.26405	2.88943	5.02679	3.63095	2.29331	2.5852	3.83284	3.11726	3.90355	2.73939	3.12313	2.75096		MZ00008744	-0.0188445	0.498567	0.366002	0.748991	0.400141	0.488476	0.508049	0.0231971	0.628738	0.376937	0.382567	0.297977
MZ00005672	0.264323	-0.578519	-0.553037	-0.0588504	-0.134233	-0.0376747	-0.722384	1.07858	0.125516	-1.12076	-1.46993	-0.281502		MZ00008745	0.121945	0.173819	-0.28492	0.391711	0.621949	0.20199	0.130603	0.425017	0.567528	-0.141806	-0.00969181	-0.0103448
MZ00005675	0.32824	-0.232762	-0.131268	-0.102747	0.466222	0.0146729	-0.580774	0.318478	-0.0408516	-0.323445	-0.485854	0.169117		MZ00008749	-0.409091	-0.145208	0.0179836	0.199462	0.1031	0.180059	-0.586891	-0.191307	0.229317	0.33321	-0.253932	-0.387976
MZ00005677	0.238429	0.0813472	0.0919852	0.128389	0.0866165	-0.123035	-0.379926	-0.0304148	-0.371987	-0.0863277	-0.317434	-0.0195852		MZ00008753	0.318772	0.175478	-0.241649	-0.257325	-0.0971993	-0.497615	-0.0688087	-0.487898	0.0632409	-0.104202	-0.349633	-0.241282
MZ00005680	-0.223531	-0.305057	-0.0537981	-0.185517	-0.273317	-0.350423	0.134763	-0.299274	-0.593028	-2.45208	0.192436	-0.182796		MZ00008764	0.854396	-0.580909	-0.00765269	-1.57399	0.82631	0.256857	-0.293802	0.86454	-0.36241	-0.421847	-0.695318	0.0581418
MZ00005688	0.100048	0.147355	0.083479	-0.149215	0.246414	0.00484197	-0.0774149	0.518994	0.415761	0.0300999	-0.122984	-0.0167215		MZ00008782	0.902554	0.138609	0.557003	-1.17435	0.569237	0.551863	0.420586	0.523347	-0.0549119	0.429207	0.388425	0.483607
MZ00005691	0.160696	-0.0763649	0.1658	-1.05724	-0.902856	1.05986	-0.505085	-0.405705	-0.704414	0.798869	0.542544	0.0466276		MZ00008785	-0.13428	0.0554424	0.127637	-0.0139293	0.0493957	0.412122	0.137961	0.482231	0.00971155	0.00370637	0.373296	0.149678
MZ00005696	0.308928	-0.88292	-0.234254	-0.0250856	0.475667	-0.353776	-0.780825	0.328631	0.170671	-0.534264	-0.433142	-0.252576		MZ00008789	1.54331	-0.10994	-0.928913	-0.0683772	0.129478	0.453478	-1.36163	0.810759	-0.102174	0.491085	-1.96104	-0.278564
MZ00005700	0.167294	-0.465486	0.0443537	-0.906831	-0.0313498	-0.0724589	0.291237	-0.629677	-0.445811	-0.662245	-0.570372	0.188483		MZ00008790	0.471713	0.681088	0.973328	-0.04708	-2.48236	0.233124	0.11026	-0.0083067	-0.215684	0.578948	0.714709	-0.00751338
MZ00005705	-0.767742	0.319689	-0.12716	0.134835	0.0792698	-0.307013	0.249432	-0.602036	0.397233	-0.373603	-0.10981	0.0479838		MZ00008793	-0.395517	0.163884	-0.0782516	0.107174	0.412037	-0.0792791	0.180037	-0.0551304	0.507795	-0.0772605	0.142736	-0.352718
MZ00005709	-0.0788287	0.107075	-0.321378	-0.412593	-0.155788	0.14891	-0.182947	-0.0579373	-0.449749	-0.377385	-0.612755	-0.802274		MZ00008796	0.721476	0.716903	0.314829	0.452426	-1.72159	0.200111	-0.103278	-0.0419168	0.0831317	0.246447	-0.0315298	-0.258198
MZ00005719	-0.0610729	-0.0391424	0.0413707	-0.131764	-0.0960765	-0.078464	-0.220485	0.13693	0.114255	0.132601	-0.0682309	0.104802		MZ00008797	-0.405371	0.046423	-0.03688	0.889862	0.704317	-0.00257446	-0.116339	0.140347	0.304189	-0.333423	-0.351323	-0.512925
MZ00005723	-0.227754	-1.7059	-1.17906	-0.0472636	1.02376	-0.781512	-1.67055	-0.230259	-0.75298	-0.82151	-0.611609	0.204713		MZ00008798	0.967042	-0.178011	-0.257357	0.178822	1.14949	0.490062	-0.472017	0.715156	0.481585	-0.103823	-1.11834	0.0590587
MZ00005726	-0.0996837	0.142087	0.736217	-0.0169748	0.268162	0.128914	0.121616	-0.160489	-0.197184	0.247814	-0.309955	-0.242631		MZ00008805	0.481838	-0.290486	-0.193226	0.0590411	1.24128	0.71648	0.0170655	-0.132439	0.419403	0.0253716	0.114745	-0.174474
MZ00005735	-0.520515	0.295142	-0.176521	0.229568	0.0549463	-0.382293	0.435102	-0.58345	0.49837	-0.00903983	0.466425	0.0606278		MZ00008808	-0.682263	0.0909603	-0.260993	0.0992716	-0.110315	-0.903391	-0.0285381	-0.131059	-0.112029	-0.504661	0.147136	-0.0417784
MZ00005742	0.0668377	0.0919699	0.384778	-0.159639	-0.0390387	-0.131163	0.698446	0.292836	-0.0384284	0.462908	0.915421	0.129638		MZ00008809	-0.016599	-0.753303	-0.365179	0.347645	-0.269471	-0.44203	-0.679201	1.29472	0.113643	-2.26181	0.411344	0.0780118
MZ00005756	0.0615348	0.153607	0.40319	-0.161634	-0.74087	-0.173601	-0.289541	-0.287924	-2.51398	0.148145	0.28572	-0.380282		MZ00008810	-0.222151	0.136076	0.129575	0.0127153	0.0145413	-0.295503	-0.114582	-0.0845682	0.114485	-0.00928439	0.173855	0.330465
MZ00005764	0.160451	-0.15153	-0.0916616	-0.167904	0.599278	-0.179036	-0.212998	0.550152	0.259481	-0.0621466	-0.104393	0.840548		MZ00008813	0.108126	0.17199	-0.0502976	0.286499	0.00584407	0.453256	-0.249263	-0.000130222	0.102616	0.539888	0.256522	-0.329345
MZ00005765	-0.141341	-0.0680769	0.442617	0.163909	-0.126871	0.0128777	0.484651	-0.128707	-0.402489	0.202805	0.785256	-0.0601376		MZ00008814	0.424551	-0.451505	-0.573789	0.449886	0.0684144	-0.294823	-0.469734	0.884287	0.170612	-0.397767	-1.74576	0.202513
MZ00005768	-0.517747	-0.0905137	0.248723	-0.216073	-0.293639	0.394755	-0.705747	-0.611669	-0.136381	-0.484615	-0.113587	-0.241073		MZ00008820	0.00179574	0.154387	0.408293	0.0579239	-2.94154	-0.17855	-0.381096	0.352306	-0.371817	-0.854276	0.742443	-0.137021
MZ00005773	0.00220672	0.1281	-0.529728	-0.12604	-0.268129	-0.939824	-0.598909	-0.114374	-0.12712	-0.502684	-0.601659	-0.365113		MZ00008822	0.31569	0.237613	0.409532	-0.178868	-0.2735	1.10155	0.229085	0.458682	0.1036	0.19471	0.359077	-0.28028
MZ00005779	-0.149438	0.0739053	-0.21078	-0.355036	-0.597814	-0.757007	-0.239648	-0.356367	-0.875898	-0.240014	-0.412612	-0.541218		MZ00008826	-0.336411	0.280101	0.479441	-0.502663	-1.10782	0.139474	0.0114004	0.0343397	-0.817364	0.31781	0.640418	0.225207
MZ00005795	0.647725	-0.507289	0.230222	-0.0517371	0.755865	-0.00952514	-0.237514	0.284536	0.269168	-0.193656	-0.113303	0.397038		MZ00008834	0.184691	0.0280428	-0.0426032	0.221162	0.294928	0.0789779	0.160243	-0.181678	-0.0812176	0.166917	0.137205	-0.587305
MZ00005801	-0.355027	-0.386945	0.0645522	0.449128	0.357669	-0.467505	-0.12208	0.696727	0.0318028	-0.496896	-0.470659	0.122023		MZ00008838	0.0919227	-0.137962	-0.354828	-0.0187609	0.226445	0.0273103	-0.36885	0.277394	-0.0497401	-0.300828	0.0372507	-0.283334
MZ00005809	-0.134045	0.0304084	0.146619	-0.138878	-0.243728	0.0567737	0.00256547	-0.439888	-0.238167	-0.00126111	-0.188155	-0.151873		MZ00008839	0.14025	0.0658002	0.253618	0.186054	0.187306	0.69348	0.485823	0.750183	0.686038	1.37659	0.867649	0.701457
MZ00005810	-0.212105	-0.823733	0.197062	0.339822	0.690256	-0.916723	-0.734313	-0.249915	0.154218	-0.434655	-0.45114	0.57116		MZ00008841	-0.169736	-0.0706326	-0.411972	-0.210922	-1.2718	-0.232552	-0.0798584	-0.750099	-0.524314	0.075493	0.465343	-0.342704
MZ00005811	-0.00245046	0.526678	0.356652	-0.152517	-0.620575	0.668834	0.0808666	-0.182863	0.110337	0.666354	0.466302	0.265283		MZ00008844	0.244891	1.12483	0.123902	0.374965	0.257891	0.535877	0.0394813	-0.650209	0.499625	0.134077	-0.000873047	-0.333758
MZ00005813	-1.12767	0.0497509	-0.00267619	0.7511	-0.310045	-0.0055578	-0.217342	0.143311	0.00553679	-0.662922	0.0406116	-0.355816		MZ00008848	0.0790214	0.113594	0.243518	-0.237954	-0.641119	0.192708	-0.20192	-1.25234	-0.348199	0.129817	0.365185	-0.0340568
MZ00005817	0.172378	-0.620359	0.202849	0.216527	-0.0502451	-0.133687	-0.604786	0.803454	0.385504	-0.308886	-0.0335347	0.494708		MZ00008850	-0.00092652	0.267467	0.0187693	0.215613	1.19813	0.404278	-0.158252	-0.00181997	0.174879	0.0316678	-0.386639	0.229935
MZ00005818	0.492905	0.307932	0.31663	-0.205324	-0.0766149	-0.0516334	-0.0162736	-0.000147227	-0.239459	0.0834654	0.482246	0.289553		MZ00008854	-0.401824	-0.115373	-0.222139	-0.028172	-0.408539	0.200298	-0.0490548	-0.61369	-0.718569	0.115973	0.161968	-0.277373
MZ00005820	0.60534	-0.0527173	-0.102059	0.155675	0.251248	-0.287508	0.0511988	0.183516	-0.602658	0.0349678	-1.11682	0.021105		MZ00008856	0.787411	0.602069	0.571865	0.587622	1.64462	0.769857	-0.232043	0.747182	0.128252	-0.152569	-0.513331	0.521417
MZ00005824	-0.652009	-0.332338	0.0520779	0.458974	0.171435	-0.208592	0.142375	0.260827	0.481055	-0.382932	0.379015	0.0918165		MZ00008860	-0.785137	-0.0513035	0.0138974	-0.00279279	0.102003	-0.970766	0.207141	0.0470201	0.0479487	-1.31868	-0.0312095	0.0299513
MZ00005830	0.185566	-0.369225	0.419016	-0.121426	-0.185604	-0.217108	0.373923	0.49771	0.218815	0.217746	0.0549374	-0.12529		MZ00008863	-0.549498	0.247889	0.767909	-0.0184413	-0.432561	-0.11936	0.900872	-0.119086	0.139644	0.431078	0.255827	0.545953
MZ00005834	0.122645	-0.0719973	-0.335483	0.0760979	0.25759	0.0702908	-0.336572	0.565595	0.533801	0.0646658	-0.188745	0.243068		MZ00008864	-0.212196	-0.348934	-0.300078	0.39583	0.255277	-0.0867446	0.56295	0.12617	0.38198	1.66395	-0.0470065	0.162366
MZ00005835	-0.076286	0.227248	0.564061	0.182592	-0.227874	0.161955	0.169682	-0.0783728	-0.294576	0.544915	0.350208	0.319783		MZ00008866	0.625281	0.185243	0.445636	0.251089	-0.43337	-0.09864	-0.452008	-0.406428	-0.196548	-0.206926	0.250812	-0.438309
MZ00005837	0.0803409	0.0350082	0.221137	0.259271	0.205569	0.138708	-0.272891	0.0438887	0.018225	-0.112217	0.182189	0.0816261		MZ00008874	-0.0612886	-0.0331269	0.254686	-0.257072	-0.382872	0.0497197	0.357826	-0.39458	0.0383336	0.111873	0.356464	0.147414
MZ00005844	-0.31893	0.0748097	-0.139416	-0.341738	-0.483706	-0.482765	-0.221272	-0.125008	-1.4002	-0.277026	-0.337459	-0.506298		MZ00008880	-0.277643	0.361068	0.186735	-0.162654	0.172186	0.548159	0.108447	0.0738807	0.13292	0.357741	0.153692	-0.300282
MZ00005848	0.479216	-1.07867	-0.145291	0.46882	0.49681	0.626831	-0.275706	0.540572	0.985242	-0.0364012	-0.91416	0.505799		MZ00008883	0.081978	-0.1446	-0.263891	-0.0127757	0.201795	-1.05391	0.179616	0.703791	-0.0669403	-0.428198	-0.819706	0.23499
MZ00005850	-0.575322	0.0401717	-0.079607	-0.21218	-0.0419739	-0.157526	0.0342529	-0.387147	-0.896467	0.0143691	0.0893593	-0.493928		MZ00008887	-0.137026	0.0150032	0.369161	0.566144	0.877681	-0.0850074	0.491156	0.610196	0.187382	-0.289444	0.272011	0.542481
MZ00005857	0.097358	-0.422015	0.234049	0.253503	0.231542	0.168102	-0.470449	0.195592	0.0737677	0.160167	-0.0271465	0.0506		MZ00008892	-0.346887	0.0983197	-0.244262	0.03627	0.260958	-0.726722	0.415864	0.516564	0.00975364	-0.564773	-0.371914	0.422619
MZ00005858	0.0151997	-0.0654554	-0.131214	-0.139964	0.243445	-0.183796	-0.344961	-0.0174264	0.0842635	-0.0700464	-0.485448	-0.0842383		MZ00008893	0.0788117	-0.626808	0.0623666	0.159908	0.291111	-1.09035	0.184822	0.696751	0.154911	-0.709027	-0.00274961	0.0771168
MZ00005861	-0.0563024	0.00615366	0.153854	-0.185628	-0.162239	-0.14424	-0.135998	-0.347074	-0.530925	-0.118894	-0.15336	-0.0408073		MZ00008896	-0.0162132	0.621417	0.386076	0.0220213	-0.308654	-0.146164	0.435198	-0.0317301	-0.341406	0.0499776	0.534606	0.385988
MZ00005863	0.214385	0.0317427	-0.726171	-0.221723	0.33608	0.160488	-0.0295598	-0.418235	0.146098	0.0127633	-0.16801	-0.28888		MZ00008899	0.500444	0.261156	-0.00461465	0.208213	1.31856	0.516835	-0.115009	0.0139718	0.464697	-0.201847	-0.304133	0.226492
MZ00005867	-3.06853	0.124216	-3.34736	-0.498561	-0.231797	0.0527434	-1.88508	-1.74056	-1.28591	-0.930144	-1.28805	-2.42578		MZ00008900	-0.0765533	0.235823	0.0966687	0.172094	-0.283913	0.250995	0.394904	-0.111322	0.0621141	0.0469032	0.566388	-0.0101934
MZ00005871	-1.28326	0.945954	0.818686	-0.417357	-0.527899	0.107196	-0.319388	-0.0306727	0.109505	0.214739	0.477565	0.362468		MZ00008906	0.434843	0.60792	0.411178	-0.296001	-0.54335	0.888766	0.616037	-0.420307	-0.270691	-0.150706	0.689907	-0.255864
MZ00005872	-0.195408	-0.482071	-0.264988	-0.00885995	0.0404233	-0.190989	-0.188679	-0.12131	0.545418	-0.176955	-0.728096	-0.283556		MZ00008909	0.162793	0.0254167	-0.0106716	-0.299309	0.421889	-0.445641	-0.256286	0.615869	0.126541	-0.328206	-0.392558	-0.0482674
MZ00005883	-0.063117	0.722883	1.00856	-0.14764	-0.583336	0.472748	0.678133	-0.441707	-0.147398	0.465037	0.627899	0.0886579		MZ00008911	-1.32073	0.189365	0.929842	0.0308741	-0.180244	0.259575	0.536882	0.347927	0.151691	0.414506	0.829649	0.142085
MZ00005900	-0.436683	0.43739	0.0706747	0.504767	0.632914	-0.0570369	0.354872	0.189854	0.504701	-0.00567618	0.0194895	0.0220585		MZ00008913	0.787104	-0.0693229	-0.344046	0.441853	-0.141294	0.100692	-0.0982657	-0.142477	-0.588199	-0.41536	-0.327905	-0.400597
MZ00005904	-0.200578	-0.0885692	0.263026	1.03369	-0.195199	-0.249209	0.303	0.0975063	0.24469	-0.493839	-0.310133	0.421482		MZ00008914	0.843628	-0.494967	-0.550686	0.663851	1.45141	-0.782739	-0.490611	1.25852	0.137707	-1.11823	-1.37633	0.185173
MZ00005905	0.40467	0.196351	0.612298	-0.0224137	-0.47875	0.338906	0.523272	0.163253	-0.334192	0.213385	0.293769	0.389407		MZ00008916	-0.268652	0.424981	0.728112	-0.0627534	-0.233898	0.365452	0.405046	0.345293	-0.0278876	0.384475	0.324471	0.114229
MZ00005907	0.0974799	-0.791125	0.383981	-0.561286	0.158332	0.0710691	-0.104197	0.0248242	-0.439507	0.00689909	-0.033596	0.342989		MZ00008921	0.0543576	0.202048	-0.0583349	0.00702463	0.215918	-0.182184	0.263664	0.117696	-0.0884683	0.146661	0.847333	0.117626
MZ00005910	-0.249563	-0.208538	0.27668	0.0809456	-0.253675	0.196079	0.565313	-0.706851	-0.080643	0.00157866	0.334633	-0.0407179		MZ00008922	-0.0567164	0.36634	-0.107623	-0.367784	-0.122354	0.0314818	0.174034	-0.223579	-0.0284094	0.279037	0.186454	-0.353279
MZ00005911	0.292574	-0.138078	-0.0238852	-0.589892	0.942485	0.696691	-0.519369	-0.0500354	-0.655186	1.14777	-1.07254	-0.571685		MZ00008923	-0.207363	0.549972	0.202787	0.320315	0.101886	-0.51515	0.232326	0.266874	0.108051	-0.174726	0.265913	0.595732
MZ00005914	-0.645264	0.214356	0.477758	-0.0700316	0.341901	0.227619	0.52895	-0.0877027	0.105044	-0.0883553	0.268	-0.0764639		MZ00008935	0.345838	0.118537	-0.897718	-0.32077	-0.17119	-0.301754	0.229104	-0.142729	0.178385	1.64083	-0.0962541	0.0699868
MZ00005919	0.328198	0.0102438	1.05872	-0.179032	-0.814746	0.122264	0.896079	-0.0453928	-0.526234	1.00819	1.25607	0.357203		MZ00008938	-0.0548488	0.25598	-0.00417468	-0.708264	-0.345004	0.400004	-0.0702461	-0.485052	-0.395926	0.0618749	0.345169	-0.283925
MZ00005924	0.0224715	0.0997852	0.363941	0.0292119	0.0153733	0.149438	0.712506	-0.020727	-0.0128463	0.270042	0.148917	0.134518		MZ00008949	-0.0505503	0.00784981	-0.188007	0.0451258	-0.128271	0.350063	-0.245343	-0.348588	-0.360589	-0.0324099	0.266121	-0.0546195
MZ00005928	0.0926095	-0.168317	-0.242032	-0.00782609	-0.0246058	0.130076	-0.351844	-0.449348	-0.0753554	-0.0807331	-1.16401	-0.202819		MZ00008951	-0.180708	-0.297863	-0.391687	0.413142	0.893139	-0.147652	-0.520665	-0.254081	-0.154949	-0.468159	-0.339601	-0.0479953
MZ00005933	0.246951	-0.518012	-0.0190975	0.430023	0.192151	-0.407266	0.116915	0.282211	-0.145361	-0.664785	-0.630303	1.04265		MZ00008953	0.859442	-0.404226	0.276469	-0.411277	0.234191	0.702455	-0.330421	-0.0322804	-0.0759301	-0.0199608	-0.211991	-0.11861
MZ00005938	-0.237438	0.000690352	0.0453524	0.0790451	0.177074	-0.180022	0.152089	0.104462	-0.181334	-0.0851236	0.122107	-0.00720259		MZ00008964	0.132228	-0.349166	0.109646	0.0569197	0.696359	-0.267733	-0.194053	0.3342	0.151029	-0.633943	-0.250192	0.00135292
MZ00005939	-0.240837	0.612117	0.0523573	0.342798	-0.691029	-0.296465	0.15206	0.0167614	-0.266713	-0.13502	0.786894	-0.164787		MZ00008968	0.293347	-0.323494	0.250705	-0.206371	1.01178	-0.341097	-0.275476	0.331727	0.0816396	-0.0949568	0.162406	0.0886353
MZ00005943	0.210074	-0.324079	0.268225	0.302169	-0.0739283	0.221786	0.39946	0.266795	0.673472	0.286998	-0.290322	-0.260817		MZ00008976	-0.149818	-0.43214	-0.391027	0.190844	0.124902	-0.0537818	-0.404281	-0.0226547	-0.625317	-0.864468	0.110285	0.0310046
MZ00005944	0.0348118	-0.0131668	0.159599	0.258725	0.0427381	-0.361242	-0.445393	-0.400797	-0.0519798	-0.180824	-0.478349	-1.20538		MZ00008981	0.0138395	0.32847	0.0394506	0.566159	0.113038	0.0825287	0.492473	0.473321	0.786784	0.705734	0.63799	0.298461
MZ00005947	0.246515	-0.228866	0.235704	-0.144386	1.1039	0.565034	-0.106096	0.281404	0.418834	0.304991	-0.0134932	0.159534		MZ00008983	0.222807	0.258239	0.115832	0.208434	-0.10463	0.0783644	-0.449065	0.106221	0.371903	2.46889	0.566911	0.100922
MZ00005948	-0.225707	0.286341	0.221831	0.0500774	-0.589895	0.0931621	0.831308	-0.105392	0.171554	0.255146	0.200438	0.433164		MZ00008984	0.00535862	0.0672938	0.37876	-0.0415316	0.0987301	0.233657	0.182314	0.2273	-0.015561	1.32414	0.565835	0.150814
MZ00005952	-0.0981171	0.362368	0.402803	-0.256298	-1.22196	2.28966	0.0421186	-1.40672	0.0246429	0.436486	0.632099	-1.03552		MZ00008985	-0.403547	0.346795	-0.614929	0.153538	-0.55194	-0.686671	-0.0881713	-0.349608	0.375386	-0.593784	-0.140452	-0.167129
MZ00005953	-0.383607	0.215609	0.0199582	-0.856	-0.800237	-0.0309493	-0.112509	-1.05506	-1.20597	-0.682236	0.531147	-0.0195162		MZ00008986	0.16395	-0.305991	-0.370924	-0.0205554	1.33079	-0.538571	-0.256663	0.871642	0.451121	-0.361555	-0.378946	0.192768
MZ00005954	0.0889783	-1.20085	-0.0459752	-0.0120333	-0.0952686	-0.299646	-0.267254	-0.298098	-0.729728	-0.602683	-0.303711	0.401376		MZ00008989	0.200372	0.373203	0.657981	0.313771	-0.187182	-0.149246	0.508004	0.143457	-0.106784	3.22376	1.11458	0.322019
MZ00005955	1.09345	-1.84988	0.173824	-1.80115	0.0473677	-0.0323346	-1.0413	0.535221	-0.572268	0.792158	-0.15383	-0.00498023		MZ00008993	0.0193504	0.273897	0.505281	0.0477368	-0.0353041	0.435353	0.229089	-0.598618	-0.122222	0.18754	0.218296	-0.19438
MZ00005957	-0.372599	-0.512412	-0.0666572	-0.391526	-0.663761	-0.238115	-0.457546	0.111798	-0.885305	-0.761952	-0.263086	0.762827		MZ00008995	-0.270392	0.0976367	0.245253	0.328912	0.343645	-0.683353	0.287342	-0.105196	0.342643	-0.445477	-0.201533	0.322672
MZ00005962	-0.112744	-0.308817	-0.18018	0.083952	0.52075	-0.402194	-0.426304	0.981245	0.571394	-0.668292	-0.56365	0.0147951		MZ00008996	0.0806759	-0.371082	-0.0322404	-0.078878	-0.0922973	-0.941404	-0.0841008	0.068165	0.19036	-0.642795	-0.599393	0.41584
MZ00005975	-0.346913	0.0531912	0.184247	-0.2152	-0.643931	0.110724	-0.297632	-0.123185	-0.733619	0.314183	0.562912	0.163303		MZ00008998	0.0986412	-0.0989075	-0.0933724	-0.0798248	1.00874	-0.218569	-0.3132	0.194736	0.246826	-0.413036	-0.220881	0.196274
MZ00005984	-1.0335	-0.5082	0.0822272	-0.93417	0.261889	-0.125428	-0.301991	0.321569	0.0728159	-0.553065	-0.329471	0.0763703		MZ00009001	0.273848	-0.189349	0.237596	0.420561	0.52947	0.324596	-0.261039	0.0206425	0.40184	0.902198	-0.227097	0.196509
MZ00005987	-0.454787	0.286495	0.301309	0.0553997	0.165264	0.359494	-0.370822	-0.224399	-0.00169435	0.156967	0.387845	-0.479999		MZ00009010	-0.422465	-0.0838987	-0.519197	-0.204514	0.051489	-0.438113	0.249903	-0.483982	0.163878	-0.683009	-0.232136	-0.228247
MZ00005993	-1.06465	0.456869	-0.0715066	0.203828	-0.0139343	0.0736854	-0.29966	-0.0804153	-0.0825541	0.230642	0.0148062	-0.425364		MZ00009014	0.127241	0.187799	0.198726	-0.170847	-0.280527	0.168592	0.267133	-0.645326	0.260493	0.256578	0.0912971	0.0621442
MZ00005994	0.0951539	-0.220708	-0.217112	-0.176747	0.240097	-0.112218	-0.0300641	0.56413	0.148464	1.0265	-0.297342	0.347172		MZ00009015	-0.0709935	-0.001865	-0.182659	0.0539306	-0.218186	-0.339318	-0.403039	-0.353432	-0.615751	-0.122583	0.352349	0.0226029
MZ00005997	-0.92382	-0.256589	0.529805	-0.267698	-1.24431	-0.406646	0.303513	0.165111	-0.401285	0.510142	0.458676	0.434825		MZ00009019	0.0875487	0.179029	0.92509	-0.0770093	-0.532718	-0.00149058	0.42856	-0.0683073	0.2523	0.36494	0.787707	0.643987
MZ00006001	0.262081	-0.977931	0.727176	1.41734	1.09372	-0.497972	0.221305	0.717478	0.526945	-0.830366	-0.769294	0.811802		MZ00009022	-0.440042	-0.190166	-0.0479166	0.358466	0.00511739	-0.123897	-0.411634	-0.446495	-0.177919	-0.451196	-0.541705	0.0583218
MZ00006002	-0.320078	-0.99712	0.433901	1.02059	0.220538	-0.25033	-0.0540202	0.745369	0.675636	-1.15925	-0.777148	0.660623		MZ00009023	-0.180152	0.149733	0.103756	0.117743	-0.442998	0.135681	0.444254	-0.296266	0.0547161	0.0856085	-0.0270756	-0.0989304
MZ00006004	-1.13846	0.148123	0.13405	-0.65698	-1.89137	-0.735651	1.3378	-1.06114	-0.765564	-0.0658736	0.991441	0.554955		MZ00009035	-0.019668	-0.0779938	-0.331834	-0.0646585	-0.189159	0.303495	0.146288	0.0426886	0.474326	-0.0272262	-0.13916	-0.0597715
MZ00006013	0.540338	-0.187599	0.26701	0.578942	1.42262	0.208461	0.0834449	0.578468	0.403125	-0.0450937	-0.720811	0.163114		MZ00009036	-0.13801	-0.0376046	0.300982	0.116928	0.0466098	-0.115295	0.144674	0.00925313	-0.243838	0.0918093	0.526235	0.172831
MZ00006017	0.265547	-0.012719	0.0182879	0.156901	0.214811	0.0419598	-1.01343	-0.045515	0.265099	0.291262	0.0663793	-0.430091		MZ00009038	-0.495219	-0.747106	-0.751272	0.134472	-0.0741152	-0.386616	-0.340164	-0.279142	-0.550388	-0.541491	-0.514952	0.0919018
MZ00006024	0.393099	-0.0991219	0.238851	0.212071	0.226652	0.143679	0.635578	0.409104	0.0831877	-0.348743	-0.386499	0.436659		MZ00009042	0.595622	-0.0996962	0.161621	-0.0551144	-0.106343	0.655396	0.691789	-0.292472	-0.175053	0.598535	1.06918	0.111251
MZ00006028	-0.0715654	-0.324434	0.085791	-0.221322	-0.341937	-0.300992	0.154105	0.0623372	-0.620631	0.136522	-0.203131	0.0719245		MZ00009043	-0.542068	-0.168345	-0.0136856	-0.253508	0.235121	-0.180063	0.606828	-0.455535	-0.196543	-0.620977	0.429414	0.422015
MZ00006030	0.236689	-0.53538	0.133619	0.953213	0.681123	-0.417673	0.128042	0.889782	-0.174015	-0.661611	-0.798431	0.417565		MZ00009044	-0.543909	0.160464	0.440042	-0.787134	-0.183427	-0.0522279	0.102728	-1.15621	-0.643372	-0.0928117	0.17914	-0.0434755
MZ00006037	-0.010427	-0.273518	0.110895	-0.113428	0.163556	-0.0218827	0.30667	0.179126	0.0864858	0.437795	0.179337	-0.157937		MZ00009046	0.214586	0.0565858	0.649643	0.0967751	0.631884	1.38288	0.0863758	-0.589388	-0.634606	0.00704986	0.11782	0.0460677
MZ00006040	-0.248322	0.579513	-0.229751	-0.00835172	-0.392617	-0.17551	0.0556023	0.266647	-0.126631	0.124414	0.280558	-0.313388		MZ00009053	-0.421974	0.131136	0.243763	0.00727221	-0.806063	-0.240575	0.337618	-0.0617333	-0.1618	0.0521752	0.381742	-0.222329
MZ00006044	0.18127	0.005237	0.121388	0.437474	0.356403	-0.049305	-0.0468987	1.16345	0.533946	-0.135921	-0.100227	0.626836		MZ00009059	-0.317208	0.244079	-0.0062109	0.163498	-0.203024	-0.104327	-0.208889	-0.287967	-0.116104	-0.0342924	0.109578	-0.197475
MZ00006045	-0.382167	-0.233928	0.332257	-0.367957	0.137968	0.043147	0.0487242	0.195445	-0.265805	0.150881	-0.00317893	4.61292		MZ00009063	0.0397966	-0.403696	-0.467196	-0.314651	-0.0160858	-0.785843	-0.438172	-0.379764	-0.687172	-0.884286	-0.580186	0.1791
MZ00006046	0.182851	-0.119533	0.223027	0.148079	-0.471947	0.150919	0.346138	0.309755	0.00284802	0.521372	0.169762	0.0767423		MZ00009065	0.64046	-0.774448	-0.0750744	0.515399	0.366518	-0.537195	-0.248062	0.496558	0.0973018	-0.465491	-0.693023	0.475692
MZ00006049	0.274354	0.11745	-0.0376565	0.182304	-0.15088	0.185888	0.516004	-0.146846	0.126891	0.496852	0.334178	0.33698		MZ00009070	0.228848	0.213863	0.06905	-0.0259698	0.0741891	0.778468	-0.24526	-1.00993	0.0544865	-0.295276	0.246789	-1.65169
MZ00006051	0.170311	-0.896367	-0.28236	-0.316736	0.0028063	-0.0348339	-0.352931	0.260667	-0.0591933	-0.598776	-0.39442	0.0446018		MZ00009074	0.308307	-0.385943	-0.0731483	0.0765912	0.125315	-0.646402	-0.0274803	0.235618	0.125716	-0.551385	-0.185718	-0.00728168
MZ00006052	-1.32872	-0.0692814	-0.697144	-0.261041	-0.269035	0.00264167	-0.952901	-2.5513	-0.595354	-1.58432	-0.649042	-0.699798		MZ00009078	0.204238	0.434182	0.542133	0.0564001	0.537435	0.808634	0.238855	0.0371893	0.189617	0.311705	0.553071	-0.251112
MZ00006064	-0.314839	-0.268852	-0.173477	0.428792	0.454492	-0.571355	-0.165657	0.696311	-0.0630269	-0.369878	-0.642484	0.0589029		MZ00009092	0.354559	0.352491	0.59186	-0.100698	0.339895	-0.340201	0.465023	-0.31682	-0.564674	0.0438968	0.122621	-0.403204
MZ00006065	-0.015651	-0.00934836	0.111909	0.214695	0.518398	-0.266857	-0.624532	-0.820561	0.301662	-0.0335067	0.0258298	-0.523479		MZ00009094	0.187985	-0.189182	0.362119	0.0097449	0.145767	0.391114	-0.0866856	-0.0342849	-0.135702	0.0799869	-0.34382	-0.133824
MZ00006068	0.282733	0.362594	0.38906	-0.214107	0.716006	0.0212488	0.645322	-0.164333	0.0955741	0.314562	0.293531	0.0162534		MZ00009097	0.510948	0.0392673	0.623854	-2.14121	-0.24311	0.743222	0.491402	0.116527	-0.828467	0.393697	0.20094	0.0355862
MZ00006076	0.260593	-0.0761769	0.163297	0.159746	-0.326244	-0.0100233	-0.21635	0.153195	0.106062	-0.101218	-0.480319	-0.0766111		MZ00009099	0.292848	0.288238	0.00840169	0.698916	-1.6152	0.375769	-0.516674	0.748303	0.258942	-0.153162	-0.405525	0.0341446
MZ00006082	0.231764	0.0287458	0.757231	-0.135863	0.151578	-0.247221	-0.0055709	0.330027	-0.190072	-0.118821	-0.150219	-0.0106111		MZ00009101	-0.35146	-0.0764	0.441784	0.0835909	0.119158	-0.147175	0.333437	0.0778653	0.215152	0.0568789	0.437619	0.265455
MZ00006084	0.225828	-0.101619	-0.133123	0.502557	0.414261	0.412737	0.630739	0.219825	0.643878	0.331044	-0.16806	-0.195549		MZ00009104	-0.0222965	0.349109	0.341483	0.0954251	-1.40363	0.372112	0.109237	-0.285526	-0.578475	0.68636	-0.256397	-0.752764
MZ00006086	0.236935	0.132049	-0.0723555	-5.811e-05	0.297282	-0.108765	-0.22126	0.552156	-0.0156846	-0.31996	-0.374032	-0.643344		MZ00009106	-0.864856	0.338248	-0.186657	0.336392	-0.0440794	-0.999498	0.692185	0.119386	-0.0926082	0.440213	-0.0952249	0.392785
MZ00006098	-0.560115	0.26505	-0.148282	-0.150258	-0.631502	-0.942865	-0.308245	0.450985	-0.362874	0.186552	-0.139539	-0.0197238		MZ00009109	0.172802	-0.0638253	-0.0286316	2.78432	-0.130416	-0.146196	-0.140824	0.21994	-0.130913	-0.864312	-0.121583	-0.147786
MZ00006105	0.288475	-0.015123	-0.13654	-0.26883	-0.436576	-0.0100605	0.0319243	0.0598376	-0.404168	0.28239	-0.0737315	-0.212666		MZ00009110	0.0353385	-0.372499	-0.249553	-0.839485	-0.778968	-0.188739	-0.128206	-0.558518	-0.887135	-0.0870279	0.0612822	-0.285527
MZ00006108	-0.180835	0.763721	-0.0499628	-0.0438149	0.45904	0.515424	-0.131504	0.150618	0.0144413	0.118285	-0.144392	-0.495683		MZ00009111	-0.0620185	0.0344249	-0.0636416	0.0946588	-1.09364	0.0308257	-0.190476	0.638818	-0.487976	1.08737	0.295381	0.21826
MZ00006114	0.176029	0.065344	-0.375862	0.670244	0.55613	-0.0818829	-0.553204	0.768316	0.610765	-0.198744	-0.446308	0.110011		MZ00009112	0.047156	0.207764	0.0192829	-0.279593	-0.0863878	-0.26281	0.215592	0.0914052	-0.358776	0.152271	0.0474297	-0.0800126
MZ00006122	-0.502573	-0.10286	-0.0756172	0.202389	0.125609	-0.229582	-0.0756486	0.0649064	-0.260487	-0.521347	0.0755086	-0.0587928		MZ00009118	-0.094111	0.286483	0.160377	0.351481	0.0436096	0.221452	0.945091	0.14688	-0.296802	-0.447862	0.542049	0.699849
MZ00006128	-0.310361	-0.0383467	0.543476	-0.411382	-0.639325	-0.229307	0.532616	-0.503902	-0.753689	-0.0336316	0.263345	-0.0437975		MZ00009121	0.497722	0.526435	0.0251889	0.275789	0.0789174	0.398718	-0.24118	0.378837	-0.184179	0.0295007	-0.0153266	-0.577447
MZ00006133	0.333795	0.00340371	-0.154172	0.710202	0.536371	-0.151267	2.42666	0.740473	0.777171	-0.198603	-0.34006	1.02869		MZ00009124	-0.49845	-0.261062	0.0491938	0.981806	0.370159	-0.971706	0.102197	-0.0177941	0.0924902	0.0199994	0.0132864	0.0768871
MZ00006134	-0.280376	-0.0537292	0.644616	-0.194102	-0.185618	0.123257	0.228653	-0.0253468	-0.197406	0.24274	0.74434	-0.555791		MZ00009125	1.66257	-0.227814	-0.0864938	0.030194	3.0139	-0.014293	-0.213492	0.973606	0.270895	0.136359	-1.8523	0.287483
MZ00006136	-0.212752	0.159682	-0.440339	-0.22385	-0.258412	-0.122754	-0.511775	0.294541	-0.450514	-0.00894526	-0.0683993	-0.0525172		MZ00009128	-0.479357	-0.138287	-0.569873	-0.130353	-0.161412	-0.154595	0.0111272	0.0252059	-0.267773	-0.567195	-0.123887	-0.130944
MZ00006139	0.801576	0.67194	-0.496712	0.311106	0.446571	0.384536	4.99299	0.397613	0.488538	0.0124329	-0.359112	0.210195		MZ00009130	-0.322942	0.160147	0.217909	0.212275	-0.379136	0.322899	0.460532	-0.089483	0.207442	0.00740807	0.456971	-0.0687982
MZ00006148	-0.0438445	0.157045	0.0738332	-0.205025	0.532468	-0.0782384	-0.877772	-0.00541129	0.0203818	-0.3597	-0.128387	-0.586628		MZ00009131	0.968391	0.0472118	0.981743	0.497322	0.789988	0.169909	0.935824	-0.154313	1.28526	0.318479	1.50574	0.64098
MZ00006151	0.432965	0.0349657	1.01352	0.0654315	-0.101218	0.378435	0.547368	0.110962	0.598735	0.258009	0.736552	0.173129		MZ00009144	0.803449	-0.503497	-0.434132	0.0217542	0.22774	-0.00309399	-0.320668	0.117687	-0.18712	-0.439139	-0.131745	-0.206694
MZ00006153	-0.0901009	-0.0127868	-0.00129975	0.279106	-0.406209	0.112176	0.21541	-0.120921	-0.592734	0.231735	0.355811	0.0817425		MZ00009158	-0.107984	0.183192	0.325469	-0.33546	-0.214019	0.379656	-0.0445853	-0.0441148	-0.499616	0.628396	0.836634	0.142084
MZ00006170	-0.371294	0.198956	0.169634	-0.498801	-0.908255	-0.539248	0.0883596	-0.112312	-0.682304	-0.15909	0.11505	-0.00651668		MZ00009159	0.0495991	0.397878	-0.245538	-0.28841	0.583984	1.00887	-0.186186	0.137238	0.457216	-0.510776	-0.338834	-0.130179
MZ00006178	-0.0863917	0.279169	0.0915761	0.1055	0.235779	0.103279	0.0248615	0.419879	-0.212792	-0.0778412	-0.126073	-0.728731		MZ00009160	0.00175032	0.512814	0.394865	-0.266939	-0.00103958	0.681021	0.372244	-0.0540479	-0.176588	0.787312	1.1637	0.136814
MZ00006179	0.195446	0.0220095	-0.330463	0.641829	-0.0317414	0.320748	0.867919	0.197347	0.939272	0.497035	-0.102723	-0.0207416		MZ00009169	-0.154205	-0.0707887	-0.176704	0.410328	0.224923	-0.708146	-0.0949093	1.08785	0.0129197	-0.618987	-0.151714	-0.111749
MZ00006181	-0.246877	0.0969688	-0.184529	-0.538996	0.29169	0.177328	-0.111256	0.336617	0.0727266	0.301856	-0.357075	-0.600837		MZ00009180	-0.416263	-0.650361	-0.728131	-1.13019	-0.61991	-0.926639	-0.16676	-0.0434228	-0.069177	0.33454	-0.033967	0.0882583
MZ00006199	-0.173548	0.17197	0.116459	-0.318896	-0.338122	-0.0492042	0.122264	-0.349758	0.0235547	-0.294649	0.282309	0.0427794		MZ00009184	0.42453	0.272754	0.19516	-0.327042	0.0645338	0.534215	-0.302001	-0.021038	0.0992841	-0.0101508	-0.0271892	-0.212107
MZ00006201	-0.219064	0.428481	-0.163242	0.388819	-0.0125266	-0.280309	0.0738363	-0.568078	-0.231946	-0.871493	-0.514148	-0.578897		MZ00009191	0.475542	0.357498	0.0169341	-0.0958585	0.834857	0.219043	0.243707	0.175189	0.227355	-0.120698	0.0339311	0.119658
MZ00006202	0.574986	0.034697	-1.95446	0.75299	0.813965	0.723281	-3.41063	1.11431	0.0998814	-0.233978	-2.2374	-0.099662		MZ00009192	0.580484	-0.082453	0.0880196	0.132427	-0.225285	0.195785	-0.196677	-0.0658343	-1.19855	0.1133	0.735712	-0.150947
MZ00006205	-1.04255	0.140593	-0.82873	-0.300016	-0.165415	-0.0310364	-0.401143	-0.172968	-0.126366	-0.194739	-0.401284	-0.442317		MZ00009219	0.818715	-1.32831	-0.788233	0.922564	2.71259	-0.528437	-0.737845	1.03135	0.185488	-1.39646	-0.554583	0.320203
MZ00006206	-0.141576	0.12597	-0.38216	0.0231158	0.154989	-0.34784	-0.153832	-0.0146129	-0.636656	-0.340533	-0.358036	-0.295924		MZ00009227	0.513349	-0.0822695	-0.1858	-0.119736	0.000581717	-0.896902	0.763553	-0.0434074	-0.028059	-0.270884	-0.308868	-0.13452
MZ00006213	-1.09484	0.537224	0.421765	-0.962053	-1.48659	-0.0605267	0.170253	-0.507146	-0.334807	0.0784293	0.688375	0.145286		MZ00009229	-0.0450938	0.375711	0.711836	-0.0938203	0.0923096	-0.642955	0.633076	-0.415227	-0.0136263	-1.28784	0.245669	0.25998
MZ00006229	-0.768646	0.068407	-0.212744	0.342203	0.583823	-0.392274	-0.326323	0.731878	-0.0972891	-1.14679	-0.504306	0.570281		MZ00009238	0.152126	0.0489052	0.0361468	-0.0672956	-0.156535	-0.179655	0.375739	-0.0378843	0.384924	0.912992	0.0701087	0.44131
MZ00006246	0.0204839	-0.0924763	0.0364629	-0.0123937	-0.238869	0.181909	0.213573	0.179696	-0.527904	0.492735	0.954094	0.261617		MZ00009244	-0.858824	-0.130527	-1.19035	-0.272047	1.40814	-0.163182	0.22542	-0.647047	-0.0923643	1.47907	-0.129785	-0.252005
MZ00006250	-0.221204	3.26913	0.185782	0.525986	-0.571033	-1.21393	0.843742	-0.403097	-0.0628845	-0.892689	0.227813	0.42329		MZ00009245	0.45175	0.145464	-0.5254	-0.0947053	-0.667476	0.510976	-0.329581	-0.494572	-0.31783	-0.0612958	-0.234692	-0.170673
MZ00006251	0.874116	-0.833694	-0.523448	0.469463	0.755132	0.700148	-0.119776	0.699928	0.469764	-0.136154	-0.676798	0.559542		MZ00009246	-0.126364	0.100403	-0.118793	0.39885	-0.373289	0.252666	-0.546555	0.408536	-0.124973	0.182762	-0.126582	-0.355984
MZ00006258	0.131845	-0.259155	0.136542	0.55296	-0.285712	0.167695	0.618337	-0.314492	1.16876	0.931294	-0.679837	0.359751		MZ00009252	0.0983404	-0.178462	-0.409934	-0.124763	-0.135139	-0.743227	-0.452234	0.17016	-0.102543	-0.154549	-0.303927	-0.0409865
MZ00006259	0.488266	0.0701315	0.460047	0.062344	0.48017	-0.00232711	-0.110438	0.704466	-0.0752898	0.293957	0.197452	0.195412		MZ00009253	-0.125983	-0.131274	0.173214	-0.0451408	0.361682	0.133657	0.0631413	0.216827	0.142439	-0.597154	0.0913099	-0.136975
MZ00006275	0.113177	-0.729576	0.0921302	0.675715	1.10754	-0.916431	0.184818	0.0850546	0.470689	-0.647806	-0.761573	1.14217		MZ00009255	-0.210997	0.409971	0.901934	0.318011	-0.182277	0.96955	0.722408	0.293564	0.0905801	0.582972	0.832679	0.402581
MZ00006278	-0.158629	0.0142498	0.313527	-0.00339248	-0.0796134	0.136921	0.44725	-0.286008	-0.452082	-0.00511903	0.203155	-0.34051		MZ00009256	0.0813487	0.590181	0.615433	-0.402816	-0.25054	0.0253851	0.204613	-1.15108	-0.0978609	0.449423	0.823182	0.418943
MZ00006280	-0.131266	0.0141336	-0.120008	0.0590894	0.824984	-0.123366	-0.251343	-0.149696	0.380557	-0.0837637	-0.336338	-0.275112		MZ00009261	-0.0488081	0.233971	0.532729	-0.0735974	-0.435506	0.177458	0.53782	-0.154238	0.00849215	0.0521588	0.886009	-0.0814003
MZ00006284	1.18917	-1.36472	0.0235841	0.897296	1.39259	-0.257067	-0.235372	2.08557	0.43258	-0.961068	-1.9059	1.13645		MZ00009262	0.12825	0.0171756	0.211673	-0.00199963	-0.168446	-0.00148277	0.182664	-0.900758	-0.0320121	0.793215	-0.0207224	0.0702208
MZ00006285	0.710403	-1.00133	0.349956	0.402466	1.53181	0.242989	-0.800222	1.68419	-0.0305706	0.179414	-0.8274	0.561469		MZ00009265	-0.306023	0.437073	-0.391416	-0.167661	-0.0969273	0.130067	-0.326085	-0.169783	0.364238	0.100926	-0.663936	-0.490061
MZ00006303	-0.868735	-0.467505	-0.933551	0.0752553	1.27895	-0.374975	-0.478422	-0.10929	-0.835416	-0.73101	-1.02877	0.332717		MZ00009267	0.0304498	-0.66006	-0.177532	0.163504	1.16265	-0.624701	-0.407524	0.263493	0.25012	-0.607969	-0.349688	0.271623
MZ00006305	0.66744	-0.551542	-0.103834	0.363291	0.799193	0.0293577	-0.51037	0.534798	0.40731	0.0507406	-0.330729	0.125301		MZ00009287	0.0736706	0.416588	-0.00832846	-0.177168	-0.850581	0.367513	-0.176125	-0.194345	-0.276987	0.0814938	0.278672	0.0352637
MZ00006306	-0.0942853	-0.0800481	-0.217359	-0.139729	0.322537	-0.00239361	0.38058	0.230239	0.329191	-0.409575	0.402671	0.624966		MZ00009288	-0.572574	-0.0617064	-0.289068	-0.0461826	-0.610244	-1.0027	-0.122539	-0.241573	-0.137276	-0.626	-0.116915	-0.0615047
MZ00006324	-0.0459632	0.0382346	0.338407	0.206102	0.139172	0.106524	0.102727	-0.203429	-0.457393	0.0963805	-0.0779709	-0.126545		MZ00009291	-0.104437	-0.120544	0.193289	0.159415	0.0736871	0.446021	0.10026	-0.05899	0.239632	-0.563308	-0.118735	0.0683189
MZ00006328	-0.129569	0.548973	0.459298	-0.169916	-0.418322	-0.135433	0.354868	0.114669	0.0707869	0.45239	0.323898	0.108874		MZ00009292	-0.0898134	0.615971	0.325846	-1.37753	-0.597194	1.01574	-0.1467	0.00531444	-0.106632	1.46268	0.127587	-0.236681
MZ00006337	-0.930978	-0.0838982	0.17718	-0.126276	-0.173372	-0.192949	-0.0426016	0.401974	-0.212835	0.00955798	0.311495	0.499442		MZ00009296	-0.254543	0.325482	0.296732	-0.0532809	0.345478	-0.183416	0.689998	0.16517	-0.0342782	0.101654	0.273779	-0.144469
MZ00006353	-0.0452743	-0.873189	0.22454	-0.0339727	-0.2181	0.065728	0.32234	0.332136	0.00613755	0.29431	0.373252	0.317879		MZ00009297	-0.12489	-0.134063	0.282649	0.349018	0.731997	-0.0516097	0.0700019	0.252091	-0.0222708	-0.220057	-0.144708	0.137315
MZ00006357	0.154622	0.108248	0.373865	-0.514942	-0.434919	0.713778	0.220537	-0.176395	-0.0383546	0.160769	0.787568	-0.0559096		MZ00009298	1.49116	-1.63399	-2.14796	2.48691	3.83859	-0.506685	-0.778447	2.20301	2.23528	-1.84391	-1.69184	0.742566
MZ00006360	-0.48739	0.105649	-0.197345	-0.0870869	-0.13901	-0.114964	0.374018	-0.171024	-0.209635	-0.19093	-0.0601306	0.135218		MZ00009301	0.434901	0.314994	0.779281	-0.0236177	0.80848	0.762955	0.247853	0.481822	0.527747	0.334156	-0.120464	0.255561
MZ00006361	-0.317131	0.0680545	0.295312	-0.259214	-0.116234	-0.115252	0.218106	0.477468	0.338024	0.577327	0.536313	0.161925		MZ00009304	0.741141	-0.183018	0.521074	-0.136688	0.349133	-0.479102	0.0657734	-0.0978635	-0.0651578	0.624947	0.309876	0.44773
MZ00006362	-0.0114328	-0.125636	0.384093	-0.711599	-0.801166	0.662819	0.120029	0.01941	-0.652958	0.436634	0.527497	-0.0806819		MZ00009322	0.25159	-0.600835	-0.291159	0.56073	0.782444	-0.932099	0.138885	0.4303	0.32753	-1.11709	-1.05268	0.016275
MZ00006363	-0.434882	0.00605377	0.0404196	0.302449	0.54451	-0.558227	0.379637	-0.456826	0.18211	-1.08798	-0.109996	0.130649		MZ00009324	-0.0224911	-0.32367	-0.0797139	0.420304	1.28337	-0.93214	-0.198626	0.00998407	-0.0096055	-0.644155	-0.249668	0.282787
MZ00006370	-0.128498	0.0879533	-0.30145	0.734506	0.488667	0.0330653	0.736225	-0.000451594	0.619829	-0.754725	-0.459055	0.104681		MZ00009327	0.557462	0.0349601	-0.147802	-0.109119	0.130498	0.971756	0.287751	0.0341971	0.557145	0.488127	-0.179711	0.433041
MZ00006377	-0.0783556	-0.611798	0.821988	0.0196982	0.0495483	-0.318663	0.153171	0.244805	-0.509616	-0.000293703	0.218996	0.0860959		MZ00009328	-0.630664	-0.126662	-0.185974	0.444806	-0.195269	-0.592757	0.621149	-0.561711	-0.0786148	-0.159866	-0.0744297	0.392456
MZ00006393	3.32207	0.28749	-0.322292	-0.141319	0.556811	0.849968	-0.10416	0.0904744	0.63177	0.266007	-0.234452	-0.493826		MZ00009329	0.301142	-1.10369	-0.154064	0.0437546	1.19745	-1.51537	-0.563806	0.633154	-0.10118	-0.773649	-0.562167	0.331914
MZ00006400	0.238952	0.713787	0.37191	0.367477	-0.0640502	0.254697	0.736087	-0.0458365	0.401598	0.0924799	0.871262	0.535282		MZ00009345	0.57334	0.442385	0.195919	0.0868483	0.479674	0.474257	-0.074962	0.0450148	0.651069	0.704409	0.258926	-0.115256
MZ00006412	0.277485	-0.0894534	0.028809	0.0192176	0.171188	0.133129	0.51208	0.158867	0.242825	0.113538	-0.00947393	1.0953		MZ00009352	0.164164	-0.079589	0.150641	-0.218787	0.247431	-0.340704	0.0971549	-0.155868	-0.353304	-0.208646	-0.291782	-0.17426
MZ00006416	0.179808	-0.0368819	-0.282643	0.742849	0.694526	0.0152273	0.298147	-0.148754	-0.117178	-0.124107	-0.0427808	-0.0650609		MZ00009357	0.412547	-0.135926	0.459825	0.0587341	0.367595	0.221527	0.358136	-0.464281	0.192305	-0.778852	-0.171321	0.58023
MZ00006422	0.0475096	-0.160269	-0.569974	0.715777	0.927216	0.214928	0.137213	0.0601486	-0.0776709	-0.0393602	-0.0178832	-0.216222		MZ00009371	-0.0387566	-0.0682622	-0.0112758	-0.0243083	-0.000646912	-0.334095	0.41139	0.400651	-0.152126	0.186482	-0.101698	0.772278
MZ00006427	-0.46329	-0.555184	-0.251152	-1.22601	0.141156	-0.250899	-2.45646	-0.872589	-0.580445	-0.586756	-0.569942	-0.369453		MZ00009374	0.241851	0.0661588	0.916491	-0.29009	-0.383442	0.794776	0.462447	-0.191446	-0.24916	0.379571	0.722875	0.458916
MZ00006428	0.446772	-0.204612	0.0514131	-0.304639	0.00511548	-0.0179908	0.309336	0.0266733	-0.0587816	-0.00556618	0.0422475	0.0791142		MZ00009378	0.579156	0.397308	-0.787864	0.26705	0.831252	0.935235	-0.36246	-0.0717413	0.758935	-0.0341356	-0.162387	-0.482077
MZ00006434	-0.476949	-0.0827474	-0.344587	-0.849757	-0.624668	0.0276729	-0.10519	-0.180764	-0.126478	-0.00356276	-0.275922	-0.180362		MZ00009381	-0.884208	0.0582097	1.16045	-0.570926	-0.537119	2.25722	0.493219	-1.87665	-0.00712593	0.702784	1.16973	-0.957127
MZ00006447	-0.0528539	-0.0974799	0.644152	-0.0791426	-0.532864	0.0321088	0.635878	0.183962	0.328414	0.504851	0.331699	0.54907		MZ00009384	-0.761659	0.524324	-1.11016	-0.239673	-0.28104	0.420423	-0.255521	-0.0966952	0.228694	0.0355085	-0.331314	-0.52548
MZ00006449	-0.252649	-0.508613	0.349815	-0.672061	-0.0501708	-0.0178775	0.0311127	-0.120114	0.138514	-0.697497	-0.472101	-0.00269816		MZ00009386	-0.125913	0.218693	-0.0312524	-0.269158	-0.519954	-0.101042	0.25397	-0.769003	-0.473111	-0.290444	0.424741	-0.0658091
MZ00006452	1.2577	-0.2202	-0.345998	0.00251647	-0.0914664	-0.179144	0.412781	0.0660816	0.0299246	-0.809955	-0.408014	0.334017		MZ00009394	0.161918	0.399149	0.1558	-0.496968	-0.65416	-0.181597	0.122919	-0.307625	-0.256528	0.382208	0.0740705	0.0650882
MZ00006458	-0.257616	-0.847965	-0.364022	-0.295946	0.140382	-0.0126613	-0.138627	0.0437239	0.0846033	0.527859	-0.0858547	-0.194183		MZ00009405	0.0651668	-0.296939	-0.187653	0.173141	0.490921	-0.168553	0.637737	-1.16107	0.478494	-0.343904	0.423308	0.509137
MZ00006469	0.287098	0.0329812	0.287603	-0.151763	-0.0911239	0.37552	0.126168	-0.00171028	-0.116998	0.166609	-0.79217	-0.275746		MZ00009408	-0.00125701	0.173799	0.466793	-0.03588	0.489819	-0.666291	0.39433	-0.195442	0.10229	-0.452988	0.304463	0.176898
MZ00006473	-0.188703	-0.098213	0.133882	-0.0627905	-0.488959	0.0215256	-0.00435862	-0.277122	0.0697509	-0.149265	0.0934116	-0.339092		MZ00009416	-0.318288	0.315101	0.538676	-0.12555	-0.0933201	-0.439661	0.342795	0.0190254	-0.19404	0.218071	0.881521	0.221968
MZ00006484	0.892415	-0.0946977	-0.0905798	0.0802565	0.221341	-0.311113	-0.0425107	0.16398	0.00221519	-0.826591	-0.628889	-0.455132		MZ00009418	0.0413659	0.024981	0.71834	-0.125142	-0.0566415	0.127088	0.564871	-0.268054	-0.532368	0.779065	0.251838	-0.00764802
MZ00006499	0.162292	0.157183	0.176501	-0.00614656	0.289382	0.264678	0.175037	-0.0352207	0.688134	0.107037	-0.324047	0.00528498		MZ00009422	-0.592693	0.129207	0.176836	-0.0183431	-0.505855	-0.128795	0.861187	-0.792555	-0.104694	-0.185578	0.585855	0.284594
MZ00006512	0.194571	0.286	-0.113255	-0.0184289	0.286639	0.815729	-0.168327	0.214603	0.538726	0.0203761	-0.71203	-0.231474		MZ00009437	-0.0453531	0.0153951	-0.485009	-0.0883147	0.342261	-0.21875	-0.536152	-0.213359	-0.406189	-0.574772	0.0456201	-0.270675
MZ00006514	0.705618	-0.82506	-0.185934	-0.0260736	-0.0679726	-0.758798	-0.607914	0.399081	0.0805981	-0.455377	-0.756796	-0.528773		MZ00009446	1.0651	-0.45539	-0.00843244	0.361151	0.45141	-0.110737	-0.526489	0.495398	0.140806	-0.756727	-0.387055	0.0444414
MZ00006523	-0.0517094	0.0727248	0.310781	0.0354099	-0.229576	0.573819	0.167167	-0.195332	0.069536	1.00469	0.126048	-0.0045062		MZ00009447	0.00350073	-0.14516	-0.365022	0.108101	0.134668	-0.018835	-0.104161	0.332063	-0.0945848	-0.274848	-0.440457	0.237193
MZ00006526	-2.17882	-0.161178	1.10793	-0.919015	-2.61065	0.119302	2.24875	-2.01313	-1.29273	0.32834	1.30646	1.42944		MZ00009449	-0.0209582	-0.000336045	-0.118248	-0.380937	-0.717346	0.188843	-0.369943	0.0535469	-0.573447	-0.216218	0.90973	-0.0408516
MZ00006534	-0.278885	0.241786	-0.711143	-0.100379	-0.194091	0.08566	0.344997	-0.322782	-1.07431	0.0411935	-0.2981	-0.349865		MZ00009450	0.246923	-0.660202	0.0265947	0.199004	0.796542	-0.311477	-0.514938	0.485466	-0.0612938	-0.662058	-0.287928	0.316747
MZ00006538	0.69832	0.462305	0.957901	0.636333	0.122113	0.557187	1.2543	0.747479	0.850822	0.460677	0.82451	1.02548		MZ00009452	1.14355	0.498114	-1.06469	-0.129643	-1.72417	-0.967063	0.118796	0.217644	0.110814	0.338642	0.299673	0.294168
MZ00006544	0.232428	-0.0275648	-0.326372	0.435558	0.688733	-0.137617	-1.07607	0.962185	0.148779	-1.05947	-0.833646	-1.0345		MZ00009453	-0.131778	0.0746043	-0.0251794	0.119883	-0.430649	-0.0478415	0.0870547	-0.148256	-0.143258	0.539088	0.517812	0.252029
MZ00006557	-0.271715	-0.247504	0.177536	0.460845	-0.764773	0.967054	0.181296	0.389194	0.0409603	-0.17855	-0.279194	0.120336		MZ00009458	0.28622	0.271898	0.187186	0.350689	0.437062	0.452549	0.488001	-0.389805	0.264928	-0.0313927	0.197396	0.16764
MZ00006562	0.307966	0.359114	-0.922494	-0.0212545	-0.322308	-0.337654	0.213916	0.43617	-0.222698	0.285469	-0.207662	0.350745		MZ00009460	0.0606869	0.204437	0.548316	-0.116742	-0.104685	-0.0877393	0.415256	0.32749	0.130144	0.176334	0.408461	0.301869
MZ00006572	-0.109022	0.221675	0.296476	-0.283291	-0.66764	-0.116307	-0.215703	-0.625196	-0.19532	0.322464	0.435771	0.139117		MZ00009464	0.406613	0.275628	-0.0958838	0.154497	-0.395739	0.525873	0.246773	0.00997194	0.296988	0.364307	0.315332	-0.203091
MZ00006573	0.1659	0.225619	0.644941	0.044868	-0.228153	-0.457086	0.0322804	0.069033	0.262034	0.0901804	0.381181	0.270717		MZ00009468	0.246167	-0.0544017	-0.0534084	0.0393601	-0.113742	-0.147578	-0.0475463	-0.698347	-0.494322	-0.0650568	0.114654	-0.244639
MZ00006577	-1.27568	-0.00512392	-0.0528928	0.0266151	-0.08942	-0.435512	0.569974	0.25997	0.261045	-0.426103	0.0676143	0.722425		MZ00009471	-0.739842	-0.0702472	0.0220325	0.214602	-0.633026	-0.650342	0.520923	-0.225077	-0.438974	-0.37776	0.372208	0.230239
MZ00006583	0.278674	0.314449	-0.103693	-0.309304	0.0314677	0.230466	0.597825	0.0938761	0.198426	0.154874	0.227726	-0.12694		MZ00009477	-0.333263	-0.649147	-0.874894	0.107728	-0.305204	-0.22196	-0.281927	0.0681786	-0.113967	-0.403847	-0.287126	-0.63425
MZ00006587	0.308884	-0.0100931	0.126529	-0.0280603	0.205347	-0.14453	0.287127	0.385882	0.0905342	0.151299	-0.220055	0.135798		MZ00009483	0.600792	-0.747208	-0.317356	0.290438	-0.0618569	0.140791	-0.722356	0.823651	-0.283179	-0.85475	-1.26489	-0.144831
MZ00006591	-0.213131	-0.0765111	-0.0550208	-0.467127	-0.0837487	-0.0975106	-0.393701	-0.606532	0.092854	-0.583867	0.0399341	-0.241978		MZ00009488	-0.230654	0.278738	0.0491191	-0.390255	0.125158	-0.0311608	0.214498	0.0822295	-0.0203349	0.0749229	0.374747	-0.141911
MZ00006597	-0.185527	-0.0452686	-0.357691	-0.266837	-0.726772	-0.260006	-1.08547	-0.435545	-0.161015	-0.466684	-0.209573	-0.168022		MZ00009491	0.0903903	-0.184961	0.0891889	-0.160479	0.102014	-0.0364753	-0.315768	0.470176	-0.137244	0.239472	-0.0340598	0.0827754
MZ00006618	-0.0662979	0.653176	0.435088	-0.297222	-0.943605	0.165899	0.524286	-0.238596	-0.223843	0.431425	0.887318	0.203131		MZ00009494	-0.0540244	-0.0268206	0.337367	-0.474652	-0.10672	0.120855	0.0784939	-0.600115	-0.222627	0.0464153	0.246986	0.128951
MZ00006620	0.331635	-0.0135685	0.0725432	-0.097662	0.0424649	0.36558	-0.0512013	0.0657982	0.0970023	0.265862	0.0641543	-0.242732		MZ00009495	0.223133	-0.121388	-0.230706	0.156424	0.00902235	0.561533	0.455095	0.282039	0.194802	0.688041	0.501233	0.122412
MZ00006632	-0.0913614	-0.698371	-0.41212	-0.260209	0.0394086	-0.0401849	0.2777	-0.245577	0.139524	-0.315477	0.82196	0.0405565		MZ00009496	-0.435398	-0.862465	-0.000557904	0.298747	-0.372502	-1.01154	-0.00199512	0.031371	-0.600279	-0.526531	-0.542671	0.705064
MZ00006641	-0.13822	0.467444	0.275572	0.0473549	-0.297689	0.179554	0.33211	0.0681093	-0.0510836	0.293824	0.638937	0.131579		MZ00011782	-0.0691841	-0.458024	0.0203369	0.364975	0.0452622	-0.683085	0.216027	0.343036	-0.00606949	-0.551427	0.130783	0.140867
MZ00006642	-0.0919845	0.0656692	0.375364	-0.0372061	-0.16873	0.0220927	0.088542	-0.113162	0.0261299	0.16483	-0.069177	0.161706		MZ00011788	0.0126734	0.00020113	0.267408	-0.0131326	-0.454726	0.218032	0.34138	-0.0628422	-0.155572	0.150758	0.286694	0.103678
MZ00006646	-0.66854	0.110567	0.307705	-0.0156882	-0.0514623	0.161632	-0.16276	0.0257072	-0.456371	0.0373829	0.422709	-0.131945		MZ00011797	-0.415706	0.465981	0.352013	-0.130146	-0.62782	0.0939545	0.230015	-0.222864	0.160845	0.373492	0.175724	0.161823
MZ00006650	-0.256047	-0.0469727	0.105885	0.424361	0.235494	0.227193	-0.0129074	0.184417	0.139892	-0.263474	0.0784846	-0.143763		MZ00011804	0.0275473	-0.28093	0.187401	0.284811	0.1477	0.134867	-0.0637156	-0.195599	-0.347982	-0.0910308	-0.108667	-0.0601135
MZ00006651	0.483398	0.159333	1.01273	0.132536	-0.441006	0.192862	-0.518455	0.0843668	-0.320878	0.268175	0.305785	-0.171843		MZ00011810	0.190914	-0.209735	0.386758	-0.121097	-0.256732	0.100496	-0.0952926	-0.0787669	-0.452543	-0.159289	0.244864	-0.115609
MZ00006653	0.0695136	0.82953	1.04367	0.0932345	-0.475392	0.0991191	0.842049	-0.0501938	-0.931917	0.540549	0.432309	0.19881		MZ00011824	-0.445224	-0.0851414	-0.050681	-0.441022	-0.25333	-0.199266	0.175353	-0.502111	-0.125665	-0.363316	0.301516	-0.176082
MZ00006656	0.112279	0.0362824	0.23425	-0.451682	-0.506457	-0.122295	0.889466	-0.0498898	-0.92984	0.244142	0.639392	0.769571		MZ00011828	-0.37169	-0.00826722	0.413357	0.0975933	-1.17747	-0.265613	0.201678	0.060468	-0.329609	-0.584613	0.656354	-0.371142
MZ00006657	-0.0692155	0.0533827	0.154978	0.0312797	0.129516	-0.15318	-1.1186	0.250166	-0.291976	-0.30777	-0.191683	-0.263797		MZ00011833	0.419056	0.585216	0.393896	-0.655261	-0.921005	0.476253	0.00961136	-0.2264	0.077168	0.595764	0.0737266	-0.84555
MZ00006666	0.183136	0.53124	0.0641332	0.164109	-0.0885833	0.062361	0.0623101	-0.2153	0.644656	-0.0426169	-0.043727	0.035879		MZ00011835	-1.14192	0.486815	0.0968782	-0.14405	-0.949958	0.0393989	-0.0733975	-0.224262	-1.35018	-0.122294	0.129534	-0.182304
MZ00006671	0.0567375	-0.292647	0.127758	0.00857312	0.280069	-0.138158	-0.28603	0.276671	0.121468	0.306789	-0.394368	0.188222		MZ00011837	-0.395901	0.384518	0.310007	-0.422919	-0.822274	0.164457	-0.0197	-0.200677	-0.424478	0.0263684	-0.0855279	-0.807212
MZ00006675	0.422682	-2.35841	-0.00126273	0.356361	0.497318	-0.511599	-0.732381	0.935002	-0.0138895	-0.615169	-0.568999	-0.228997		MZ00011838	0.796516	-0.917387	-0.246546	0.561113	2.17307	0.172552	-0.957972	0.79216	0.346145	-0.331076	-1.91949	-0.0606065
MZ00006686	-0.503091	-0.287602	0.36167	-0.555298	-0.958609	-0.796432	0.128112	-0.442859	-0.448852	-0.473633	0.239187	0.465999		MZ00011841	-0.333822	0.396037	-0.136021	-0.367838	-0.703667	0.0365731	0.295738	0.195607	-0.174453	0.357768	0.0954392	0.280438
MZ00006687	-0.0971905	-0.32496	-0.0406356	0.629033	0.59013	-0.19717	0.0614197	0.288565	0.0808713	-0.359747	-0.486329	0.411273		MZ00011842	-0.253489	-0.0677475	0.063162	0.0923705	0.473312	-0.323189	0.531515	0.62571	-0.000798479	-0.24045	-0.040317	-0.0873291
MZ00006688	-0.392397	-0.207424	-0.122333	0.306364	0.162969	0.0509999	-0.413407	0.0553627	0.0151317	-0.092178	-0.0675493	0.391828		MZ00011851	-0.678292	-0.307677	0.781221	0.218252	0.336362	0.179547	0.900477	-0.684741	0.15202	0.494024	0.483083	0.125897
MZ00006689	-0.376417	0.20546	0.535973	-0.587457	-0.808175	0.332118	0.157925	-0.254748	-0.86481	-0.0457129	0.880965	0.0708869		MZ00011854	-0.555987	0.112785	-0.259384	0.569366	-0.280709	-0.88452	0.360677	0.263917	-0.00534096	-0.885368	-0.167833	0.182857
MZ00006691	-0.241673	-0.415764	0.763425	0.0581391	-0.693856	0.0764263	0.577612	-0.281377	-0.319095	0.392458	0.651337	0.381493		MZ00011863	-0.00544471	0.11049	0.684115	0.170961	-0.480744	0.545586	1.27214	-0.0715497	0.0621823	0.445801	0.884312	0.233448
MZ00006705	0.959345	0.835272	-1.92102	0.556902	0.989192	-0.33868	-0.643866	0.699585	-0.0619921	-0.863192	-1.2022	-0.554515		MZ00011869	-0.0440597	0.0403379	0.679034	0.185599	-0.125149	0.232366	0.399966	-0.060684	0.114741	0.279722	0.686169	0.215158
MZ00006706	-0.0777113	-0.0162623	0.494091	-0.502235	0.0287734	0.197556	0.319974	-0.172437	-0.829408	0.508357	0.259055	-0.184585		MZ00011873	0.0421015	-0.208924	0.133638	0.0461655	-0.114536	-0.777262	0.141682	0.0875378	-0.143779	-0.350237	-0.0783135	0.258957
MZ00006710	0.652949	-0.255649	-0.012813	-0.180775	-0.0946484	-0.190485	-0.202997	0.093877	-0.0976616	0.23375	-0.162239	0.305696		MZ00011892	0.44288	-0.267879	0.133259	0.371778	1.19796	0.528221	-0.324209	-0.528024	0.704982	1.31478	-0.00970614	0.3363
MZ00006712	-0.0529064	-0.171626	0.0410511	0.163685	-0.158357	0.0990359	-0.214054	0.21629	-0.0779394	-0.170725	0.177602	0.603686		MZ00011895	0.127201	0.389497	-0.562665	-0.225405	0.570241	1.44788	-0.237969	-0.490216	0.237228	0.176545	-0.197821	-0.108505
MZ00006721	0.635767	-0.40359	0.762567	-0.154832	0.00271115	0.100364	0.103398	-0.0964273	-0.242988	-0.340355	0.461374	0.491267		MZ00011903	-1.39968	-0.574368	-1.40169	0.36113	0.641161	0.0650348	0.00605652	0.452347	1.13813	-0.796913	-1.42691	-0.798483
MZ00006728	0.158618	0.405066	0.440661	-0.164938	-0.557245	0.20608	0.627633	-0.127398	-0.850969	-0.0866373	0.894193	0.294099		MZ00011908	-3.8073	-2.82843	-5.03383	-2.37681	-0.924991	-0.443158	-1.07308	-3.95654	-0.51555	-4.58122	-3.67437	-4.58096
MZ00006732	0.446315	-0.30018	0.21532	-0.063221	0.594694	0.23889	0.517675	0.204264	0.428116	-0.231357	-0.222946	-0.0535843		MZ00011909	-1.42769	0.0435811	0.327376	1.49989	0.165361	-1.79008	0.657659	0.809421	0.149506	-1.69874	0.281101	0.979
MZ00006733	-0.616301	0.319549	-0.123431	0.524882	0.499618	-0.344224	0.352215	-0.440252	0.430812	-0.690522	-0.149051	0.488451		MZ00011916	0.0863589	-0.0691623	0.0634429	0.259473	0.434494	-0.0899662	0.625262	0.172065	0.646827	0.149301	0.0650118	0.336327
MZ00006735	-0.0116281	-0.239855	-0.525547	0.0476593	-0.522374	-0.39023	-0.634934	0.553716	-0.134339	-0.0789298	-0.282524	0.32384		MZ00011923	-0.0755783	0.281469	0.265643	-0.0506989	0.737867	-0.785724	-0.105222	0.459347	-0.016313	-0.819216	-0.608085	0.00433514
MZ00006737	-0.0413047	-0.0639954	0.796275	-0.232041	-0.410609	0.494083	0.0280069	0.37293	-0.245022	0.405094	0.497158	0.277794		MZ00011924	-0.647208	0.0196418	0.128058	0.443103	-0.221892	-0.834258	-0.116082	-0.383049	-0.075413	-0.912957	0.0721932	0.325366
MZ00006738	0.130907	-0.473795	0.576362	0.353732	-0.347256	-0.462016	0.0138013	0.175638	0.584398	0.344156	0.194396	0.168265		MZ00011926	0.67324	-0.0478262	-0.312971	0.528424	2.27012	0.14409	-0.0880438	1.16983	1.07888	-0.973663	-1.7399	0.577964
MZ00006739	0.0288205	-0.192828	0.373206	-0.0944572	-0.726182	0.284454	0.195915	-0.123361	-0.129542	-0.0981666	0.52913	0.393749		MZ00011928	0.103499	-0.103834	0.191008	-0.772713	-0.277398	0.461803	0.679378	-0.0358452	0.148316	0.298661	0.0786692	-0.74833
MZ00006747	0.22404	-0.0955837	0.161109	-0.0249833	-0.0503712	0.121352	0.490368	-0.267613	-0.446284	0.0125628	0.57566	-0.284991		MZ00011929	-0.30224	0.378536	-0.259412	-0.4142	-1.70941	-0.325864	-0.438525	-1.08372	-1.80205	-0.481629	0.682437	-0.0248658
MZ00006748	-0.177739	0.128706	-0.0482904	0.213296	0.248313	0.179209	0.369335	0.251308	0.427743	0.245155	-0.33909	-0.166548		MZ00011931	-0.140607	-0.216313	0.140999	0.230834	0.341228	-0.979537	-0.0427287	0.410253	0.298944	-0.498081	-0.344907	0.0389568
MZ00006751	0.38132	-0.864663	-0.208044	-0.266444	0.470002	-0.159614	-0.488399	0.264146	0.00567741	-0.530058	-0.457609	1.16095		MZ00011932	-0.425738	0.0439706	-0.074355	0.146013	-0.522866	0.682546	0.187182	-0.618403	0.11805	0.499876	-0.635745	0.0550096
MZ00006754	0.487475	-0.610424	-0.397518	0.068379	0.880227	-0.056104	-0.294939	0.623683	0.140108	-0.408168	-0.595949	-0.0761568		MZ00011934	-1.25098	0.646689	0.223928	-0.068788	-0.0584058	-0.275073	1.7998	-0.774684	0.604888	-0.732274	0.386915	0.278675
MZ00006755	0.177646	-0.21316	0.312131	0.522203	0.621678	-0.0174756	0.0567045	0.394655	-0.0586537	0.53733	-0.573981	-0.0903742		MZ00011946	0.143053	-0.067887	0.149638	-0.0341847	0.426959	-0.286427	0.267438	0.164026	-0.67882	0.263489	-0.122946	0.373186
MZ00006759	0.0673805	-0.118504	-0.202908	0.148277	0.332103	0.0154256	-0.15196	0.298614	-0.320613	-0.0524567	0.125477	-0.510659		MZ00011952	0.268596	0.389471	0.481418	-0.394401	0.151532	0.000851928	0.44203	0.526157	0.0179835	0.495276	0.860603	-0.161651
MZ00006762	0.03561	-0.523413	0.0755372	0.60989	0.961747	-0.580169	0.0234075	0.871146	0.752107	-1.22481	-0.580014	0.96286		MZ00011953	0.223797	-0.020631	-0.437314	-0.416484	0.921711	-0.623824	-0.667018	0.402331	-0.0198282	-1.15765	-0.973521	0.0796093
MZ00006768	-0.190796	0.151009	0.291514	0.312689	-0.393902	0.294385	0.175894	-0.211361	0.0777712	0.419545	0.597278	0.373125		MZ00011957	-0.666112	-0.136106	-0.584691	0.00634383	0.589987	-0.824423	0.283646	0.170629	0.703287	-0.0197316	-0.289649	-0.387863
MZ00006776	-3.24165	-3.02839	-4.41539	-3.45398	-3.78832	-2.77631	-3.21169	-3.32024	-3.30112	-2.79758	-2.66299	-2.29313		MZ00011963	0.294281	0.0942399	0.243211	0.76644	1.21315	0.742743	0.129882	0.580295	0.203685	-0.263842	-0.085731	0.351975
MZ00006781	0.727313	-0.289036	0.454916	-0.752227	-0.471375	0.378645	-0.353111	0.0542846	-0.131054	0.255345	-0.193474	-1.70992		MZ00011968	-0.204877	-0.750423	0.649879	0.013188	0.78411	-0.301312	-0.730262	1.06976	0.0487089	-0.345225	-0.266789	0.304826
MZ00006782	0.127688	-0.20251	0.0419723	0.202162	-0.139851	-0.276487	-0.0287959	0.0865054	-0.0998759	-0.293598	-0.259505	0.272083		MZ00011971	-0.990519	-0.386136	0.354987	0.289762	-0.439518	0.120571	-0.599727	0.416145	-0.037386	0.168793	-1.08134	0.108983
MZ00006790	-0.0484718	-0.0167141	0.223864	0.0757701	-0.321096	0.193528	0.19195	-0.321661	-0.243924	-0.0135385	0.330661	0.207857		MZ00011975	-0.0946304	-0.63232	-0.0820411	-0.165879	0.057398	-0.243274	-0.0308831	0.0592815	0.18021	-0.0105719	-0.0534467	0.533831
MZ00006791	0.250384	-0.217248	-0.348194	1.02198	0.73156	-0.431758	0.72981	0.626175	0.576371	-0.190409	-0.259578	0.356177		MZ00011977	0.0877367	0.786204	0.152289	-0.274676	-0.913211	-0.134528	0.0716958	0.654853	-1.04233	-0.525469	0.778115	0.099189
MZ00006794	0.458469	0.124776	0.345791	-0.147742	0.167586	-0.0107737	0.383115	-0.0794087	-0.357896	-0.377111	0.00682082	0.0623771		MZ00011983	0.0128664	-0.256358	-0.475169	0.048558	-0.485535	-0.751934	-0.382677	0.0030843	-0.310051	0.0743349	-0.52377	-0.387132
MZ00006796	-0.124991	-0.0357855	0.0774985	-0.227869	-0.365284	-0.0407626	0.840411	0.329556	-0.412808	0.498757	0.709814	-0.412819		MZ00012008	-0.272191	-0.0273697	0.589722	-0.391563	-0.269062	0.358122	0.436385	-0.354778	-0.233573	0.733895	-0.108897	0.309013
MZ00006804	0.65954	0.0172284	0.196328	0.552033	1.25738	0.4806	0.531	0.97159	1.5261	0.0288646	-0.13275	0.407126		MZ00012009	-0.195856	-0.14971	0.74241	-0.109572	0.189435	0.400812	0.186813	-0.471737	-0.358757	-0.0265008	0.300895	0.0323883
MZ00006811	-0.395966	-0.571073	-0.471189	-0.634123	0.106329	-0.121477	-0.599488	0.146294	-0.304056	-0.179048	-0.574217	0.0503348		MZ00012011	0.615541	-0.528503	0.557951	-0.192452	-0.0197249	-0.0810453	0.454005	0.204734	0.145278	0.263493	-0.148479	0.450078
MZ00006820	0.206959	0.0122202	0.420343	0.167683	0.0294034	0.138245	0.548724	0.208323	0.0808676	-0.0937364	0.0692645	0.033671		MZ00012020	0.111321	0.0390108	-0.177471	-0.123206	0.101145	0.255168	-0.403436	0.402573	-0.132934	0.406872	-0.43808	-0.240595
MZ00006822	-0.210629	0.302779	0.453607	-0.502436	-0.292218	0.0538857	1.53064	0.0410144	0.117984	0.565507	0.823931	0.334576		MZ00012024	0.241278	0.0268843	0.14055	0.133375	-0.0165117	-0.168859	-0.141558	0.375043	-0.14889	0.704491	0.291261	0.275726
MZ00006832	-0.204939	-0.0348366	-0.11204	-0.201456	-0.883025	0.272786	-0.00336722	-0.657597	-0.0759384	4.00484	0.366906	0.162503		MZ00012033	-0.54876	0.129302	0.218823	-0.0252957	-0.433286	0.531215	-0.374784	-0.910549	-0.318551	-1.3172	0.285754	-0.418117
MZ00006834	-0.480072	-0.0203577	0.0927758	-0.063222	-0.503009	0.203754	-0.178001	-0.658243	-0.712957	0.581053	0.876099	-0.303941		MZ00012040	0.68223	0.977198	1.2645	0.266741	-0.0582492	1.40368	0.162442	-1.08171	0.393415	-0.106569	-0.117752	-0.371532
MZ00006838	-0.153705	0.341477	-0.0762273	-0.327566	-1.02078	0.278664	0.19201	-0.514686	-0.882657	-0.049597	0.334059	-0.178666		MZ00012046	-0.17732	0.432563	0.937906	-0.0866132	-0.36285	0.329308	0.444374	0.0532163	0.154692	0.379751	0.534937	0.433832
MZ00006845	0.0709765	0.36859	-0.189327	0.137164	0.18991	0.43561	2.52236	0.0670925	0.305548	0.0236811	0.219252	0.307158		MZ00012047	0.191753	-0.607228	0.0971164	0.217531	0.74216	-0.565565	0.32479	0.347617	0.835721	2.16978	0.134238	0.751229
MZ00006853	0.413755	0.0232772	-0.321052	1.07561	-0.263512	0.504436	-0.656722	-0.170261	0.613175	-0.0798716	-0.289915	-0.747485		MZ00012059	0.447304	-0.131957	0.0974972	-0.762938	-0.334319	0.66306	0.638436	0.0617944	0.67145	0.0193428	0.498553	-0.0775378
MZ00006854	-0.609983	-0.00783498	-0.558214	-0.535578	-0.947709	-0.230117	-0.773529	-0.89693	-0.714327	-0.650319	-0.718531	-0.59608		MZ00012062	0.240855	-0.397186	0.472629	-0.0630086	0.958013	0.229467	-0.431484	0.120012	-0.561018	0.0937019	-0.265946	-0.019051
MZ00006859	0.532601	-0.832519	-0.271617	1.27752	1.47778	-0.0672297	-0.229326	0.0342215	1.26449	-1.40119	-1.88815	-0.0682566		MZ00012063	0.102944	-0.194595	0.135524	-0.124427	0.838621	-0.171371	-0.0414399	0.166664	0.00706961	-0.432586	0.000325587	-0.00557759
MZ00006861	-0.445239	0.0744929	-0.123723	0.0782943	-0.649453	-0.583653	-0.299877	-0.193064	-0.48186	0.74059	0.152448	0.0471521		MZ00012064	-1.18598	0.851627	0.323339	-0.26334	-0.972751	0.185847	1.06977	-1.10371	0.0677078	-0.343934	0.439389	0.388651
MZ00006888	-0.553718	-0.123475	-0.979877	0.223209	-0.00438031	-1.03506	0.344188	-0.273815	0.554601	-2.12566	-0.318727	0.285947		MZ00012070	0.443315	0.144397	0.209413	-0.400894	-0.0632173	0.236183	0.0224571	-0.0253741	0.0967081	0.457024	0.174409	0.0960363
MZ00006890	-0.200621	0.26124	0.0910268	0.1377	-0.240755	-0.220704	0.174817	-0.0881068	-1.73015	-0.14969	0.0740149	0.159809		MZ00012072	-0.0825036	-0.186416	-0.526929	0.293392	-0.151826	-0.520686	-0.515529	0.787804	0.0452893	0.248196	-0.05416	0.145326
MZ00006893	-0.00960839	-0.0867841	0.0575748	0.654502	0.50577	-0.0340408	1.57794	1.03982	-0.00199393	0.185936	0.0359487	0.583679		MZ00012073	-0.156983	0.274818	-0.00291605	0.190113	0.00948231	0.133073	0.34457	-0.000163925	0.230019	-0.0380658	-0.235572	-0.000419407
MZ00006903	-0.341991	0.126698	-0.718784	0.107209	0.397714	-0.862511	-0.26743	-0.387216	-0.272992	-0.398663	-0.510058	-0.011398		MZ00012075	-0.126583	0.548653	0.573782	0.0154726	-0.23371	-0.0651926	0.315307	-0.174279	0.903291	0.602342	0.488741	0.187862
MZ00006906	0.037886	0.00209123	0.224677	0.0436876	-0.319633	-0.335448	-0.351519	-0.142526	-0.247888	-0.594634	-0.210348	0.0541096		MZ00012076	0.114971	1.48519	0.22985	-0.823268	-0.705074	1.82578	0.244058	0.0359633	0.068075	1.27136	0.851175	-0.681993
MZ00006916	0.154941	0.430544	-0.463649	0.0684556	-0.0651926	0.339723	0.531945	-0.0456276	0.819657	0.328608	0.32074	-0.279345		MZ00012079	-0.125487	-0.357776	-0.0479018	0.519168	1.66287	-0.0443302	0.224459	0.568504	-0.34085	-0.732902	-0.338955	0.397762
MZ00006920	-0.280469	0.472285	-0.234542	0.20001	0.00968813	-0.159588	0.12906	-0.112968	-1.60614	-0.322366	-0.236091	-0.26139		MZ00012080	0.240464	0.857693	0.638831	-0.0773941	-0.0170087	-0.0752665	0.627488	-0.750715	-0.339576	0.469949	0.669028	-0.334549
MZ00006924	-0.9282	0.0610049	-0.14032	0.122381	-0.985882	0.0833888	0.0873121	-0.72657	-0.331839	-0.464437	0.553574	-0.666839		MZ00012086	-0.205517	-0.221162	-0.190331	0.588566	0.991606	0.225688	-0.386672	0.439745	-0.122843	0.0975317	-0.377736	-0.133794
MZ00006925	0.0664527	-0.0842155	0.162596	0.259344	0.472156	-0.119522	-0.555925	0.202555	-0.0436426	-0.251468	0.176342	-0.216748		MZ00012087	0.98468	-0.300073	0.945541	0.111056	-0.0309814	-0.217107	0.0627424	-0.30459	-0.157969	-0.159774	0.636659	0.45855
MZ00006939	0.261241	0.204966	0.0605315	0.0444999	0.308126	0.507368	0.564624	0.10925	0.729365	0.480768	0.29168	0.123187		MZ00012088	-0.234095	0.152388	0.149048	0.676468	-0.376044	0.0727869	0.6609	0.733307	-0.114583	0.153904	0.574413	0.767458
MZ00006943	-0.251222	-0.346548	0.204658	0.0919568	-0.033041	-0.0825931	0.0197794	-0.31874	-0.567016	-0.56376	0.138723	0.292818		MZ00012091	-0.107468	-0.0285466	-0.197816	-0.207877	0.0689806	0.415998	0.191761	-0.000280959	0.630004	0.118648	0.341679	0.123399
MZ00006945	0.110692	-0.201827	0.00320718	0.0795482	0.2513	0.476004	0.608109	-0.24191	0.0218031	0.505247	0.138744	-0.11026		MZ00012095	0.162973	-0.387977	-0.374774	0.271501	0.37604	-0.30008	-0.533899	0.724	-0.212805	-0.6873	-0.666537	-0.0658446
MZ00006951	0.29936	-0.196707	-0.339372	-0.493925	-0.00379803	0.443715	0.243596	-0.155839	0.662171	0.00892245	-0.086877	0.0994571		MZ00012097	-0.0203934	0.251086	-0.329397	0.215712	0.360854	-0.298676	0.438044	0.246457	0.607583	0.0591854	0.0132413	0.0528482
MZ00006957	0.160574	-0.110313	0.0628542	-0.162711	-0.232547	0.232266	0.428212	-0.4599	0.582111	0.0837447	0.259027	0.139867		MZ00012098	-0.018068	0.281662	0.396983	0.0982837	0.103708	-0.103883	-0.60531	0.204084	0.307667	0.761042	0.286477	0.133311
MZ00006963	0.462301	0.483382	0.115882	0.312801	0.0734507	0.634759	0.542811	-0.214284	0.643376	0.971874	0.726393	0.111754		MZ00012100	0.471239	0.456603	0.115246	0.0731745	0.667154	0.266724	-0.00805521	0.0682942	0.0130942	0.325723	-0.150299	0.292371
MZ00006975	0.0316288	-0.108752	0.0789634	0.35774	-0.0854065	-0.259996	-0.00821861	0.185249	0.648288	0.422614	0.405653	0.093559		MZ00012103	0.219163	-0.625567	-0.371311	-0.0674669	1.00873	0.477285	0.499981	0.00915072	0.15049	0.491366	-0.36106	0.179538
MZ00006978	-0.576532	-0.0318763	0.0266676	0.352238	0.0482465	-0.204857	0.111043	-0.253517	-0.306257	-0.00349338	0.192608	0.0914047		MZ00012106	0.126183	0.121686	0.319227	0.465354	-0.497669	0.0503847	0.632752	-0.682492	0.11476	0.229935	0.67531	0.061082
MZ00006980	-0.049631	0.457076	0.00642703	0.0144195	0.166319	0.118608	0.257965	-0.354563	0.368062	-0.146318	0.0741886	0.11347		MZ00012109	-0.994199	-0.32441	-0.34708	0.265244	-0.556831	0.628985	0.330077	-0.960839	-0.0275121	0.377597	0.222373	0.197822
MZ00006981	-0.0832076	0.0244041	0.195851	0.118918	-0.00827527	-0.0805618	-0.0443671	0.21669	0.473031	0.248088	0.148291	0.176768		MZ00012118	0.290339	-0.303036	0.321906	-0.228591	0.0707615	-0.15883	0.420873	0.110457	0.108344	0.282154	0.611305	0.0660649
MZ00006983	-0.116704	-0.025816	-0.456742	-0.192987	-0.0445591	-0.0364078	-0.202551	-0.152906	-0.0185569	-0.174135	-0.414342	-0.323875		MZ00012120	-0.113307	0.0168045	0.0153417	-0.0132703	-0.661375	0.181236	0.00409265	-0.075694	-0.169365	0.650409	0.0511173	0.00534868
MZ00006990	0.0715081	0.192831	-0.066798	-0.232346	0.0842192	-0.53609	0.0987775	0.295971	-0.448801	-0.339148	-0.431852	0.14602		MZ00012125	0.716693	-0.367973	-0.191759	-0.0148389	-0.0614362	-0.616575	-0.0147125	0.0708098	-0.0499391	-0.0768585	0.163761	0.135332
MZ00006994	-1.1934	-0.0833591	1.03727	-0.125562	-0.38464	0.0778991	0.363404	0.307733	0.354385	0.490203	1.9038	0.119925		MZ00012126	0.481387	-0.728519	0.156977	0.500914	-0.491018	-0.587102	-0.69457	0.274693	-0.745423	-0.472526	-1.05383	0.280972
MZ00006996	0.475353	0.04266	-0.0509356	0.230313	-0.121611	-0.145396	-0.15301	-0.00684832	-0.129288	0.05287	0.220865	-0.369934		MZ00012133	0.807883	-0.381366	0.0233304	0.348572	0.992828	0.0940629	0.376	-0.263157	-0.0966961	0.0237963	-0.0211255	0.143188
MZ00006998	0.246123	2.461	0.0800634	0.174419	0.900398	0.340161	0.352731	-0.0215611	0.456183	0.236377	-0.0416587	-0.159822		MZ00012134	0.114871	-0.152298	0.140716	0.529644	0.695793	0.396419	-0.469653	0.536219	0.00064801	-0.509329	-0.252384	0.181489
MZ00007006	-0.159313	-0.0470604	-0.125287	0.153497	-0.0886566	0.104951	0.0409455	0.827	-0.146092	-0.0448066	0.00398483	0.384646		MZ00012136	0.302501	0.114591	0.93248	0.0687433	-0.0838744	0.15574	0.12829	0.0118342	-0.0378409	0.200947	1.18411	-0.184367
MZ00007007	0.123737	-0.0553214	0.758251	-0.201701	-0.835118	-0.214562	0.63497	-0.137199	-0.622297	-0.000119473	0.710405	0.400677		MZ00012144	0.108578	-0.77837	-0.602237	0.535985	0.263775	-0.989736	-0.391765	0.757877	0.118491	-0.0912874	-0.579078	0.181323
MZ00007008	0.188553	-0.0450777	0.0268981	0.0994622	0.0516861	-0.437202	-0.36086	0.445681	-0.318998	-0.288145	-0.492625	0.510288		MZ00012147	-0.00493179	0.501325	0.130864	-0.287026	-0.129123	0.374061	0.0712746	0.0831397	0.0397129	0.0453425	-0.160189	-0.221118
MZ00007010	-0.178733	2.90372	0.0734643	0.0939141	-0.0757151	0.232105	0.665477	0.0327536	-0.268574	-0.110076	-0.0529356	-0.328372		MZ00012149	0.0907972	-0.166267	-0.165415	0.244129	-0.298399	-0.138436	0.130755	0.183011	0.15272	-0.474846	-0.542035	-0.0976512
MZ00007014	0.30888	0.22012	0.0530427	-0.55358	-0.58644	-0.0304874	-0.566099	0.510215	-0.618561	0.451294	0.108622	-0.0287455		MZ00012151	0.0870984	-0.530363	0.00776283	0.393032	0.635191	-0.09422	0.433303	1.60982	-0.0512642	-0.800315	-0.301319	0.926434
MZ00007018	1.35176	-1.39981	-1.22117	0.307589	0.605899	0.651431	-0.64557	1.59475	0.354967	-0.138735	-0.738694	0.163011		MZ00012152	0.069383	0.156036	0.00359621	0.419296	0.920552	-0.125606	-0.271128	-0.17051	0.00879287	-0.346069	-0.124749	-0.00589566
MZ00007019	0.0993453	0.425031	0.036073	0.227077	0.139831	0.000840449	-0.145104	-0.0844956	0.0343219	-0.187906	-0.0382518	0.108351		MZ00012159	-0.203066	-0.283716	0.379578	0.386922	0.606897	0.0900385	-0.0400521	0.238422	-0.0590641	-0.841882	-0.21476	0.12858
MZ00007034	0.108626	0.178871	-0.0893698	-0.111089	0.127987	0.349833	0.412602	0.481519	0.600287	-0.154237	-0.117027	0.16397		MZ00013335	0.180128	-0.0691039	-0.0251113	0.131206	0.141662	0.0240269	0.0104093	-0.0434216	0.301355	-0.106057	-0.431127	-0.392203
MZ00007036	-0.475159	0.170206	0.0251027	0.112207	0.407277	-0.0651114	0.13329	-0.0087862	-0.487119	-0.137445	0.133302	-0.197153		MZ00013385	-0.871102	0.482179	0.862197	0.0511776	-0.375024	0.259797	2.1392	-0.889719	-0.306588	0.353208	0.79083	0.788877
MZ00007037	-0.388998	-0.190952	-0.210268	-0.0941109	-0.547645	-0.230981	-0.175357	0.288264	-0.522908	0.160011	0.0199571	-0.340121		MZ00013385	-0.738055	0.0516236	0.929819	-0.361375	-0.398217	0.676344	1.40272	-0.960457	-0.203345	0.257317	0.847676	0.737939
MZ00007040	-0.221825	0.119619	-0.0544508	0.0368871	0.181485	0.263405	0.120016	-0.0376572	0.511166	0.763284	-0.109114	-0.0252286		MZ00013385	-0.874677	0.691028	0.732209	0.0223184	-0.652306	-0.41702	1.58094	-0.746986	-0.177911	-0.246518	1.01733	0.616164
MZ00007046	0.0644296	0.0203744	0.11841	-0.622859	-0.058005	0.284088	-0.0418691	-1.03387	-0.113249	-0.226748	0.00254612	0.023346		MZ00013385	-0.758473	0.937909	0.691564	-0.460384	-0.199411	0.242451	1.57621	-1.26203	-0.646433	-0.279705	0.715748	0.776401
MZ00007052	0.206195	-0.169291	0.290793	-0.643628	-0.0631114	0.38973	0.136103	-0.139434	0.144497	0.426812	0.443234	0.63741		MZ00013385	-1.1861	0.867627	0.196958	-0.114583	-0.637709	-0.320667	0.953164	-0.689436	0.00637932	0.733319	0.362236	0.13375
MZ00007057	-1.49018	-0.00858077	-1.47332	-0.457489	-0.701889	-0.138876	0.19839	-1.05147	-1.29659	-0.757431	0.399952	0.110581		MZ00013385	-0.574617	0.632836	0.348494	-0.454044	0.0301216	-0.175292	0.719684	-0.80778	0.137627	0.245723	0.3202	-0.0822024
MZ00007058	0.0903517	0.235844	-0.206357	0.113121	0.107191	0.227415	0.203346	0.167181	0.167885	0.435418	0.074826	-0.0635968		MZ00013385	-0.657977	0.570589	0.308676	0.0105434	0.561119	-0.400969	1.06541	-0.824575	0.201486	0.188617	0.233355	0.118112
MZ00007064	-0.0884276	0.0116402	0.302349	-0.00201703	0.220815	-0.110704	0.11812	0.154647	-0.460545	0.375952	0.633134	-0.0737708		MZ00013385	-0.332477	0.578612	0.74243	-0.288435	-0.105151	-0.796896	0.892333	-0.86829	-0.0620072	0.228041	0.218777	-0.0473725
MZ00007069	0.190278	-0.029527	-0.168844	-0.497428	0.233009	-0.302982	-0.248976	-1.07594	-0.628012	-1.021	-0.833536	0.0546274		MZ00013385	-1.1209	0.444862	0.646745	-0.0106806	-1.17369	-0.078916	0.852958	-0.622874	-0.679139	-0.212383	0.523906	-0.0666297
MZ00007070	0.0183362	-0.296532	-0.146304	0.000439036	0.0199962	0.0197417	-0.0296404	-0.261538	0.0852589	-0.0294486	0.439255	0.414312		MZ00013385	-0.44249	-0.00983115	0.428261	-0.314515	-1.23769	-0.554698	0.579367	-0.807539	-0.47729	0.455882	0.513048	0.112864
MZ00007075	-0.627049	-2.08494	-1.206	-1.32843	-1.35916	-0.515847	-1.18202	-1.64865	-0.633137	-2.16718	-0.778377	-0.571662		MZ00013385	-0.642442	0.683416	0.362463	-0.243447	-1.11923	-0.288215	0.854105	-0.978775	-0.336345	-0.132668	0.472668	-0.149074
MZ00007076	0.239543	0.0866664	0.0710322	-0.309159	0.26215	0.216322	0.32762	0.280531	0.126869	0.0711167	0.257302	0.414451		MZ00013385	-0.569217	0.213147	0.289408	-0.512855	-1.28336	-0.287555	0.867824	-0.778729	0.113449	0.0735386	0.314243	0.0590043
MZ00007089	0.139192	-0.337113	0.00987622	0.866344	0.823642	-0.220344	-0.154331	1.1417	0.606128	-0.149968	-0.799431	0.267025		MZ00013437	-0.0722845	0.455355	0.01601	0.0763284	0.265027	0.67691	-0.0725212	-0.100807	0.307733	0.384874	-0.181394	-0.401602
MZ00007090	-0.249809	-0.186207	0.739331	-0.497443	-1.10774	-0.402577	0.63381	-0.394682	-1.24309	0.259449	0.860737	0.413552		MZ00013437	-0.118397	0.164117	-0.478651	0.0561525	0.0973025	0.394083	0.54238	-0.0854689	0.254252	-0.0669862	-0.0153566	0.110542
MZ00007095	0.504017	-1.11384	-0.130307	0.219203	0.500754	-0.273405	-0.066909	0.646164	0.3656	-0.913984	-0.61492	0.742789		MZ00013684	-0.439205	-0.0685428	0.0513641	0.151394	-0.0618127	-0.254006	0.332326	0.115832	-0.533535	-0.463728	0.491733	0.404697
MZ00007104	0.0998227	0.261992	0.660475	0.390923	-0.207635	-0.44932	0.82671	-0.331169	-0.246532	-0.268883	-0.217669	0.31767		MZ00013685	0.347431	-0.128923	-0.830651	0.133541	0.567243	-0.217944	-0.00108804	0.826563	-0.0161857	0.256706	-0.00101096	-0.174304
MZ00007113	-0.0266013	-0.0498409	0.779886	0.328761	-0.517255	0.309023	0.276214	0.0817731	-0.465738	0.72375	0.96784	0.116092		MZ00013686	0.442144	-0.213751	-0.138117	-0.100096	0.594408	-0.0307373	0.413298	0.333852	0.267949	-0.376899	-0.296773	0.2155
MZ00007114	0.0561242	0.0543402	0.0735847	-0.226177	-0.123692	-0.0197197	0.241633	0.364765	-0.0598787	-0.0830228	-0.368678	0.0417016		MZ00013688	0.669079	0.183111	0.319373	0.239348	0.791447	0.160938	-0.800322	0.28527	0.106769	-0.0522207	-0.165544	-0.410724
MZ00007122	0.7291	0.0103279	0.0321365	-0.0217261	-0.135775	0.527655	-0.190119	0.824022	0.163198	0.031231	0.234496	0.533899		MZ00013689	-0.924513	-0.140779	0.149904	0.973932	-0.261026	-0.907012	1.21366	-0.0536504	0.297716	-1.01173	0.326119	0.937099
MZ00007141	0.262028	-0.236149	-0.0721827	-0.458383	0.502352	0.153976	-0.184902	-0.115462	0.136735	-0.139724	-0.49034	0.0498697		MZ00013697	-1.0929	1.20572	0.787073	0.202271	-1.58911	-0.00984876	0.480264	-1.31332	-0.0874526	-0.506081	0.40535	0.111325
MZ00007152	0.523438	0.204348	0.0925373	0.171915	0.63713	-0.248893	0.625807	0.0781741	0.154907	-0.0782308	0.0118668	-0.166507		MZ00013700	-0.247772	0.170115	-0.111281	-0.131061	1.23675	0.280381	-0.494014	0.0392434	0.666267	-0.0490423	0.165154	-0.392546
MZ00007154	-0.145471	0.100153	-0.18701	-0.489848	-0.245004	0.339561	0.363303	-0.0825673	0.0367802	-0.539999	0.131223	-0.0115452		MZ00013706	0.0416899	-0.225331	0.106416	0.521575	0.327468	-0.596785	-1.05116	1.33095	0.384293	-1.96321	-0.707879	-0.075603
MZ00007161	-0.643598	-0.261449	0.58496	-0.567152	-0.0103189	0.00679279	0.0820227	-0.496322	-0.812319	0.130055	-0.0643055	-0.0792904		MZ00013709	-1.58115	1.13564	0.0527382	0.686684	-1.17006	-0.413109	2.14593	-0.723478	0.0316366	-0.0316774	0.949091	0.633436
MZ00007165	-0.481393	-0.11298	0.6181	-0.296726	-0.231195	0.106214	0.251425	-0.208528	-0.522421	-0.217042	1.02216	0.0966524		MZ00013710	0.29795	-0.330869	-0.336872	-0.171267	-0.204232	0.0853968	0.330578	-0.357817	-0.268039	0.124104	0.0351887	-0.390136
MZ00007168	0.510246	-0.277662	-0.691826	-0.585188	-0.643843	-0.252706	-0.00697737	0.0249814	0.184839	0.0615291	-0.205304	0.456582		MZ00013713	-0.872108	0.773232	-0.952672	0.0459369	0.197539	0.59685	0.319197	-0.174883	-0.54768	0.14134	0.0516451	-0.174351
MZ00007171	-0.0531429	0.0230153	0.739074	-0.53796	-0.625056	-0.048861	0.489024	-0.398932	-0.622627	-0.14452	0.725114	0.475856		MZ00013715	-0.349777	0.0557164	-0.150034	0.261457	0.17903	0.588798	0.313175	0.298055	0.389187	0.359711	0.449304	-0.22686
MZ00007175	0.10943	-0.022911	-0.127815	0.0147212	0.271259	0.311855	0.133773	0.253019	-0.554574	0.368152	0.205323	-0.267633		MZ00013718	-0.371138	-0.253716	-0.985035	-0.0124946	0.933006	-1.03942	-0.580781	0.24382	0.37422	-1.65729	-0.379753	0.219938
MZ00007179	0.369776	0.0580194	0.1169	0.334088	-0.14712	-0.244813	-0.465367	0.113968	-0.208313	-0.242177	-0.081472	-0.619712		MZ00013725	0.0383046	0.410942	0.631151	-0.318413	-0.744621	-0.00260632	0.451011	0.180624	-0.503129	0.621164	0.922559	0.581752
MZ00007190	0.231311	0.397231	0.707899	0.515641	-0.496991	-0.316501	0.985428	0.306536	-0.389347	0.62821	1.32087	0.549439		MZ00013729	-0.302879	0.501424	0.209946	0.66624	0.251466	0.238317	-0.240894	0.0540208	0.0250645	-0.230818	-0.186514	-0.196306
MZ00007191	1.58003	0.04061	0.269466	-0.0645864	0.106637	-0.280136	-0.317513	0.80314	-0.199122	-0.371282	0.0922276	0.0796929		MZ00013734	-0.360497	0.308224	-0.140656	-1.66354	-0.373141	-0.156538	-0.223882	-0.451905	-0.0974894	-0.0557112	-0.49029	-0.784158
MZ00007192	-0.41731	1.12289	0.134827	-0.0126645	-0.764187	-0.219609	0.0877148	0.15519	-0.0249829	0.112527	-0.0043863	-0.247774		MZ00013737	-0.445878	-0.0336393	-0.328785	0.0644447	0.869379	0.222775	-0.119859	-0.0876869	-0.095884	-0.58448	0.156712	-0.189386
MZ00007193	-0.223587	-0.43415	-0.11679	-0.402532	-0.0521539	-0.345723	-0.330362	-0.857428	-0.843431	-0.506115	-0.096224	-0.400529		MZ00013738	0.142921	-0.0132977	0.0521071	-0.0202479	0.0593354	0.520007	-0.214913	-1.22227	0.325861	0.694788	-0.113036	-0.313514
MZ00007207	0.769919	-0.665931	-0.0531483	0.0610805	1.25028	-0.421817	-0.0261651	0.295912	0.358118	-0.307616	-0.815778	0.30185		MZ00013739	-1.00564	0.153068	-0.243246	1.0068	-0.131979	-0.92555	1.46465	-0.243328	0.344644	-1.00035	0.327194	0.941268
MZ00007211	0.0853221	-0.237913	0.724342	-0.439395	-0.651236	-0.0920863	-1.08214	-0.457503	-0.777528	0.471333	0.411358	-0.0423926		MZ00013742	0.540744	-1.04638	-4.1539	2.38015	3.74996	-0.764403	-1.1102	1.85022	2.71865	-3.732	-0.798864	0.732444
MZ00007213	-0.280522	0.416654	-0.0620605	0.142464	-0.226837	0.448738	0.411233	-0.180983	0.17992	0.251089	0.484655	0.324719		MZ00013752	-0.0187329	0.0308056	0.505523	-0.35356	-0.674072	0.0916697	0.138723	0.0301157	-0.124677	-0.019016	1.0611	0.144087
MZ00007214	-0.0688005	-0.146897	0.557569	0.171037	0.0937212	0.245315	0.180956	0.0146812	0.491424	-0.0962405	-0.10374	0.0900646		MZ00013753	0.228365	0.650347	0.762476	-0.548495	-1.65432	0.829254	0.13544	-0.289356	-0.671792	1.20666	0.178376	-0.564746
MZ00007220	0.050174	-0.408881	-0.216513	0.350578	0.219167	-0.355695	-0.349265	0.614371	0.307155	-0.322203	-0.592139	-0.0641404		MZ00013755	0.0176129	1.17156	1.18856	-2.25408	-0.869932	1.80627	-0.339808	-1.14519	-0.398371	2.1633	0.994991	-1.26116
MZ00007229	-0.244882	0.329655	-0.0744535	-0.238857	-0.0533455	0.0475733	0.529988	-0.89394	-0.530413	-0.605483	-0.363173	-0.368037		MZ00013757	-1.2859	-0.0299082	0.508852	-0.443452	-0.511295	0.423892	-0.0421443	-0.314228	0.0235473	0.105284	0.378885	-0.194309
MZ00007237	0.503939	0.571447	0.107944	-0.00246095	0.231887	-0.193709	0.101512	0.296574	0.0244769	-0.405493	-0.379171	0.168851		MZ00013775	-0.547652	0.345507	-0.259612	0.731066	-0.330748	1.08544	0.332592	0.0911935	0.341124	0.430194	0.216471	0.302322
MZ00007246	-0.18465	-0.253262	0.248914	-0.105231	0.0595229	0.165205	-0.0593679	-0.356287	-1.43019	0.0797992	0.209137	-0.365305		MZ00013777	-1.35882	0.526784	0.279382	0.760176	-0.931165	-0.496872	0.685531	-0.638246	-0.21896	-0.120488	0.0759909	0.343458
MZ00007252	-0.0429556	-0.0127333	-0.246825	-0.0269587	0.200368	0.0513899	-0.721807	0.0583117	0.0329808	0.22889	-0.0593039	-0.381628		MZ00013778	-1.3374	1.03414	0.651458	0.198886	-1.87253	0.186948	0.906861	-0.757171	-0.424515	0.599093	1.14826	0.33236
MZ00007257	0.0964934	-1.56606	0.0730993	-0.0325952	-0.124118	-0.294142	-0.517043	0.23012	-0.189374	-0.456252	-0.250026	-0.280803		MZ00013791	0.244835	0.462152	-0.109018	-0.184571	-0.149606	0.284207	0.277182	-0.137551	-0.277061	0.375129	0.383982	-0.0932832
MZ00007261	-0.0234706	0.228394	0.287223	-0.0653593	-1.19167	0.184937	1.3828	-0.432163	0.302613	0.589611	0.123274	0.0564996		MZ00013792	0.101857	0.217499	0.147526	0.000385458	0.243231	0.190189	-0.132239	-0.270382	-0.0249375	-0.241048	0.044599	0.33254
MZ00007263	-0.396859	0.202085	0.428721	0.985476	0.573564	-0.0514181	-0.483599	0.0434082	0.395889	-0.257302	-0.337534	-0.0230448		MZ00013794	0.0564797	0.103316	0.0905803	-0.196503	-0.0631257	-0.546179	0.0276432	-0.314084	-0.22965	-0.257484	-0.158026	-0.362616
MZ00007270	-0.0578162	-0.460026	-0.406616	-0.280174	0.154358	-0.214758	-4.51863	-0.19704	-1.73844	-0.399799	-0.458171	-0.484391		MZ00013799	0.268584	0.0258646	0.135498	0.208899	0.094568	-0.214266	-0.315896	0.326505	0.221876	-0.487419	-0.557989	-0.195042
MZ00007283	-0.27631	0.417463	0.451278	0.256438	0.42585	0.341812	0.455526	-0.00528038	0.0840461	1.00194	0.349959	0.2664		MZ00013800	-0.136287	0.778128	0.214704	0.00646323	-0.0633691	-0.0495414	0.107008	-0.0381613	-0.85914	0.0724928	0.187859	-0.149909
MZ00007289	-0.340678	-0.106816	0.304614	0.482041	0.158792	0.346491	0.29592	-0.421434	0.382157	0.648442	0.00134599	-0.100783		MZ00013801	-0.104476	0.0459409	-0.0479147	0.220121	-0.00316412	-1.07944	0.382545	-0.148019	0.001893	-0.218626	-0.298378	0.580388
MZ00007300	0.0240063	-1.0761	-0.528118	0.164071	0.930215	-0.660326	-0.990372	0.568223	-0.750887	-1.13526	-0.947191	8.70503e-05		MZ00013802	-0.611677	0.0587408	-0.461267	-0.0179635	0.058456	0.346128	-0.0818425	0.0546216	0.394171	-0.265297	0.197919	-0.351582
MZ00007301	-0.0391275	0.342914	-0.303997	0.106262	-0.0551941	0.221636	0.502039	-0.129939	0.0926928	0.383309	0.0184267	-0.326113		MZ00013803	0.331496	0.0915079	0.0443435	0.067934	-0.0175453	0.353705	0.079533	0.350348	0.287221	-0.0883415	-0.298849	-0.257089
MZ00007308	-0.271574	0.329209	0.242673	-0.395091	-0.0262695	0.234634	-0.458101	0.0657499	-0.0204163	0.309358	0.155847	0.3		MZ00013807	-0.595374	0.580758	0.430667	0.635972	0.599451	-0.0342117	0.730176	0.0492126	-0.0602396	-0.63664	0.158774	0.495394
MZ00007317	0.407227	0.539378	-0.286661	0.750617	0.387313	0.272169	0.22063	0.0522323	0.345961	0.290398	0.166182	0.424185		MZ00013824	-0.182666	1.88041	-0.400966	-0.646542	-1.27891	1.25364	0.00876033	-1.62679	-0.127403	0.841262	0.856559	-1.11745
MZ00007328	0.0148343	0.225006	0.169074	0.272036	0.0541673	0.0686931	-0.983919	0.062292	-0.107463	0.172464	-0.315148	-0.345493		MZ00013826	-0.49109	0.461994	-0.212855	0.324685	0.509115	0.754783	0.328077	-0.178977	0.247042	0.116429	0.241761	0.210226
MZ00007334	-0.260692	0.186946	0.0263597	-0.24249	-0.0336346	-0.0197507	-0.90687	-0.140267	-0.0372976	-0.0700801	-0.61888	-0.114014		MZ00013830	0.628422	0.033632	-0.27505	0.271593	0.651101	-0.275687	-0.222657	0.3502	0.20534	-0.429752	-0.297868	-4.56133e-05
MZ00007343	0.104617	0.690166	0.0177689	0.171294	0.719873	-0.28516	0.324004	-0.0032106	0.281384	-0.444611	-0.429688	0.233871		MZ00013841	0.0223673	0.550126	0.559938	-0.887971	-2.22506	0.792385	0.615497	-0.638842	-0.328162	1.41001	0.535671	-0.116982
MZ00007352	-0.363603	0.228966	0.0696025	0.0905378	-0.140104	-0.0363127	-0.603261	-0.109152	-0.112435	0.190654	-0.20925	0.076772		MZ00013843	-0.0928403	0.0875715	0.25206	-0.383168	-0.114571	0.098636	-0.0609365	0.237538	0.0523993	0.0764776	0.309214	-0.116756
MZ00007355	-0.333166	-0.0634588	0.51482	-0.0634874	-0.0437861	-0.024589	0.113256	0.0463307	-0.0553865	0.313938	0.177544	0.0556176		MZ00013846	-0.54946	1.27477	0.543424	-0.289258	-2.04597	0.188595	1.74914	-0.951626	0.28833	1.21433	0.295145	0.121255
MZ00007357	-1.90335	-0.111604	0.929168	-0.692433	-2.25869	-0.309929	1.7397	-1.60549	-0.887915	0.491868	2.65975	0.497624		MZ00013847	-0.148801	0.22703	-0.396839	-0.0184238	-0.440649	-0.57579	0.119934	0.00838074	-0.104422	-0.139195	-0.0154231	-0.0846935
MZ00007358	0.0726054	0.00983599	0.0831491	0.0677242	0.0245518	-0.109059	-0.602025	0.149808	-0.0758684	0.271758	-0.396181	-0.234992		MZ00013848	0.316535	-0.000677074	-0.265831	1.13545	0.786553	0.0993206	-0.477294	0.475161	0.0678	-0.406614	-0.780946	0.0795372
MZ00007363	-0.581638	0.103559	-0.246275	-0.180496	-0.0102753	0.0674759	0.193458	0.186468	-0.464875	-0.318696	0.042888	0.0999571		MZ00013850	0.253824	0.399315	-0.372224	-0.323071	0.757018	0.838769	-0.629049	0.3308	0.580044	-0.0479877	-0.796577	-0.975723
MZ00007371	0.157163	0.184985	-0.708076	0.317539	0.981664	0.237115	0.143881	-0.0646693	-0.300121	-0.718516	-0.721724	-0.221643		MZ00013852	0.235303	1.53621	1.05325	-2.25206	-0.807558	2.5156	0.095394	-0.787246	-0.043777	-0.0567599	0.913229	-1.54055
MZ00007387	0.21265	-0.0910482	-0.560327	1.16898	1.99511	-0.316738	-0.955586	1.43895	0.618043	-1.68014	-1.7609	0.626513		MZ00013853	0.156835	0.167754	-0.117879	0.192566	-0.150467	-0.217002	0.0110091	-0.0976527	-0.161392	-0.593773	0.0989291	-0.181168
MZ00007393	0.0183446	0.157602	-0.175893	-0.261382	-1.30125	-0.342034	0.387515	0.142136	0.0887207	0.0548909	0.113655	0.460499		MZ00013862	-1.06573	-0.857178	-1.59727	-0.601074	-0.918419	-1.6047	-1.3377	-0.617861	-0.74036	-1.67022	-0.612059	-0.71223
MZ00007394	0.0172914	0.289983	-0.239574	0.219105	-0.0636081	-0.111855	-0.286566	0.486783	-0.149445	0.000220947	-0.0570995	-0.165906		MZ00013866	0.101551	-0.237766	-0.584579	0.678697	0.514857	-1.2453	-0.384565	0.951221	-0.584425	-0.668037	-0.533733	0.936781
MZ00007397	-0.212453	0.331791	-0.262418	0.341316	1.15809	-0.0130748	0.620122	0.0392985	0.607423	0.189305	-0.157604	0.101476		MZ00013867	0.500487	-0.395629	0.10133	0.977078	0.767	-0.575644	-0.245889	0.630938	0.154201	-0.415924	0.122346	-0.024807
MZ00007399	0.100633	-0.0768602	0.136621	0.135876	0.113885	0.0842893	-0.719987	0.1106	0.108403	-0.281149	-0.527645	-0.0485467		MZ00013872	0.438714	-0.26804	-0.209508	0.355712	0.956727	-0.0866841	-0.236795	0.907918	0.0262078	-1.03239	0.128579	0.405088
MZ00007403	-0.0410233	-0.345051	0.273899	0.0145444	0.342326	0.0794923	-0.498593	-0.0217585	0.245513	-0.326891	-0.411426	0.194678		MZ00013873	-1.02153	-0.0578659	0.0410379	0.0673504	0.0368462	-0.814154	-0.422418	-0.191958	0.101703	-0.793801	0.0527613	0.205491
MZ00007405	0.58268	-0.00089499	0.16676	0.386599	1.89499	-0.166938	0.0009513	1.93476	0.37971	-0.510065	-0.303725	0.687048		MZ00013874	-1.19727	0.741698	0.0840637	-0.491068	-0.871575	0.26631	1.22454	-1.33662	-0.342469	0.408306	1.79205	0.320792
MZ00007408	-0.293775	-0.0153236	0.359282	0.0344507	0.256287	0.132599	0.0646952	-0.0606095	0.144387	0.00376104	0.289338	0.0863912		MZ00013877	-4.55044	-1.29568	-2.98419	-1.07323	-1.88741	-2.39567	-0.599585	-0.0588133	-0.560622	-1.32681	-0.87736	-0.30544
MZ00007425	-0.129392	0.165148	0.752144	0.357348	0.215947	0.0262554	1.02181	0.494604	0.221668	0.119655	0.668418	0.587827		MZ00013878	0.0815976	-0.564747	0.335705	0.419032	0.392209	-0.733843	-0.339809	1.31658	-0.032402	0.00304462	-0.0378667	0.57927
MZ00007427	0.0171025	-0.259848	0.240657	0.714575	-0.20122	-0.192249	-0.175516	0.0723305	-0.0838981	-0.00236087	0.120478	0.48307		MZ00013882	0.634648	-0.195559	0.456343	-0.233892	-0.374603	0.47517	0.133934	0.00469768	-0.519315	0.580586	0.240911	-0.16939
MZ00007428	-0.314198	-0.186683	0.521065	-0.0105983	-0.108882	0.0254911	0.0814224	0.171606	-0.54173	-0.171129	0.366477	0.0551765		MZ00013884	-0.0768725	-0.0975643	0.0470441	-0.171216	-0.311393	0.315865	0.113409	0.124763	-0.00100467	0.414882	0.192089	-0.0744495
MZ00007433	-1.16695	-0.188049	0.279222	-0.0243526	0.646997	-0.606172	-0.344384	-0.821229	-0.39181	-1.07232	-0.708066	-0.390279		MZ00013885	-0.128974	0.11804	0.0545671	0.122838	-0.0299658	-0.126561	-0.160385	0.357914	0.193127	-0.0607473	-0.0726184	0.303973
MZ00007448	-0.498686	-0.0169106	0.19677	-0.0560156	0.0234999	-0.0470895	-0.213645	-1.4722	-0.240586	-0.443277	0.115889	0.0941627		MZ00013890	-0.00400744	0.28226	0.614062	-0.0107592	-0.108147	0.586819	0.230167	0.249605	0.0359481	-0.114231	0.643866	0.212404
MZ00007449	-0.0845824	-0.917598	0.155617	0.372112	0.691256	-0.791509	-0.11354	1.24211	0.0131159	-1.50557	-1.06278	1.30835		MZ00013892	0.531765	0.334593	0.444674	0.1098	0.899069	0.467838	-0.146646	0.305999	0.506234	-0.0152398	0.250306	0.406147
MZ00007455	0.53404	-1.00617	-0.516901	0.497794	1.53887	-0.707173	-0.503396	0.928491	0.702421	-1.42019	-1.11155	0.844232		MZ00013894	0.050736	-0.267669	-0.209862	-0.0127218	-0.121062	-0.0416009	-0.276426	0.0948835	0.0559332	-0.317139	0.0276203	-0.114472
MZ00007462	-0.0334257	-0.0417732	-0.107607	0.264786	-0.134068	0.0994258	0.439852	-0.0118447	0.483011	0.528044	-0.0544487	0.0648675		MZ00013895	-0.153271	0.193566	-0.0341145	-0.473642	-0.764105	0.145724	-0.198325	-0.0404538	-0.654628	0.726097	0.124083	-0.415806
MZ00007474	0.0297215	0.0170589	0.521295	0.219432	0.172563	0.0683572	0.306843	0.392212	0.00963136	0.368016	0.746129	0.467054		MZ00013898	-1.75836	0.497828	-0.577247	-0.43279	-1.63643	-0.192306	0.334737	-1.03772	0.0613883	-0.178674	0.156303	-0.295296
MZ00007477	0.00935664	-0.165914	0.162762	-1.01978	-1.24873	-0.241962	-0.218527	0.0304968	-0.849201	0.235818	0.257095	-0.0330269		MZ00013901	-0.422993	0.0319087	-1.05231	1.36773	0.748669	-1.02851	-0.0449566	-0.0851628	0.181569	-1.13787	0.0573502	0.224887
MZ00007478	0.374935	-0.646014	-0.287498	-0.0348513	0.421695	0.189775	-0.717654	0.305796	-0.415632	-0.639852	-0.22884	0.317363		MZ00013904	-0.186469	-0.119438	0.0977047	0.0215954	0.10198	0.104282	-0.0450301	-0.00618484	0.000987576	-1.14804	0.077656	-0.227281
MZ00007483	0.871248	1.70373	0.57941	1.15606	1.52812	-0.0864233	-0.0315594	1.01214	0.0273317	0.182116	-0.11516	0.554472		MZ00013908	-0.34534	0.00299714	0.479512	-0.194374	-0.265034	0.408646	0.130775	-0.234299	0.0544444	0.0482874	0.667022	0.27051
MZ00007485	-0.0708193	0.800026	0.429759	-0.29787	-0.34943	0.046996	0.583152	-0.318077	-0.262119	0.419168	0.658521	0.0429796		MZ00013910	0.0439286	0.598414	0.196397	0.126263	0.681523	0.122769	0.0580402	-0.0631997	0.594782	-0.307939	0.0447481	-0.480449
MZ00007486	0.631161	0.123494	0.187262	0.571606	1.8196	0.320634	0.261891	1.74846	0.525929	0.92756	-0.707366	0.74018		MZ00013917	0.92051	0.788755	0.962499	-0.00881527	0.799269	0.962478	0.922335	0.322189	0.292872	0.934894	1.01972	0.404887
MZ00007490	-0.402632	0.000751872	-0.444972	0.388301	0.081035	0.157988	-0.395414	-0.0915317	-0.130252	-0.166233	-0.0146162	-0.0320398		MZ00013921	-0.752301	1.0454	0.473266	-1.00741	-0.794306	1.65784	0.155509	-0.983743	-0.200609	2.41267	0.534419	-0.396596
MZ00007506	-0.412823	0.368308	0.572391	-0.508889	-0.464859	0.0479323	0.640699	-0.00806028	-1.27496	0.248579	0.760734	-0.0968341		MZ00013923	-5.78891	-4.56237	-5.81427	-3.69101	-1.7278	-1.94066	-0.199946	-3.2801	-0.155098	-1.05487	-2.0164	-2.80966
MZ00007512	0.120797	0.00822075	-0.0572863	-0.0924241	-0.260186	-0.177398	-0.0723898	-0.460467	0.0341089	-0.591283	0.229443	-0.642309		MZ00013924	-0.382032	-0.333929	-0.148082	-0.149098	-0.786149	0.385704	-0.308784	-0.26889	-0.492521	0.473211	0.247402	-0.694109
MZ00007518	0.0294749	-0.0366898	0.506695	-0.742805	-1.08191	-0.114432	0.406604	0.084726	-0.277499	0.312956	-0.00753835	-0.356636		MZ00013927	-0.359802	-0.732349	0.152611	1.64826	1.07283	-0.439572	0.223648	0.438054	0.187308	-1.16412	-0.227103	0.234312
MZ00007521	0.207805	0.0177813	-0.000130821	0.401599	0.0901105	-0.193819	0.095203	-0.240143	0.117453	-0.145734	-0.0610755	0.234435		MZ00013928	-0.253759	0.513849	0.168755	0.27468	0.570121	-0.0759845	0.399938	-0.0623483	0.704418	-0.743847	0.0386842	0.153148
MZ00007522	0.134309	-1.12163	-0.0459508	-0.338968	-0.61488	0.619515	-0.050857	-0.612603	-0.368182	0.0886553	0.539932	-0.378108		MZ00013929	-0.082318	0.822148	0.285257	-0.403471	-0.285414	0.333056	0.622845	-0.434834	0.190741	0.517636	0.584322	0.188132
MZ00007523	0.0591589	-0.584832	0.0626504	-0.338813	-0.0529266	-0.00181653	0.136237	-0.125098	-0.412537	-0.416859	-0.346981	0.153302		MZ00013931	0.0134655	-0.0315368	-0.460848	0.315595	0.865656	-0.499075	-0.232436	0.629497	0.155653	-0.396354	-0.532757	0.240449
MZ00007525	-0.174243	-0.0454083	0.557731	-1.209	-1.07874	0.21385	-0.0739436	-0.521039	-1.3401	0.21512	0.720988	0.0677435		MZ00013935	0.134592	-0.346904	-0.247596	0.127514	-0.23666	0.439076	-0.0342382	0.211937	-0.00706452	0.33665	-0.208375	0.15046
MZ00007528	0.220937	-0.238632	0.375469	-0.536356	-0.757346	0.494814	-0.221755	-0.587692	-0.473941	1.40403	0.797371	-0.112531		MZ00013938	0.114442	0.00706841	0.414728	-0.0945176	0.351482	-0.248549	-0.209312	0.359447	0.0415821	-0.462464	0.578193	-0.0184103
MZ00007545	0.437311	-0.480891	0.0813833	0.143922	0.120151	-0.368318	0.247033	-0.0426069	-0.0255284	-0.0791198	-0.0405826	0.15319		MZ00013939	-0.15322	-0.0427382	0.360486	-0.0839894	-0.0988654	0.257399	0.392785	-0.304726	0.0303548	-0.563551	0.295128	0.110776
MZ00007550	0.228467	0.143829	0.0993322	0.27895	-0.0670963	0.325436	0.306038	-0.0403535	-0.291512	-0.313845	-0.270107	0.0371999		MZ00013942	-0.322721	-0.279394	0.0796544	0.214933	-0.658927	-0.359952	0.347311	0.216276	-0.413977	-0.463165	-0.25941	-0.0140718
MZ00007552	0.320506	-1.0127	-0.240001	0.337805	0.301022	-0.45558	-0.463153	0.864791	-0.192521	-0.796537	-0.559196	0.573122		MZ00013947	0.711467	0.0830117	0.238386	-0.226836	0.234628	0.599103	0.0753449	0.216362	0.101756	1.23653	0.0429468	0.0638939
MZ00007559	-0.14006	0.0444957	-0.0545178	-0.0569185	-0.0377745	0.0903962	-0.495778	-0.157856	-0.169361	-0.4058	-0.0887764	1.04494		MZ00013950	-0.0660549	0.288564	-0.0779083	-0.435458	0.437426	0.788577	-0.735174	0.0678725	0.0346203	0.516064	-0.2415	-0.485273
MZ00007564	0.122764	0.504866	0.235791	-0.350704	0.393655	-0.0822452	0.259549	-0.12544	-0.0815618	0.276328	0.47055	-0.0291943		MZ00013954	-0.391259	-0.101409	-0.14041	-0.25243	-0.4326	0.32943	0.159249	-0.671055	-0.549662	-0.51829	0.486567	-0.2189
MZ00007569	0.247553	-0.195076	0.0122527	-0.408743	0.305105	0.0900458	0.0489065	0.0124352	0.00826492	-0.192046	-0.174677	0.237328		MZ00013956	-0.136126	-0.256792	0.309118	0.753948	1.01395	-0.96792	0.760287	0.900904	0.0261416	-0.90059	-0.845508	1.21652
MZ00007591	-0.560636	-0.0351731	0.395597	-0.625711	-0.408063	0.0183206	-0.492618	-0.431374	-0.337436	0.0102181	0.144684	0.0545966		MZ00013963	0.00291547	-0.379033	0.11865	-0.201675	0.195361	-0.61043	-0.132248	0.0496156	-0.52837	-0.431831	-0.28159	0.382012
MZ00007592	0.250548	0.162771	0.0602076	-0.337495	0.193986	0.182625	0.108664	0.576126	0.281636	0.711707	0.101646	0.313037		MZ00013964	0.946791	-0.580887	0.629504	0.607199	0.665098	1.03342	-1.05878	1.69584	0.4354	-0.245002	-0.295362	0.3861
MZ00007597	-0.302405	-0.191955	-0.06233	-0.350476	-0.302173	-0.0697699	-0.350823	-0.0322008	-0.714844	-0.364411	0.122908	-0.271465		MZ00013967	-0.39193	0.261774	-0.251519	0.105582	-0.0230877	-0.2772	-0.274302	0.185363	0.338657	-0.162668	0.262256	-0.116144
MZ00007598	0.146528	-0.103916	0.206969	-1.22971	-0.667881	0.0960441	-0.0803722	-0.00399081	-0.787553	0.157	0.305065	0.109743		MZ00013971	0.0910565	0.00607069	0.758831	-0.263795	-0.613132	-0.140804	0.08719	-0.128779	-0.477111	-0.0425527	0.478587	-0.194583
MZ00007600	0.466401	0.111929	1.10123	-0.0656411	0.0589521	-0.122024	0.729664	0.0294637	-0.432917	0.505436	0.779481	0.374541		MZ00013977	0.870278	0.248555	-1.10993	-0.569206	-0.270434	-0.275843	-0.300673	-0.153302	-0.0315781	-0.119915	-0.578828	-0.399742
MZ00007983	-0.20671	0.211444	-0.986221	0.0511312	0.261325	-0.31696	0.20988	-1.04604	-0.341887	-0.567829	-0.878334	-0.444987		MZ00013978	-0.128701	-0.0199671	0.0373549	0.92158	0.325444	-0.474968	0.374036	-0.411101	-0.0380575	-0.719345	-0.47055	0.147146
MZ00007984	0.0968471	0.156287	-0.0450048	-0.0972338	0.321185	-0.104866	0.234496	0.78821	0.207866	0.150637	-0.137339	0.129775		MZ00013991	-0.430779	-0.114145	0.507286	0.387129	0.154222	-1.28663	0.0608348	0.827973	-0.0494684	-0.697877	0.102383	0.315596
MZ00007987	0.115917	-0.226998	-0.085309	-0.00712439	-0.245322	-0.511429	-0.466317	0.306166	-0.293509	0.163462	-0.450114	-0.203815		MZ00014002	0.331425	-0.604704	-0.136581	0.190458	0.462643	-0.616139	-0.39905	0.748732	0.0781435	-0.838126	-0.867123	0.227177
MZ00007988	0.153043	0.25818	0.312746	0.054438	-0.423155	0.422457	0.586538	-0.0733429	-1.02035	0.383719	0.0141695	-0.439511		MZ00014003	0.187255	0.254927	0.637946	-0.429536	-0.928592	0.24771	0.159848	-0.219404	-0.66193	0.90907	0.740777	0.663919
MZ00007996	-0.0925392	0.141195	0.173946	0.0371364	0.10218	0.152804	0.269803	0.0735552	0.42275	0.135134	0.195826	0.0766615		MZ00014010	0.191411	0.85917	0.517064	-1.17168	-0.425836	1.7079	0.0522694	-0.711665	-0.513754	0.931496	0.791945	-0.469036
MZ00007997	0.351868	-0.0311447	0.341149	-0.152351	0.886311	0.762516	0.115583	0.236475	0.160279	0.0473124	-0.0562685	0.221305		MZ00014011	0.367248	0.0722606	0.245264	-0.164052	0.00113559	0.376645	0.549798	-0.288034	-0.326224	0.481202	0.745123	0.425156
MZ00007999	-0.145422	0.0962264	0.0989219	-0.569074	0.0557175	-0.17039	-0.373766	-0.232533	0.0967259	0.1663	0.106998	0.331693		MZ00014015	0.35306	-0.0196731	-0.290668	0.165243	0.567109	0.0843874	-0.673119	0.546754	0.333276	0.524897	0.0227815	0.0845371
MZ00008010	0.11358	-0.286225	-0.414004	-0.260138	0.319734	-0.131826	0.0452664	0.214737	0.096474	-0.632021	-0.388301	-0.0124936		MZ00014016	-0.00513478	0.277708	0.263127	-0.105386	0.308797	0.264918	0.204521	-0.48467	-0.194227	-0.0216317	0.273069	-0.258201
MZ00008012	-1.00895	-0.0696058	-0.0530749	0.682589	0.0805762	-0.591579	0.294201	0.319468	-0.0705702	-1.18974	-0.220758	0.190488		MZ00014021	0.337826	0.910617	-1.05508	0.310491	-2.02964	-1.2347	0.0248278	0.132158	0.137328	0.82995	0.607764	0.152259
MZ00008016	0.242195	0.00308973	-0.0114936	-0.00885592	-0.187542	-0.0855272	-0.737265	0.689246	-0.128308	-0.202901	-0.45231	-0.0287099		MZ00014026	0.291495	0.275672	0.332545	-0.266587	-0.627582	-0.0814992	0.125881	-0.274028	-0.51663	0.14556	0.155131	0.0246218
MZ00008017	-0.144062	-0.0254164	0.15924	-0.189348	-0.139907	0.0269171	0.0203382	-0.354981	-0.0554934	0.0396772	0.323931	0.0944161		MZ00014038	-0.0247997	0.0529649	-0.582646	-0.134492	-0.612536	0.0601188	-0.242241	-0.540138	-0.0803749	0.330958	-0.16434	-0.306766
MZ00008023	-2.09048	-0.0190213	0.671965	0.856984	-0.977028	-0.822691	1.41582	-0.104427	-0.120667	-0.38235	-0.130637	1.33398		MZ00014041	-0.07207	0.227141	0.00129962	-0.217058	-0.00529168	-0.110056	0.237285	-0.0983764	-0.0294018	0.0493034	0.376672	0.192456
MZ00008024	0.517201	-0.156049	-0.0277546	0.100017	0.768179	0.287159	-1.54427	-0.221794	0.290606	-0.323649	-0.52132	-0.09983		MZ00014049	-1.30127	0.291144	-0.276348	-0.236114	-1.25017	-1.38716	0.807478	-1.67263	-0.522331	0.44345	2.19457	0.532613
MZ00008025	0.202488	-0.0439532	-0.0311242	0.183636	0.414738	0.178538	-0.117227	0.392908	0.352135	-0.026119	-0.744026	-0.0144392		MZ00014050	-0.412239	0.0581648	-0.305468	0.27144	-1.77109	-1.17409	0.530076	-0.476503	-0.185529	-0.072412	0.646003	-0.285479
MZ00008027	0.420339	0.00367484	-0.0116132	-0.171411	-0.0362905	0.00442089	0.274029	-0.532719	-0.252918	-0.365011	0.521367	0.573117		MZ00014055	-0.108951	-0.324961	-0.104638	-0.0956892	-0.0650703	-0.239435	-0.0161089	-0.0833728	-0.269741	-0.506159	-0.115676	0.0560236
MZ00008028	0.086082	0.202198	-0.540848	0.563116	0.0434289	-0.150958	-0.235313	-0.122032	0.0630442	-0.0626812	-0.132278	-0.082044		MZ00014060	0.231024	1.01647	1.05754	0.0159112	-0.214906	0.503367	0.626245	-0.187592	-0.0676909	0.698294	1.28841	0.441197
MZ00008034	0.695069	-0.11139	0.482658	-1.12244	-0.32271	0.0859578	-0.330915	0.249988	-0.450364	0.782962	-0.0412738	-0.0289013		MZ00014451	-0.0808618	0.0597046	0.0907343	0.30148	0.41396	0.00598494	0.0554383	-0.0340894	0.242961	0.113043	0.00614292	0.126537
MZ00008037	-0.375351	0.0283903	-0.076864	0.47419	0.197046	-0.275231	0.507151	0.208069	-0.0469483	-0.0723459	0.0318162	0.383778		MZ00014462	4.91162	4.08979	4.41744	3.83005	5.20262	3.8145	6.28351	5.72408	6.78654	6.01041	4.57118	3.45826
MZ00008039	-3.51255	-1.81051	-5.14223	-2.83319	-1.41123	-1.28947	-2.26884	-3.1112	-3.7142	-2.69332	-3.46512	-2.89188		MZ00014465	-1.99484	-0.933956	-1.90624	-1.30777	-1.41826	-0.0982805	-0.970815	-1.61156	-0.501512	-0.391521	-1.60389	-2.44476
MZ00008041	-1.24521	-0.0743082	-0.0394053	0.971913	0.140628	-0.493113	0.0129711	0.216536	-0.230886	-0.494566	0.0615756	0.547586		MZ00014468	0.80026	-0.680833	-0.349943	0.89463	1.14083	-0.331403	-1.02047	0.864669	0.399034	-0.795218	-1.15969	0.157498
MZ00008044	-0.700608	0.479665	0.388471	0.00198013	-0.112278	0.27874	0.352564	0.24689	-0.146899	0.437307	0.499638	0.391176		MZ00014471	-0.178158	-0.0454545	-0.614727	-0.197247	0.697947	-0.210272	-0.452142	-0.333793	-0.213988	-0.346396	-1.04639	-0.553325
MZ00008047	-0.737662	-0.0448992	0.172975	0.509971	0.190376	-0.0751568	-0.155755	0.307141	0.0585499	0.262387	0.0892573	-0.112938		MZ00014472	-0.242408	0.66606	0.69806	-0.378045	-0.608207	0.269655	-0.275464	0.207342	-0.594979	0.753076	0.696642	0.122839
MZ00008060	-0.249693	-0.221415	0.0959263	0.0560351	0.969853	-0.374749	0.146846	0.328933	-0.277423	-0.580648	-0.635895	0.219138		MZ00014475	-5.7864	-5.0176	-6.26997	-4.64597	-4.20516	-3.9729	-4.78275	-4.53922	-4.52982	-3.16582	-5.16213	-5.6526
MZ00008066	-0.356024	-0.136368	0.102007	0.150946	0.126324	0.154469	-1.40686	0.0416568	-0.376479	0.547141	0.420353	0.324729		MZ00014484	-0.289377	0.142503	0.119648	-0.440788	-0.6299	-0.237152	-0.43617	-0.0342506	0.147483	0.705973	0.262658	0.388044
MZ00008074	0.159797	-0.0113976	0.0694618	0.115284	0.0142816	0.689176	-0.606719	0.00143857	0.31584	0.116185	-0.0464798	-0.397572		MZ00014487	0.40857	-0.0538905	-0.252383	0.535328	0.661357	0.178731	-0.645808	0.169505	-0.0976738	0.198429	-0.255127	0.320931
MZ00008081	-0.443117	-0.725994	-0.31093	0.0733542	0.279867	-0.264997	-0.116434	0.452947	-0.263544	-0.10579	-1.00016	0.0747516		MZ00014490	-0.245377	0.676339	0.860247	0.205028	-1.22917	0.473261	-0.169683	-0.622846	0.150471	0.458198	0.466275	-0.190057
MZ00008082	0.0335099	0.100028	0.457961	0.0879406	-0.343086	0.122775	0.173627	-0.412002	-0.287093	-0.29221	-0.240066	-0.0868502		MZ00014493	-0.211379	-0.254299	0.170272	-0.0143339	0.0421863	0.0683994	0.326591	0.980217	0.266717	0.123662	0.971015	0.26373
MZ00008084	0.278205	2.25782	-0.0316228	0.406013	0.478633	0.317675	0.398601	-0.0317836	0.456272	-0.147336	-0.129694	-0.141787		MZ00014494	-0.590369	-0.0195658	0.61748	-0.132904	0.252309	-0.125145	0.265159	0.555025	-0.250559	-0.319074	-0.323086	0.0344361
MZ00008090	-3.50717	-1.44453	-3.92618	-0.683325	-1.0997	-0.0796354	-0.762842	-1.26532	-0.780209	-1.70748	-0.874178	-0.33976		MZ00014496	0.477881	0.26522	0.45158	0.319291	1.00682	0.0869692	-0.850072	-0.067515	0.0407534	-0.159456	-0.591454	-1.02498
MZ00008095	0.194461	0.0441401	0.215621	-0.0644875	1.72929	-0.114165	-0.162481	-0.428439	0.0884512	0.00512703	-0.20925	-0.0812031		MZ00014499	0.376024	-0.402256	0.480218	0.233252	0.972	0.281914	0.277343	1.44476	0.339175	0.264038	0.297279	0.24665
MZ00008108	1.11911	0.3296	0.935556	0.698933	0.0242985	0.612274	1.46587	1.15143	0.902874	0.997981	0.656416	0.712221		MZ00014511	-0.143912	-0.032674	-0.375039	0.0641423	0.259362	-0.132533	1.3032	-0.985828	-0.0280476	-0.228712	0.353344	0.906764
MZ00008120	0.23153	0.0632009	0.314572	0.795967	0.293417	-0.115322	0.22898	0.185283	0.404839	-0.14108	0.297418	0.504637		MZ00014515	-0.0182695	0.287326	0.151266	-0.162731	0.0322711	0.0433983	-0.0507167	0.124721	0.14022	0.489354	-0.117757	-0.144125
MZ00008122	0.246971	-0.528339	-0.14569	0.545031	0.603363	-0.0633848	0.345562	0.722916	0.60161	-0.348455	0.0556641	0.403497		MZ00014516	-0.494796	0.636251	-0.302204	0.0307288	-0.0584573	0.499053	0.33233	0.193913	0.137458	-0.251432	0.224725	-0.225684
MZ00008123	-0.401708	-0.109798	0.171151	-0.133411	-0.385075	-0.170863	0.124993	0.280192	-0.168492	-0.279822	0.143297	-0.142305		MZ00014517	-0.261192	0.22798	0.00625988	0.0472117	-0.126756	0.176783	0.479063	0.252202	0.277509	-0.00751352	0.0461837	0.191282
MZ00008126	-0.159874	0.146847	0.130469	0.117113	0.0547726	0.169227	0.50768	-0.568088	-0.00141964	0.479195	0.177272	-0.0125337		MZ00014518	0.617067	-1.05164	-0.314699	0.539286	1.23899	-0.879662	-0.235813	1.05638	-0.0221665	-0.397129	-0.977162	0.585432
MZ00008129	-0.113675	0.157161	0.0092527	-0.2512	-0.5509	-0.223479	0.45137	-0.113517	-0.712396	-0.0715411	0.363687	-0.297212		MZ00014523	0.470466	-0.342646	-0.106637	0.874859	1.88087	0.103258	-0.0374586	0.968528	0.893243	-0.30749	-0.713867	0.157441
MZ00008133	-0.117221	0.701416	-0.180833	-0.211904	-0.651534	0.861298	0.251388	-0.809437	0.011157	0.79174	0.217945	-0.649152		MZ00014529	0.163497	-0.226275	0.25552	0.359389	0.979008	-0.220649	0.837962	-0.729521	0.0393961	-0.440989	0.15773	0.364604
MZ00008134	0.700665	-0.213713	0.821645	1.2449	1.48936	-0.102707	0.597169	2.64594	1.43274	0.236013	0.297354	0.960543		MZ00014539	-0.099983	0.192939	0.0296106	0.163762	0.064314	0.470025	0.350511	-0.311691	-0.0632244	0.125339	0.0937791	-0.0925836
MZ00008135	-0.261366	0.036034	0.0140228	0.113573	0.599766	-0.125171	-0.620694	0.0803984	-0.0105955	-0.160509	0.161174	-0.0778768		MZ00014542	-0.464515	-0.0327106	-0.461093	-0.462793	-0.67586	-0.180275	-0.349377	-0.63467	-0.563568	-0.540763	-0.357996	-0.901408
MZ00008137	0.380412	-0.18848	0.0067481	-0.113726	0.433968	0.138732	-1.36994	1.16572	0.151523	-0.111657	-0.436823	0.0327387		MZ00014545	-0.086999	0.0897362	-0.341961	0.162824	-0.00652975	0.0433132	-0.0892043	-0.199409	-0.0707535	-0.118567	0.277452	-0.0864784
MZ00008149	-0.231148	0.330167	-0.228435	0.0639979	-0.148041	0.0704843	0.515466	-0.364088	-0.00415532	0.0812747	-0.0641569	-0.420036		MZ00014546	0.478138	-0.13577	0.126673	0.63674	0.481563	-0.156858	0.480946	0.578456	0.439336	0.553757	0.171268	0.483582
MZ00008150	1.46949	-0.0406002	0.231526	-0.0490968	0.620258	-0.069218	0.159043	0.634085	0.107731	1.15429	-0.437643	0.0575433		MZ00014548	-0.118609	-0.431758	-0.45183	-0.0735161	-0.382667	-0.283836	0.0663951	-0.368403	-0.376207	-0.653802	-0.309356	-0.225022
MZ00008153	0.609298	0.320816	0.4806	0.47392	-0.085426	0.213991	0.996725	0.473176	0.342467	0.29758	0.826568	0.841826		MZ00014550	0.0355421	-0.360724	0.51402	0.216677	0.143036	-0.107893	0.110084	0.0881314	0.0606517	0.0630652	0.23823	0.361365
MZ00008155	0.393487	-0.0229665	-0.349733	0.177187	0.479383	-0.159696	-0.0785606	0.401397	-0.393792	-0.657438	-0.38855	-0.16971		MZ00014551	0.560771	0.485421	0.927612	0.371124	0.725694	0.790224	1.02489	0.546602	0.102335	0.309833	0.742116	0.780604
MZ00008157	0.909382	-0.789497	-0.231961	0.546622	0.964838	-0.322401	-0.515357	0.931541	0.391456	-0.50315	-1.10724	0.579173		MZ00014554	0.748368	0.431275	0.199788	0.365438	0.0165872	-1.05965	-0.192087	0.155393	-0.42085	0.148149	0.137422	-0.288547
MZ00008158	-0.608326	-0.783588	-0.0939214	-0.152435	-0.404605	-0.463014	-0.385531	-0.301135	0.36952	-0.0365118	-0.459255	-0.515854		MZ00014555	-0.0452843	-0.178732	-0.209114	-0.232276	0.603402	-0.212711	-0.278556	0.405648	0.0581304	-0.144356	-0.151745	0.127307
MZ00008169	-0.103974	0.327895	0.406263	-0.146858	-0.355315	0.163326	0.193392	-0.118568	0.0123844	0.0822729	0.791246	0.412941		MZ00014557	0.0809538	0.167645	0.190872	0.0344621	0.0812602	1.01361	0.1961	-0.141606	-0.14813	-0.0400162	0.438824	0.099647
MZ00008177	0.233125	-0.718763	0.34722	-0.975787	-1.19325	0.165946	-0.183242	-0.0561348	-0.368025	0.0288541	0.126609	-0.982711		MZ00014558	0.554094	0.518159	0.659342	0.0469976	0.262224	-0.048807	-0.0238012	0.332526	0.0541286	-0.323895	0.318743	0.162388
MZ00008185	0.061439	0.438394	-0.0580564	-0.425788	-0.311442	0.645334	-0.0936024	-0.0482787	-0.134218	-0.214029	0.237938	0.0734827		MZ00014561	0.0884187	-0.200419	0.0799558	0.361226	0.773425	-0.530203	-0.115818	0.148579	-0.0366212	0.38655	-0.158319	-0.00990497
MZ00008186	0.868117	0.410054	1.79813	0.791208	0.708202	0.337605	0.226706	0.67448	0.730565	0.33964	1.01337	0.650276		MZ00014563	0.00123427	0.205011	0.417176	0.0920053	0.101224	-0.00947517	-0.0123528	0.168587	-0.0916715	0.335083	0.437336	0.222613
MZ00008188	-0.19672	-0.158134	0.214195	-0.496807	-1.07064	-0.283571	0.262072	-0.448015	-0.729456	-0.309843	0.473724	-0.24564		MZ00014565	0.0790259	-0.205677	-0.410679	0.0907702	-0.254402	-0.252631	-0.21771	-0.0430971	-0.409747	-0.374011	-0.0928804	0.0805442
MZ00008189	-0.0238528	-0.389337	-0.122107	-0.0564139	0.0110498	-0.446276	0.276535	0.161885	-0.35595	-0.260067	-0.0618733	0.458696		MZ00014572	-0.206933	0.496121	0.371921	0.314652	0.128946	-0.876357	0.196457	0.0499819	-0.490091	0.477592	0.264057	0.160522
MZ00008195	-0.789337	0.101953	-0.702706	-0.422347	-0.371715	-0.149318	-0.905549	-0.860125	-1.37435	-0.885431	-0.476264	-0.805552		MZ00014578	-0.0724593	0.289263	0.136264	0.128722	0.247299	0.443508	0.280665	0.293223	-0.388384	0.258771	0.234324	0.405466
MZ00008203	0.151848	0.594469	0.220439	-0.0396405	-0.254349	1.1053	0.522036	-0.209352	0.00308632	0.157942	0.636351	-0.823452		MZ00014584	0.666792	0.681758	0.921567	0.0990198	-0.0507049	0.849084	-0.162333	-0.603375	-0.502276	0.37305	0.640159	-0.832581
MZ00008209	-0.402572	0.0243191	0.0548045	-0.526473	-0.354584	0.233565	0.202492	-0.59796	-0.305242	0.0669052	0.095791	0.17756		MZ00014585	-0.12667	0.139072	-0.208874	0.44869	-0.437197	-0.324922	0.178209	-0.720821	-0.194707	-0.336388	0.176834	0.000840992
MZ00008213	-0.399743	-0.0190472	0.278191	-0.908213	-0.420095	-0.109513	-0.514631	-0.19838	-0.822698	-0.487429	-0.112547	0.450073		MZ00014587	-0.649092	0.441311	-0.839128	0.509455	0.577686	0.0103955	0.617128	0.391228	0.926457	0.259828	0.0642376	0.162042
MZ00008219	0.219645	0.048838	0.195955	-0.201737	-0.26418	-0.0335501	-0.625521	-0.159603	-0.218074	0.0744042	0.250041	-0.749321		MZ00014589	0.373859	-0.501064	0.00607464	0.208272	0.158656	0.306243	-0.190586	0.47403	-0.0423291	-0.732539	-0.518721	-0.110409
MZ00008220	-0.629969	0.0232729	-0.207103	0.0951164	0.0640549	-0.479155	-0.171625	-0.496089	-0.390263	-0.584258	-0.442057	0.00985469		MZ00014591	-0.0136972	0.656522	-0.000515777	-0.95524	-0.711767	0.966109	-0.633605	-0.42387	-0.397443	0.563238	0.141573	-0.525022
MZ00008223	0.0617252	-0.348885	0.295912	0.938855	-0.0678037	-0.301575	-0.185698	-0.100743	0.279787	-0.144808	-0.104346	0.0368214		MZ00014600	1.04866	0.293564	-0.00344743	0.40348	0.953536	0.228344	-0.0135572	0.529426	0.441711	-0.15184	-0.383152	0.405459
MZ00008230	-0.258935	-0.214908	0.0420133	-0.405271	-0.220799	-0.261582	0.190167	-0.18825	-0.141766	-1.67213	-0.113196	0.10339		MZ00014601	1.15775	-0.62624	-0.543035	0.0819438	0.62798	0.331787	-0.714532	0.38764	0.0416331	0.0380954	-0.30545	0.00603137
MZ00008240	0.379577	0.687377	0.0710082	-0.803717	-0.490408	0.107577	0.396043	0.0747076	-0.625169	0.38273	0.846727	0.344567		MZ00014608	0.0700993	0.172499	1.30017	0.185899	-0.478344	-0.0537601	-0.146599	0.189765	-0.670756	0.277979	0.810251	-0.0221981
MZ00008241	0.125545	-0.248888	0.0520778	0.0166502	-0.0410763	0.0426253	0.113424	-0.141093	0.192826	0.0350884	-0.0338189	-0.133663		MZ00014609	0.61048	0.144263	-0.301928	0.270013	0.870666	-0.218929	-0.624448	0.184211	-0.147914	-0.096678	-0.592278	-0.177029
MZ00008245	0.120621	0.273608	0.540061	0.144078	0.685117	0.375203	0.699843	0.174244	0.196941	0.525199	0.686074	0.298644		MZ00014612	-0.247551	-0.0918992	0.171522	0.00907226	0.255128	-0.090055	0.38125	0.160836	0.0621521	0.234833	0.590733	0.307065
MZ00008246	-0.294829	0.376145	-0.0464914	0.191042	-0.158067	0.103081	0.513565	-0.385977	0.416364	0.427796	-0.0639707	-0.101484		MZ00014617	-0.301343	0.0860602	-0.127303	-0.0718302	0.264679	-0.121826	0.0255986	0.193835	0.275404	0.331507	-0.240151	-0.212461
MZ00008249	-0.171745	-0.0436138	-0.120275	-0.0373501	0.218357	-0.145678	-0.706369	-0.30719	-0.632819	-0.298702	-0.0326044	-0.110436		MZ00014618	-0.336869	0.19148	0.361188	-0.368457	-0.153687	0.165212	0.741626	-0.125155	-0.369592	-2.05151	0.582131	0.297849
MZ00008250	-0.141203	-0.308072	-0.263772	-0.0603412	-0.0616995	0.112904	0.355812	-0.35	-0.0600416	0.15437	0.0380379	-0.228325		MZ00014634	0.130125	0.266342	-0.222057	-0.0192352	-0.166002	0.164522	-0.00991991	0.0906995	0.245211	0.127979	0.215327	0.0326386
MZ00008259	0.193865	-1.20852	-0.251621	0.212083	0.688421	-0.149229	-0.399777	0.452224	0.0696039	-0.45876	-0.764665	0.483159		MZ00014640	0.435162	-0.0230963	0.129401	0.0985937	0.0553186	0.349354	0.0796679	0.10788	0.339332	-0.0726306	0.217086	-0.157402
MZ00008261	-0.258946	0.320698	0.302225	-1.55953	-1.80119	0.251821	-0.299668	0.0811819	-1.27492	0.181936	0.980001	-0.419538		MZ00014641	0.0873199	0.0852481	0.496071	0.37946	0.243238	0.0914759	0.621	0.0913846	0.47867	0.528753	0.696624	0.493846
MZ00008264	-0.00775909	0.251028	0.399708	-0.135558	-0.0385549	0.0241466	0.580317	-0.324027	-0.0950492	0.0400305	0.354719	0.0808133		MZ00014646	0.0847157	-0.0584007	-0.127269	0.420141	0.348172	1.29263	-0.103805	-0.608344	0.0369685	0.259333	0.330472	0.0089579
MZ00008265	0.20224	-0.3491	0.172622	0.123433	-0.393379	0.105796	-0.0645474	-0.489692	-0.143981	-0.334065	0.295157	0.174432		MZ00014647	1.31249	-1.06676	-0.314517	0.564232	0.480961	0.142498	-0.708715	0.898232	0.875607	-0.0928252	-1.28551	0.495858
MZ00008269	0.194919	-0.175162	0.557625	0.206318	0.59391	0.164902	0.218055	0.280604	0.349983	-0.115057	-0.0485357	0.245764		MZ00014649	0.611518	-0.500676	-0.126969	-0.310626	0.498288	0.380452	-1.19875	0.248416	-0.648746	1.11379	-0.509184	-0.264878
MZ00008273	-0.110336	0.192158	0.136559	-0.171743	0.000947878	0.445762	-0.800383	-0.155566	0.105766	0.375356	0.208105	-0.71003		MZ00014651	-0.171453	-0.249028	0.160168	0.440495	0.65612	-0.19051	0.228364	-0.414971	-0.670837	-0.377519	1.11134	0.224383
MZ00008274	0.010331	0.2091	0.14481	0.1111	0.229652	0.223611	0.395454	-0.446535	0.14421	-0.133422	-0.0853923	-0.0710413		MZ00014652	0.405412	0.0250013	0.492018	0.174774	0.0869583	0.683582	0.391814	-1.05634	-0.0630896	0.0951392	0.658344	-0.759515
MZ00008275	0.0711014	0.379266	0.323265	0.181417	-0.164295	0.477171	0.197693	-0.349549	0.2917	0.317259	0.22967	-0.316501		MZ00014655	0.157768	0.00395383	0.0255177	-0.14637	-0.44605	0.249281	-0.291719	-0.333611	-0.279148	0.312157	-0.0268764	0.0277356
MZ00008276	-0.0158166	0.127448	0.326584	0.141966	-0.465616	0.682577	0.300485	-0.186495	0.200908	0.535956	0.293258	0.0974362		MZ00014659	0.0532026	0.137342	-0.0117303	0.11699	0.233962	0.110559	1.82169	0.122988	0.138203	0.855944	0.0294772	0.0638147
MZ00008284	-1.46622	0.487867	0.193788	-0.76277	-1.36811	-0.567274	1.00847	-0.958085	-0.489978	-0.419662	0.693747	0.574481		MZ00014662	-0.475867	-1.09522	-0.543119	-0.528632	0.346175	-0.743608	-1.22078	0.0155928	-0.126063	-1.78372	-0.734756	-1.11858
MZ00008287	0.583571	-0.14005	0.51731	0.58592	0.390911	0.160957	0.022395	0.410508	0.594627	0.0582611	0.296712	0.385657		MZ00014664	-0.0562865	-0.276763	0.0298491	0.394477	0.633214	-0.400945	0.19375	0.279741	0.112425	-0.169695	0.0272952	0.301224
MZ00008299	-0.242446	0.0511194	-0.289981	0.472427	0.0330648	-0.31181	0.224808	-0.388281	0.375126	-0.0219713	-0.251474	0.039719		MZ00014665	0.19071	0.295992	0.727085	-0.0598022	0.42258	0.125728	0.633065	-0.4728	-0.00419582	0.777512	0.312889	0.491514
MZ00008313	0.926242	-0.0687858	-0.677424	0.327626	0.773173	-0.101819	-0.384477	0.501284	0.000571944	-0.238365	-0.0971041	0.185467		MZ00014666	-0.00670042	-0.650588	-0.606553	-0.331115	0.174449	-0.314416	-0.00867074	-0.940243	-0.432655	-0.684402	-0.375674	-0.011653
MZ00008319	-0.285639	0.216175	0.126225	-0.452234	-0.268178	-0.0953304	0.102539	-0.387648	-1.09477	-0.0755313	0.634889	0.75081		MZ00014676	0.287525	-0.19173	0.224986	0.101945	0.289768	-0.203629	0.262552	-0.138469	-0.148049	-0.464516	0.204197	0.054597
MZ00008326	-0.142001	0.0843341	0.600592	0.108207	-0.65578	0.366377	0.0777042	0.104498	-0.809506	0.309146	0.506087	0.213923		MZ00014682	-0.0826768	-0.00179529	-0.0951342	-0.0433758	0.466277	0.522066	0.164712	-0.176655	0.457169	0.166577	-0.421747	-0.427448
MZ00008327	0.234521	-0.179031	-0.371828	0.0858772	0.207312	0.00405732	-0.931215	-0.125581	-0.124112	-0.660443	-0.358953	-0.262672		MZ00014685	-0.263014	0.179449	0.539416	-0.0328819	-0.964903	-0.701528	-0.019367	-0.0019069	-0.514619	-0.208319	0.198659	-0.0887615
MZ00008333	0.170838	0.128683	0.270433	0.397585	0.140242	0.615654	-0.130452	0.3058	0.771127	0.0719365	0.500027	0.105635		MZ00014689	0.12462	0.294909	0.321562	0.697506	-0.0638735	0.0472461	1.61456	0.142213	-0.0975561	0.446978	0.399383	0.858655
MZ00008338	0.404453	0.127939	0.316299	-0.332815	0.0601938	-0.0938683	-0.180767	0.393507	-0.299799	0.216154	-0.323177	-0.33431		MZ00014690	0.54114	-0.136442	0.513957	0.231263	0.023666	0.38878	0.813368	0.00504689	0.00814576	0.992659	0.180019	-0.235159
MZ00008341	-0.229838	0.165945	0.102356	0.136451	-0.0844666	-0.0875725	0.163744	-0.0786889	0.176953	0.248303	-0.352245	-0.0410531		MZ00014692	0.0577572	0.224435	0.359982	-0.0558344	-0.0336053	-0.0984237	0.708044	-0.488501	-0.0740239	0.642695	0.594546	0.576049
MZ00008342	0.264912	0.109386	0.0153149	0.172606	0.386877	0.236066	0.884535	0.031823	0.737348	0.802946	0.409629	0.147741		MZ00014696	0.0661082	-0.10834	0.0843881	0.151481	0.0303985	-0.383593	0.272261	0.0346892	-0.371062	-0.396576	-0.133479	0.185364
MZ00008347	-0.0104442	0.109396	0.24765	0.139445	-0.0190785	0.318506	0.350558	-0.215227	0.677272	0.0533638	0.35675	0.280937		MZ00014697	-0.50049	-0.21615	-0.44475	-0.201877	-0.618702	0.0258745	-0.0680135	-0.559003	-0.368533	-0.0643147	-0.113041	0.14776
MZ00008349	-0.50947	-0.58576	-0.00785512	-0.318462	-0.141523	-0.258217	0.398809	-0.0584166	-0.552831	-0.358855	0.110553	0.221985		MZ00014706	-0.56247	0.372288	-0.0623107	0.295405	0.00210533	-0.249134	-0.0803183	-0.156482	0.0916503	0.0131423	-0.0227041	0.258106
MZ00008358	0.629655	0.198455	-0.279473	-0.903478	0.29544	1.05829	-0.462477	-0.41882	0.0260856	0.613143	0.147912	-0.209544		MZ00014709	-0.141024	0.0505989	0.165578	0.0893444	-0.495109	-0.0882503	-0.291445	-0.0399528	-0.20765	-0.347376	0.0719846	-0.334523
MZ00008361	-0.485457	0.165402	0.0371653	-0.344906	-0.555017	-0.457383	0.294155	-0.41036	-0.751458	-0.124361	0.507158	-0.30437		MZ00014717	0.970073	-1.59621	-2.88723	2.0265	2.81405	-0.208016	-0.895722	1.04542	0.372909	-2.36729	-1.23596	0.918686
MZ00008366	-0.0211323	-0.0935696	-0.331539	-0.299756	-0.276577	0.175788	0.212545	-0.250364	-0.388097	0.0507739	0.716398	-0.65778		MZ00014720	0.942582	-0.593238	-0.0209787	-0.0807266	0.0989861	-0.101418	-0.595923	0.0554439	-0.207311	-0.290673	-0.228928	0.183064
MZ00008385	1.19169	-0.61063	-0.296907	0.694243	0.62231	-0.257614	-0.480812	0.751046	0.0351914	-0.589551	-1.24718	0.125341		MZ00014727	-0.213662	0.0773074	0.218064	-0.220889	-0.176329	0.297405	-0.104611	0.429007	-0.124543	0.356936	0.24232	-0.0478451
MZ00008386	-0.652267	-0.181134	-0.379865	-0.216268	-0.344214	-0.203085	-0.182534	-0.187452	-0.832301	0.0234647	-0.411428	-0.35167		MZ00014728	0.198173	-0.0658191	0.471006	-0.277738	-0.0712002	0.266487	-0.106025	0.154563	-0.162981	-0.358823	-0.0832681	-0.114075
MZ00008405	0.369912	0.239559	-0.11476	0.0731741	0.216512	0.31634	0.0692639	0.00181108	0.221193	0.625691	0.245359	-0.161392		MZ00014737	-0.509557	0.0771214	-0.913491	0.0301721	0.155589	0.379555	0.701165	-0.292288	0.0726938	-0.559384	-0.234652	-0.616595
MZ00008410	-0.638897	-0.0211049	-0.170671	0.248202	0.117245	0.280829	-0.355307	0.15391	-1.21266	0.188519	0.109475	-0.0495226		MZ00014739	-0.121437	0.308325	0.0579217	-0.14662	0.124982	0.682917	-0.28067	-0.745051	0.0955316	0.334388	0.138428	-0.0821272
MZ00008415	0.742085	0.41467	0.379405	-0.528983	-1.0789	0.105726	0.105228	-0.342388	-0.42761	0.209521	0.411809	-0.320277		MZ00014746	-0.306188	0.47026	0.347435	0.273641	-0.039334	0.135456	0.173749	0.13991	-0.0620761	0.172887	0.385385	0.561338
MZ00008433	0.211889	0.174024	0.0108581	0.0375586	-0.260172	-0.0650293	0.0869481	-0.0450889	-0.070091	-0.194067	0.225232	0.032627		MZ00014747	0.183869	-0.182632	0.387404	0.284789	0.664617	0.532662	-0.0824348	0.0613266	-0.0878944	-0.179817	0.813323	0.215709
MZ00008434	0.0232213	0.0332569	0.177841	0.0388945	-0.00202139	-0.021975	-0.130111	-0.129609	-0.784576	0.0399305	-0.449074	-0.336477		MZ00014750	0.0464052	0.466579	0.452409	-0.130102	-0.806238	-0.176777	0.549974	-0.118563	-0.249596	0.27645	0.274981	-0.194357
MZ00008437	0.256902	0.0465632	-0.111112	-0.0682481	0.369118	-0.200428	1.08961	0.808646	0.21788	0.171902	-0.0484471	0.460813		MZ00014768	-0.319637	-0.327264	-0.249273	0.0778941	0.0829566	-0.156107	0.335805	-0.334097	-0.534083	0.358305	-0.107518	-0.00817471
MZ00008457	-0.184956	-0.125533	-0.210543	0.495882	0.0863446	0.00180816	0.306645	0.0189582	0.112497	-0.342643	-0.539218	0.228488		MZ00014771	-0.388249	-0.21178	0.0312753	0.564628	-0.204097	-0.627366	0.642056	0.14173	-0.102197	-1.45682	0.189216	0.33598
MZ00008461	1.17043	-0.497701	0.269469	0.226502	-0.720238	-0.460524	0.430981	0.174261	-0.285153	0.287286	0.295665	0.115326		MZ00014772	0.0430548	-0.564874	-1.13084	0.437001	0.24836	0.366695	0.140118	-0.0382534	-0.0815366	-0.154285	0.765059	0.729066
MZ00008466	0.422164	-0.731873	0.0525669	-0.0603031	0.64038	0.0968234	0.15702	1.01448	0.212461	-0.0894326	-0.405777	0.125678		MZ00014775	-0.792614	-0.120858	-0.217857	0.753907	-0.165834	-1.24952	-2.43518e-06	0.20288	0.0284877	-1.62738	-0.463295	0.517805
MZ00008471	-0.193464	-0.114732	0.112577	0.305048	0.391007	0.0951843	0.579674	-0.108129	0.23538	0.123103	0.0151349	-0.00559965		MZ00014778	-0.362998	0.121692	-0.359	0.667076	1.69681	0.547676	0.0182428	0.395875	1.02253	-0.0284336	-0.441487	-0.0778684
MZ00008480	-0.285552	-0.516873	0.181679	0.627727	0.415973	-1.30715	0.28317	1.17746	-0.416925	-0.88137	-0.606459	0.877492		MZ00014790	-0.0102063	0.0169299	0.421755	0.420528	0.530596	-0.466696	-0.0363125	-0.0292743	0.121645	-0.319631	-0.0519855	0.00671007
MZ00008482	0.167598	0.531753	-0.300215	0.26761	0.0360829	-0.0463689	0.167008	0.904146	0.0820567	0.0482344	-0.641388	0.18872		MZ00014804	-0.0843507	0.234164	-0.223088	0.185211	-0.245962	-0.205126	-0.282181	-0.138289	0.00566207	0.481796	-0.589262	-0.562512
MZ00008490	-0.0180492	-0.557499	-0.10788	-0.256003	0.00984438	0.37774	0.866476	0.269032	0.256371	0.30004	0.210091	0.0187182		MZ00014805	-0.547221	-0.0434182	-0.153644	0.532489	-0.392066	-1.45444	0.52185	0.924003	0.109911	-0.828629	-0.161954	0.899225
MZ00008496	-0.262788	0.0385975	0.000269387	0.261762	-0.111054	0.0669371	-0.694659	0.0298989	-0.00680096	-0.0682883	0.0688463	0.131028		MZ00014807	-0.857406	-0.0465788	0.306256	-0.235211	0.314388	-0.406352	0.232769	-0.037249	-0.0579906	-0.793204	0.340324	-0.0838635
MZ00008510	0.383454	0.0011382	-0.133795	0.378383	-0.0816017	-0.374637	-0.0258149	0.290901	-0.400377	-0.325649	-0.466047	0.0532868		MZ00014811	-0.107845	0.056303	-0.10039	0.0425431	0.339511	-0.0516515	-0.216769	0.106001	0.202324	-0.437084	-0.550446	0.313165
MZ00008511	0.0230838	0.157385	0.413535	0.034114	0.680685	0.0687465	0.886372	0.192947	-0.113305	0.176384	0.047504	0.046261		MZ00014813	0.333207	0.371555	0.336895	-0.0545549	0.244133	0.0175098	-0.258514	-0.1588	0.0120453	-0.360429	0.34465	0.105217
MZ00008513	0.124684	0.433935	0.115523	-0.239874	0.255912	0.0445169	0.558167	0.203764	0.00592092	0.553324	-0.139318	-0.0413244		MZ00014814	-0.220556	0.0561863	0.450528	0.315303	-0.147918	-0.365581	0.209392	-0.303886	-0.216801	-0.0409814	0.351132	0.254369
MZ00008521	-0.524542	-0.0271039	-0.309461	-0.618746	-1.48321	-0.47935	0.120068	-0.512367	-1.01737	0.0301038	0.418632	-0.0342861		MZ00014815	-0.214204	-0.136403	0.0535923	-0.114145	-0.705917	-0.964623	0.43347	-0.582834	-0.227809	-0.689707	-0.00263669	0.434155
MZ00008523	-0.919982	-0.248457	0.102724	0.565766	0.732504	-0.12714	0.416454	0.786123	0.356373	0.00964247	0.405879	0.66582		MZ00014818	1.32651	0.557241	0.393599	0.520549	1.78586	1.19343	0.821181	0.193315	0.709924	0.279217	0.282923	0.20138
MZ00008529	-0.667987	0.423676	0.420787	0.406493	-0.105111	-0.191157	0.680931	-0.32542	-0.141005	0.164311	0.861873	0.269514		MZ00015202	-0.41054	-0.0786482	-0.439394	-0.382865	-0.477195	-0.167251	-0.312996	-0.271468	-0.576163	-0.554961	0.0684449	-0.212165
MZ00008530	-0.777922	0.644889	0.432408	0.345892	-1.11959	-0.100316	0.625195	-0.17172	-0.280859	0.274806	0.545809	0.224437		MZ00015204	-0.114146	0.336949	0.278234	-0.104627	0.75757	-0.0701058	0.584812	-0.77768	-0.115805	-0.0348217	-0.14649	0.15163
MZ00008534	0.0845367	0.284421	0.595363	0.138954	-0.487306	0.105138	0.173707	-0.0111605	-0.594084	0.4168	0.607273	-0.253886		MZ00015208	-0.179144	0.0909174	0.300152	-0.114491	-0.120358	0.721544	-0.223644	-0.294495	-0.174727	-0.119841	0.478658	-0.0989158
MZ00008540	-0.440881	1.1921	0.725861	-0.2291	-0.970966	-0.0878955	0.0261717	-0.00385297	-0.823459	0.268914	0.777012	0.0373968		MZ00015218	0.0116014	-0.0461239	0.255468	-0.29207	-0.482731	-0.177514	0.554854	-0.610167	-0.147142	-0.567783	0.611394	0.270569
MZ00008546	-0.713504	-0.119402	0.437634	-0.207814	-0.0502182	0.21376	-0.0934852	-0.237868	-0.334456	0.220706	0.124416	0.0662337		MZ00015226	-1.63879	-0.173306	-0.215648	0.452279	-1.1765	-0.6923	-0.913099	0.784979	0.100125	0.0340028	-0.583032	0.0887534
MZ00008550	0.0996251	0.21764	0.590154	-0.679159	-0.260364	0.129946	0.351237	-0.433546	-0.505062	0.472205	0.723812	0.156747		MZ00015229	0.15458	-0.604039	-0.115041	1.38401	0.587214	-0.102942	-0.308406	1.30843	0.733082	-0.93666	-0.909079	0.622531
MZ00008570	-0.0958064	0.015072	0.110695	0.0962147	-0.339805	-0.0580786	-0.0644477	0.575679	-0.00675517	0.515031	0.777692	0.374114		MZ00015232	-0.609848	-0.220339	-0.0216068	0.0367562	0.60911	0.0693391	-0.665501	0.650544	-0.0656212	-0.436322	0.0575424	-0.0960595
MZ00008591	0.234215	0.299257	0.984677	-0.169171	-0.597471	0.255641	0.626062	-0.172058	-0.646349	0.913029	1.3696	0.670083		MZ00015235	-0.317155	0.0982829	0.184789	0.620049	0.400622	-0.0414091	0.329916	-0.160231	0.425541	0.0324126	0.441409	0.394941
MZ00008592	0.75629	-1.4055	-1.31885	2.11729	2.26253	-0.278873	-0.881513	1.10647	0.331206	-1.36116	-1.4836	0.789848		MZ00015240	-0.16448	0.532099	0.37201	-0.364887	-0.382369	0.770474	0.483832	-0.288697	-0.410383	0.646478	1.03952	0.0672399
MZ00008602	0.746399	0.219693	-0.374156	0.432603	0.938182	-0.10134	-0.0542695	0.540775	0.42612	-0.323776	-0.944736	0.0890774		MZ00015247	-0.441423	0.0454446	-0.0444485	-0.14238	-0.08638	0.183453	1.09031	-0.939282	-0.266001	0.569418	0.515853	0.671941
MZ00008609	0.231909	-0.0634085	0.516447	0.100747	0.540274	0.4708	0.148847	0.633032	0.243415	0.614155	0.832787	0.481275		MZ00015248	0.00096087	-0.284518	0.271813	-0.319764	-1.03289	0.130668	0.21922	-0.155877	-0.993205	0.357087	0.351834	0.0667923
MZ00008619	0.00997554	-0.111982	0.284165	0.0852717	0.0858355	-0.0702606	0.550244	-0.225841	0.023278	0.525473	0.516976	-0.0343854		MZ00015256	-0.287564	0.408888	-0.0519424	0.22801	-0.052381	-0.0399849	-0.31537	-0.173573	0.0758652	-0.595462	0.244565	-0.152869
MZ00008621	-3.39229	-0.174939	-3.15522	0.0249551	-0.237579	-0.174038	-0.837511	-1.82237	-1.63646	-1.13714	-1.14528	-0.893987		MZ00015262	0.122717	-0.262156	0.0544131	-0.239567	0.950927	-0.705332	-0.626868	-0.252812	0.036247	-0.861986	-0.484376	-0.117776
MZ00008627	-0.240853	0.190584	0.192576	-0.0825451	0.128627	0.422614	-0.176003	-1.67983	0.305284	-1.10359	0.219359	0.0833911		MZ00015263	0.0530973	-0.0251672	0.181444	0.33074	1.36858	-0.265197	-0.182116	0.250395	-0.305398	-0.685798	-0.27267	-0.0915861
MZ00008640	-0.596115	-0.324014	-0.307669	-0.324015	-0.27417	0.033017	-0.544879	-0.286908	0.118019	0.0338415	-0.0955003	-0.0315206		MZ00015264	-1.06275	0.0807213	-0.586372	0.129293	0.531342	-0.0528057	0.229488	0.45636	0.284882	-0.259951	-0.207812	0.0471998
MZ00008644	0.0880474	-0.335232	-0.433297	-0.273988	-0.445249	-0.17483	-0.340845	-0.395395	0.198214	-0.349753	-0.322928	0.0312407		MZ00015273	0.299118	0.296863	0.40932	0.10299	-0.103305	0.0547393	0.15737	0.100222	-0.201973	0.588694	0.100471	-0.568417
MZ00008647	0.274608	-0.157525	0.0396607	0.344329	-0.752792	-0.104243	-0.0879659	0.0644088	-0.435572	-0.0592499	-0.177629	-0.097788		MZ00015277	-0.37506	0.181198	-0.184275	0.365591	0.221438	-0.384735	0.23517	0.2152	0.533272	-0.533521	-0.0207441	0.0465889
MZ00008654	-0.946275	0.202576	-0.341373	-0.0726115	-0.730944	-0.032427	0.594158	-0.591259	-0.322683	0.330755	-0.324761	-0.424334		MZ00015278	0.246792	-0.0142643	0.0919956	-0.451095	-0.307824	0.32215	-0.522449	-0.181467	-0.192907	0.288532	0.0725826	-0.609891
MZ00008659	0.331462	-0.698397	-0.188764	1.38912	1.0209	-0.212539	-0.086423	0.419305	-0.151744	-0.649583	-0.643416	-0.0476047		MZ00015280	-1.04422	0.934725	-0.143087	0.133636	-1.61737	-0.202355	0.563756	-0.732574	-0.28829	0.248968	0.950027	-0.00528096
MZ00008661	-0.16853	0.557988	1.21342	-0.138177	-0.172324	-0.010415	0.395265	-0.187428	-0.0729246	0.257452	0.9176	0.391186		MZ00015283	-1.14749	0.087435	0.661299	-0.0304854	0.317684	-0.0798608	0.528728	0.338049	0.242528	-0.0613407	-0.146311	-0.00427697
MZ00008674	-0.0330211	0.186858	-0.256991	0.324055	0.840298	0.261441	2.25291	-0.792682	0.233385	0.141044	0.0934824	0.207053		MZ00015285	0.234805	-0.0719585	-0.0204714	0.221644	0.178464	-0.0739318	0.44585	-0.0340062	-0.422932	0.407935	-0.095736	-0.06789
MZ00008678	0.0924695	0.306316	-0.0770239	-0.0366254	-0.162318	-0.279973	0.0180796	0.151659	-0.0812362	0.687156	0.217816	-0.281282		MZ00015296	-0.0259633	0.140014	0.103045	0.104372	-0.454986	0.182133	-0.206387	0.0157101	-0.259217	-0.137051	-0.253386	-0.498434
MZ00008685	0.678159	-0.453053	-0.0561739	0.789901	1.1843	0.049376	-0.549116	1.12046	0.852373	-0.430067	-0.768587	0.579237		MZ00015303	-0.33095	0.0997846	0.497384	-0.410166	-0.538432	0.254806	0.268457	-0.466515	-0.494797	0.353322	0.329941	-0.223034
MZ00008704	-0.186248	0.170287	0.18261	0.438977	0.243223	0.363681	0.694116	0.188222	0.0946092	0.0606777	0.692441	0.213645		MZ00015312	0.351229	0.0852283	-0.00538406	-0.131501	0.106608	-0.0960705	0.233647	-0.00978587	0.275549	-0.856642	0.0769716	0.593624
MZ00008705	-0.577124	-0.109042	0.0641338	0.0943362	-0.248111	-0.0579845	0.0474528	-0.0362423	0.0308315	-0.191856	0.0296692	-0.292087		MZ00015318	-1.35118	-0.448537	-0.29538	0.870459	0.74047	-0.58054	0.738674	0.463617	0.721428	-0.46438	-0.96058	0.625828
MZ00008710	1.63074	-1.6386	-0.010305	0.234761	1.81004	-0.210153	-0.629238	1.70971	0.771985	-0.477551	-1.09618	1.50654		MZ00015337	0.282993	-0.0816473	0.348801	-0.00452732	0.272236	-0.455211	-0.0331923	0.232776	-0.294132	-0.255324	-0.106112	-0.0373305
MZ00008727	0.625314	-0.282078	-0.36825	0.303803	1.07332	0.0245824	-0.488455	0.522485	0.497161	0.399034	-1.34794	0.0877112		MZ00015350	0.0558561	0.405697	0.526195	0.483422	0.128119	-0.13987	0.0579347	0.447428	-0.0372683	0.931196	0.550669	-0.120527
MZ00008740	0.100118	0.211341	0.0466128	-0.137184	-0.258689	0.31457	-0.0185919	-0.238208	0.190511	0.331397	0.382298	0.0923529		MZ00015360	1.05805	1.04079	0.367777	0.743162	-0.357772	0.858815	0.708318	-0.110831	0.559379	-0.103804	0.1091	0.346223
MZ00009502	-0.426063	0.498573	-0.863543	-0.212939	0.308541	0.325067	0.039317	-0.413881	-0.282318	-0.216171	-0.0633342	-0.492781		MZ00015366	1.01684	0.156315	0.514027	0.878787	0.20292	0.201928	0.444423	0.0755529	0.26225	-0.245078	-0.252229	0.30267
MZ00009507	-0.543575	0.110018	0.445595	-0.201377	0.223193	-0.56918	0.30777	-0.0900697	-0.613472	-0.11963	-0.427959	0.0587045		MZ00015368	-0.0500393	0.0221756	0.124955	0.740082	0.315966	-0.122424	-0.105496	0.523187	-0.158774	-0.836646	-0.088423	-0.0935529
MZ00009509	0.287229	0.457038	0.799054	0.0874671	-0.265123	0.252018	1.17579	0.084768	-0.280509	0.79354	0.978952	0.0213531		MZ00015371	-0.22156	0.30912	0.366333	0.0143851	-0.0940318	0.0914415	0.364804	-0.111943	-0.185279	-0.266833	0.513583	0.121899
MZ00009511	0.160084	0.058574	2.03264	-0.0947522	-0.281674	-0.0634715	0.463883	-0.336567	-0.185823	0.432958	0.252761	-0.34719		MZ00015372	0.472189	0.020569	0.835413	0.192098	-0.228124	0.383388	0.72265	0.194434	0.268566	1.17051	0.823982	0.0885538
MZ00009519	0.0649846	-0.24748	-0.190532	-0.243082	-0.0335922	-0.739705	-0.507242	-0.421181	-0.512506	-0.452657	-0.118385	-0.482653		MZ00015377	-0.0211605	-1.51419	-0.568517	1.21921	2.09384	-1.4877	-0.134847	0.654379	0.172888	-1.91533	-0.608981	0.601732
MZ00009521	0.886441	-0.115386	-0.0371265	0.117015	0.657797	0.056081	-0.799591	0.962321	0.753662	0.400594	-0.845639	0.10078		MZ00015378	0.573676	-1.64673	-1.2597	2.43649	2.42512	-1.56715	0.0955814	0.855202	0.668545	-1.45231	-0.313281	1.30272
MZ00009522	-0.0918419	0.0953666	0.237942	0.0499506	0.163484	0.203016	0.302773	0.0726123	0.153248	-0.0402428	0.197503	0.0844108		MZ00015381	-0.0919951	-0.0111688	0.318901	-0.102558	0.531182	0.102979	-0.0367325	0.0338079	-0.0442465	0.120592	-0.266339	-0.222647
MZ00009534	0.103763	0.104267	-0.267566	-0.0191508	-0.267554	1.19555	-0.233454	0.376619	0.181557	0.214871	-0.145562	-0.37179		MZ00015382	0.251213	0.00437441	0.160903	0.00918844	0.344143	-0.135673	0.2162	0.121518	0.0375207	-0.269648	-0.188695	-0.0701099
MZ00009535	0.551186	0.52439	-0.275505	0.347902	-0.00578754	0.458808	0.0295703	-0.376535	-0.047097	0.0857537	0.0833845	-0.262285		MZ00015390	0.605564	0.209448	0.558867	0.301409	0.567028	0.355607	0.285062	0.172798	0.116983	0.504865	-0.327845	0.119239
MZ00009544	-4.41681	-3.57309	-4.48652	-2.48669	-1.87839	-1.50079	-1.886	-1.8802	-1.17552	-1.87035	-1.09531	-0.744591		MZ00015400	-0.211288	-0.272125	0.081319	0.0886474	-0.0479415	-0.233489	0.161074	0.493113	0.194956	-0.18112	0.28781	0.410922
MZ00009545	0.210419	0.00979227	0.432236	-0.12109	0.128723	-0.0851342	0.065673	-0.150573	0.441446	0.399835	0.189614	-0.0358591		MZ00015412	0.093155	0.371959	2.19404	-0.669156	-2.86192	2.28753	0.587489	-2.18478	-0.139265	0.301189	2.90065	-2.1438
MZ00009546	-0.67353	0.697894	0.2725	-0.856727	-0.953787	0.496507	0.405269	-0.616135	-0.332554	0.0523797	0.373892	-0.107769		MZ00015413	0.326626	0.263776	0.533245	-1.01194	0.11454	1.04776	-0.992323	0.103033	0.149683	1.11156	0.440454	-0.226788
MZ00009547	0.784509	-0.241303	-0.0272244	-0.0622029	0.293088	-0.130516	-1.69813	0.0417837	0.859853	0.4671	-0.346948	0.268904		MZ00015415	-0.383521	0.228735	0.0554482	-0.0341857	-0.391935	-0.104699	0.00951075	-0.567338	-0.527371	-0.208851	0.0801284	-0.752096
MZ00009549	-0.0763068	0.460778	0.0439124	-0.161151	-0.476338	-0.503744	0.085116	0.00836786	-0.55915	0.176269	-0.168635	-0.351278		MZ00015428	-0.177749	-0.608479	-0.52858	0.358762	0.216067	-0.284688	-0.470004	0.0911707	0.0699595	-1.29188	-0.679252	0.297242
MZ00009553	0.133935	0.349991	-0.422391	0.193459	-0.0302077	0.407031	-0.189425	-0.109867	0.0803748	-0.00810164	-0.0325823	-0.0528163		MZ00015433	0.276323	0.141622	0.771679	-0.15308	-0.122707	0.721379	-0.185017	-0.917532	-0.555523	-0.0958468	-0.572426	-0.50117
MZ00009559	1.37955	0.46152	0.14023	0.643962	0.373899	0.726002	0.66344	0.923303	1.00343	0.901601	1.08754	0.885294		MZ00015434	-0.295305	0.265049	0.213067	-0.0418822	-0.426541	-0.443573	-0.137567	-1.10971	-0.194932	-1.00832	-0.00939212	0.270681
MZ00009560	-0.215005	-0.0280739	-0.0292289	-0.0187658	-0.412368	0.114259	-0.415553	-0.13995	-0.149502	0.0503885	-0.142609	-0.0167685		MZ00015436	-1.31245	-0.0258698	-0.870165	0.221698	0.117156	0.285114	0.205239	-0.69969	-0.0308435	-0.526762	-0.958628	0.162569
MZ00009561	0.281189	0.000225627	0.230905	0.23331	0.0087301	-0.121388	-0.19547	0.126375	-0.183331	0.126158	0.00127332	-0.261881		MZ00015440	-0.418065	0.128665	-0.0562189	-0.179734	-0.360636	-0.709816	0.502635	-0.0950302	-0.108804	0.0146487	0.349031	-0.108725
MZ00009564	-0.69213	0.246537	0.508335	-0.112855	0.136286	-0.0524985	0.109726	0.496312	-0.11113	-0.0830269	0.18945	0.308994		MZ00015448	0.0793859	0.489401	0.226311	0.273602	0.689117	0.495666	0.423646	-0.701563	0.46311	-0.480279	0.500357	-0.134326
MZ00009565	0.236796	-0.0759154	-0.0873512	0.020746	-0.352809	0.118584	-0.071629	-0.103202	0.278196	0.00132842	-0.122871	-0.125908		MZ00015450	-0.77019	-0.373947	-0.646509	-0.219423	0.0740102	-0.113846	0.0652386	-0.784049	-0.972527	-0.846747	-1.01277	-0.200753
MZ00009571	0.548093	0.0878053	0.0121597	0.0680575	-0.143035	0.424568	-0.0697637	-0.0272344	-0.271441	-0.0922911	-0.142653	0.195374		MZ00015452	0.0180912	0.132327	0.797116	-0.370574	0.251596	0.560411	0.04468	0.468613	0.197748	0.0324638	0.336655	0.340106
MZ00009577	-0.425292	0.661085	0.375383	0.744826	0.00132931	-0.0562654	0.425099	0.919482	0.603042	-0.192437	0.592629	1.18036		MZ00015466	0.624888	0.580743	0.0469625	0.221745	0.771716	0.569356	0.237781	0.0442927	0.123825	-0.288461	-0.25877	-0.0546758
MZ00009583	0.482987	-0.152857	0.0445714	0.22106	1.01501	0.0804989	0.314767	0.62819	0.545049	-0.670416	-0.419973	0.156458		MZ00015473	0.219655	0.294522	0.352679	0.263161	-0.24984	0.241543	-0.10335	0.00251148	0.233871	0.68804	0.262778	0.581114
MZ00009592	0.379026	0.0201162	1.50136	0.0696312	0.703401	0.193139	-0.637686	0.381855	-0.645962	0.574678	0.60574	0.207703		MZ00015476	0.692148	0.140275	-0.912479	-1.11297	-0.283021	-0.781969	-0.228172	-0.0769014	0.285879	-0.377107	-0.193476	0.0880374
MZ00009597	-0.0151405	0.0519964	0.10319	0.209392	0.946802	0.115371	0.514515	0.333216	0.207982	-0.667364	-0.662877	-0.0434049		MZ00015479	0.940235	0.0185362	1.22657	-0.280681	0.312519	0.203022	0.419561	-0.220006	0.171733	0.276362	0.306579	0.194984
MZ00009600	0.166814	-0.316005	0.0696788	-0.002661	0.176155	0.0455294	0.222426	0.283238	0.639643	0.094303	-0.168451	-0.26631		MZ00015480	0.52209	-0.557945	-0.538788	-0.0382738	0.702702	-0.32776	-0.321203	0.368137	-0.254586	-0.494221	-0.75739	0.0928791
MZ00009603	0.116146	0.0763179	0.338553	-0.119923	0.873953	-0.306266	0.268873	0.440811	-0.0597107	-0.596555	-0.805696	0.329995		MZ00015485	0.438491	-0.253724	0.917674	-0.313181	0.0617744	0.403987	0.744623	-0.319932	-0.610069	0.375082	0.924612	-0.0290318
MZ00009609	0.48145	-0.0522079	-0.378768	0.0252766	0.495333	-0.0586433	-0.0473364	0.539663	0.242331	-0.168042	-0.132422	0.300443		MZ00015487	-3.87859	0.0395757	-3.5936	0.172548	-0.0549585	0.100315	0.0234407	-0.135451	0.307663	-0.0471495	-0.0475686	-0.282143
MZ00009612	-4.97447	-4.02371	-5.37785	-3.44231	-3.29519	-2.92359	-2.20583	-2.56336	-1.34195	-1.65675	-1.99266	-1.51341		MZ00015491	0.13887	0.178001	0.104613	0.0380477	-0.519985	0.187778	0.207286	0.10636	-0.174693	0.269124	0.370275	-0.0541032
MZ00009619	-1.47095	0.229044	-0.658751	0.158463	-0.222427	-0.485314	-0.285502	-0.507218	-0.974177	-0.66457	-0.395963	0.0895952		MZ00015498	-0.0251586	0.0426103	0.494734	-0.148413	-0.161008	0.00660514	0.371355	-0.334386	-0.518317	0.184955	0.517103	0.0112395
MZ00009625	-0.114562	-0.10577	0.358118	-0.772329	0.371277	-0.0574785	-0.136008	0.203173	-0.201301	-0.648703	-0.137354	0.404701		MZ00015499	-0.901111	-0.0180071	0.407389	-0.283419	-1.14596	-1.20995	-0.148257	0.17902	-0.451044	-0.648541	0.148182	0.372717
MZ00009645	-0.572615	0.272026	0.553692	0.0863162	-1.0476	0.169392	0.141852	-0.07993	-0.177253	-0.230794	-0.0333911	-0.208988		MZ00015505	-0.144835	0.491803	-0.491797	0.339355	-0.543947	1.27486	0.347938	0.320013	0.398764	0.193078	1.38346	0.722798
MZ00009648	0.0455502	-0.664621	-0.0447614	0.372227	0.890387	-0.96723	0.420037	0.356495	0.0172383	-1.107	-0.300037	0.593289		MZ00015511	-0.482957	-0.140798	0.271735	0.0465814	0.637738	-0.79128	-0.432958	-0.587503	-0.204502	-1.53852	-0.44081	-0.526481
MZ00009651	-0.768162	0.215158	0.819463	0.117267	-1.33019	0.317299	-0.0547203	-0.147692	-0.207834	-0.0351119	-0.0530833	0.0172229		MZ00015523	0.00701642	-0.0263537	0.455284	0.0309172	0.0172443	-0.0735799	0.0339154	0.3103	0.0632262	-0.0293336	0.759998	0.323335
MZ00009671	0.158375	0.407431	0.118739	-0.455697	0.685234	0.196567	0.11373	-0.492945	-0.0443827	0.536096	0.251154	-0.0933758		MZ00015528	-0.383581	-0.245984	0.296856	0.00819612	0.368517	-0.523976	0.196281	-0.39468	-0.605492	0.0622735	-0.182681	0.0787175
MZ00009675	0.0506191	0.226874	-0.154278	-0.228359	0.653718	0.14461	-0.187638	0.435682	-0.0681349	-0.0721715	-0.945434	-0.15718		MZ00015530	0.183313	-0.295052	0.187354	0.693639	0.915065	-0.251893	0.0333669	0.382722	0.158845	-0.773935	-0.20033	0.393417
MZ00009692	0.401667	0.0846786	0.475919	0.116146	0.280677	0.170377	1.02759	-0.205055	-0.207153	0.130295	-0.0772321	-0.170935		MZ00015531	-0.760262	-0.057598	0.803907	0.196704	0.115434	-0.416615	0.124908	-0.567301	-0.0382453	-0.79921	0.273898	-0.0347337
MZ00009699	0.061533	0.308254	0.26293	-0.145026	0.9836	-0.194481	0.25854	0.254987	0.0119527	-0.0892999	-0.19252	0.215168		MZ00015545	-0.184465	-0.114011	-0.329145	-0.650714	0.107557	-0.049638	0.379637	-0.400102	-0.378756	0.368599	0.160727	-0.198516
MZ00009704	0.0510737	-0.429325	-0.567034	0.169171	0.40277	-0.152209	-0.489342	0.126223	-0.398453	-0.793311	-0.439161	0.12125		MZ00015549	-0.200759	-0.174165	0.978603	0.254906	0.0622338	0.464802	0.0303654	0.0725863	0.0117339	-0.912808	-0.423291	-0.0177429
MZ00009705	0.674717	-0.840353	-0.00583175	0.488411	1.23047	0.0497414	-0.669332	1.4924	0.912941	-1.13914	-0.551943	0.610879		MZ00015552	-0.0923856	-0.804264	-0.204808	0.497846	0.530648	-1.00441	-0.304264	-0.0153481	-0.350936	-0.254958	-0.457513	0.108411
MZ00009711	0.448383	-0.655453	-0.0464353	0.692904	0.850074	-0.316296	-0.310042	0.956441	0.144228	-0.370572	-0.37927	0.586883		MZ00015554	0.403713	-0.0519876	-0.0572246	-0.130282	0.0225276	0.431943	-0.0290688	-0.672557	-0.210963	-0.329704	-0.139913	-0.423398
MZ00009713	-1.36915	-0.530754	-1.29164	-0.13164	-0.712957	-0.351508	0.235045	-0.61171	-1.41676	-1.72174	0.120087	0.336943		MZ00015572	0.271886	0.259937	0.0197484	-0.212891	0.248991	0.139888	0.0128504	-0.596364	-0.263653	-0.22968	0.0378421	0.107914
MZ00009714	-0.0546252	-0.0217516	-0.0392206	-0.227334	0.0565941	-0.11401	0.0592525	-0.756944	-0.218354	-0.220424	-0.476754	0.0365646		MZ00015573	-0.608858	-0.307804	-0.545824	0.313252	-0.00392671	-0.264708	-0.128891	-0.724124	-0.277718	-0.36471	-0.125356	-0.129994
MZ00009717	-1.24342	-0.129564	-0.895541	-0.719005	-0.0360523	-0.186855	-0.58539	-0.845622	-0.891161	-0.558565	-1.30998	-0.925964		MZ00015575	1.78531	-0.699169	-0.0061774	-0.235759	0.299754	-0.0322166	0.373928	2.19957	0.173703	1.36603	-0.0397765	1.39811
MZ00009720	0.322383	0.103761	-0.286238	0.0414329	0.166466	-0.162388	0.340967	0.531075	0.145198	0.556344	-0.379539	-0.0405566		MZ00015576	0.042515	-0.452313	0.0505311	-0.215395	1.59621	-1.05875	-0.138023	0.392935	0.0152234	-0.871269	-0.759091	0.558481
MZ00009723	0.766587	-0.759793	-0.804181	0.262668	2.42351	-0.395287	-0.588407	0.448976	0.0892209	0.0325381	-0.6725	0.349012		MZ00015579	-5.78236	-6.38854	-3.91287	-5.99292	-6.15793	-4.96092	-5.81983	-4.60466	-5.91027	-3.28076	-5.38948	-6.25182
MZ00009726	0.306782	-0.835435	-0.0509817	0.0715178	0.52985	-0.779051	0.111292	1.8191	0.203184	-0.894598	-1.53466	0.687218		MZ00015582	-1.00389	-0.323205	-0.330278	1.28077	-1.15952	-2.00785	0.337399	-0.245275	-0.381143	-1.85796	0.268239	-0.153124
MZ00009727	-0.0818314	-0.120695	0.582542	-0.518357	-1.18355	0.020054	0.0189708	-0.00865074	-1.28284	0.609176	0.500119	0.37997		MZ00015583	-0.293157	-0.000131227	0.28647	0.515148	0.250147	-0.701693	-0.0534935	-0.0620758	0.0534902	-0.692138	-0.105733	0.0574871
MZ00009731	-0.165486	-0.591997	0.723372	-0.272903	-0.442078	-0.269491	-0.0745888	-0.114952	-0.639814	0.167954	0.437882	0.528137		MZ00015586	-0.598539	-0.44397	0.350183	-0.0362434	0.137674	-1.22132	0.010244	0.222369	0.177968	-1.78024	-0.456953	0.315818
MZ00009735	-0.0746935	0.263164	0.380523	-0.4839	-0.133583	-0.0198878	-0.0889623	0.0281524	-0.242983	-0.369776	0.365024	-0.18722		MZ00015587	-0.361523	0.0618183	0.545084	0.492423	-0.467703	-0.177991	0.290924	0.206144	-0.331719	-0.0465142	-0.198325	0.113798
MZ00009739	0.554315	0.139547	0.431087	0.16377	0.0369639	0.289695	0.011347	0.129396	-0.0315804	0.878092	0.462987	-0.351544		MZ00015588	-0.508014	0.188171	-0.0668985	0.20609	-0.225463	-0.867751	-0.115579	0.274335	-0.0426474	-0.216451	-0.0897444	0.17571
MZ00009746	0.0845799	0.241769	0.783113	0.418186	-0.577884	0.186978	-0.0110756	0.107506	0.115655	-0.175689	-0.135573	0.164815		MZ00015590	-0.698734	0.356353	0.875444	-0.310773	0.11913	0.139462	0.235124	0.587844	0.388693	-0.116718	0.246283	0.115577
MZ00009752	-0.678261	-0.136264	0.626415	-0.185524	-0.762825	0.539097	-0.615329	-0.0771654	-0.0105143	-0.0586051	-0.151674	0.0472327		MZ00015591	0.178858	-0.225713	0.217473	0.328501	0.274145	-0.0394909	0.2676	0.944242	0.33178	-0.488949	-0.109376	0.485936
MZ00009756	-0.284486	-0.154544	0.421976	-0.524404	-0.378754	-0.0851106	0.689283	-0.343079	-0.524399	-0.426349	0.494913	-0.0688253		MZ00015594	-4.40539	-1.9912	-4.77504	-2.45111	-3.95144	-3.3108	-0.483122	-1.70252	-0.648434	-1.90264	-1.47265	-1.76659
MZ00009777	0.267261	0.247716	0.169099	-1.16353	0.263169	1.00309	-0.388632	-0.552373	-0.0271829	0.378141	0.0176129	-0.616167		MZ00015597	0.129375	-0.0338627	-0.269294	0.0951335	0.195041	0.441049	0.291649	0.422048	-0.185263	0.337429	0.0908797	-0.0011238
MZ00009779	0.141021	-0.574757	0.295525	-0.16588	-0.0920804	0.141282	-0.117934	1.08481	0.216532	-0.183121	-0.360792	0.816563		MZ00015600	-3.02687	0.146183	-3.36793	-0.558561	-1.0006	-0.102455	-1.90929	-0.320262	-0.882714	0.473859	-2.00915	-0.530538
MZ00009782	0.370748	-0.259071	0.102061	-0.247254	0.254155	0.0841308	-0.230421	-0.00170376	-0.0898547	-0.23091	-0.332963	-0.26545		MZ00015603	0.483689	-0.912209	-0.130848	0.424278	0.957885	-0.0959441	0.491108	0.16785	-0.0577944	0.358194	-0.0988811	0.455378
MZ00009783	0.0552362	-0.291974	-0.299873	-0.33032	0.328557	0.320233	-0.348236	0.547027	0.219034	-0.335661	0.0399185	-0.170019		MZ00015604	0.0686241	-0.484011	0.356105	-1.42846	-0.35016	-0.141375	0.0272618	0.33701	-0.470702	-0.504221	-0.0897799	-0.133782
MZ00009798	0.0218346	-0.475504	0.163126	-0.306349	-0.230156	-0.439077	-0.130752	0.612909	-0.17155	0.0103226	-0.465344	0.00157852		MZ00015607	0.0683978	-0.315974	-0.36954	0.300754	0.773657	-0.664129	-0.0800636	0.195137	0.0900786	0.511906	-0.926194	-0.0664117
MZ00009805	-0.0768524	0.190937	0.458819	-0.55109	-0.584357	0.897952	-0.415659	0.00276006	0.00168789	-0.417219	-0.0489121	-0.312384		MZ00015608	-0.70781	-0.133347	-0.384836	0.577408	0.574623	-0.824762	-0.127586	-0.414856	0.0940491	-1.59711	-0.319226	-0.134505
MZ00009810	0.405105	0.0362332	0.433166	0.0027926	0.235225	0.0556223	0.384036	0.0960293	-0.110814	0.766783	0.280232	-0.309352		MZ00015611	-0.807912	0.0866382	0.0468795	0.708547	-0.548317	-0.631866	0.16935	-0.230849	-0.310366	-0.395197	-0.177728	-0.187291
MZ00009811	-1.35758	-0.0749967	0.258943	-0.320736	-0.173508	-0.266731	-0.834006	-0.584961	-0.812298	-0.0720404	0.153939	-0.702884		MZ00015613	-0.738121	0.238183	0.354511	0.630494	0.0734483	-0.13476	0.638772	-0.0465574	0.0697956	-0.363898	0.176906	0.654349
MZ00009812	-0.117327	0.0263404	0.120203	0.050298	0.0833212	-0.059042	0.0833962	0.239978	0.239519	-0.138682	-0.518298	-0.264428		MZ00015615	0.110747	-0.396645	-0.271822	-0.0359602	0.376898	-0.259365	0.223621	1.11889	0.574313	-0.266271	-0.195658	0.34081
MZ00009815	0.0507395	-0.0053088	0.0926141	-0.0970735	-0.313183	0.15158	0.0928276	0.0599359	0.104152	-0.206305	-0.128738	0.16992		MZ00015616	0.24792	-0.0387681	0.199097	-0.603584	0.823127	0.0489259	0.216876	-0.0046512	0.291507	0.384744	0.0576691	0.267903
MZ00009817	-0.613576	-0.67571	-0.200822	0.567178	1.39082	-0.209203	-1.07333	1.01104	0.338502	-0.881497	-0.606511	0.106985		MZ00015617	-0.332216	0.28911	-0.214884	-0.0977471	-0.291553	-0.60038	0.208847	-0.266659	-0.255651	-0.0785867	-0.388089	-0.124839
MZ00009821	-0.429083	-0.169291	0.0276469	-0.613721	0.0430089	-0.292509	-0.339733	-0.528648	-0.524929	-0.642084	-0.739706	0.26651		MZ00015623	-0.814011	0.170505	0.218666	0.49482	-0.71297	-1.1641	0.662676	0.0173874	-0.117931	0.0934911	0.310012	0.536823
MZ00009825	0.338514	-0.39981	0.512452	0.680303	0.252509	-0.483579	0.232437	-0.249542	0.14357	-0.226251	-0.138684	0.0445906		MZ00015625	-0.244855	0.0862773	0.54015	0.367815	0.00546926	-0.569417	0.871936	-0.170529	-0.0411882	-0.594899	-0.124149	0.335787
MZ00009827	0.192208	-0.409274	0.0626269	-0.12528	-0.00709743	-0.315505	0.541703	0.239797	-0.104634	-0.167204	-0.335008	-0.0192948		MZ00015628	0.0131544	-0.420661	-0.256857	-0.831845	-0.242408	0.154923	0.091317	0.308982	-0.672238	-0.838541	-0.299508	0.177726
MZ00009834	0.128444	-0.645032	-0.460649	0.516206	1.72057	-0.213877	-0.375667	1.31098	-0.123498	-0.496955	-1.03785	-0.37704		MZ00015630	-0.471577	0.376948	0.103914	-0.165557	-0.42102	-0.859336	-0.237138	0.0398909	0.0321097	-0.0434521	0.549235	-0.238263
MZ00009836	1.00358	-1.02604	-1.00032	0.975541	2.96509	0.0108187	-0.39216	1.46366	0.371129	-0.0436364	-1.71472	0.579683		MZ00015632	-0.266068	0.507517	0.358808	0.273127	-0.207383	-0.12557	0.479644	0.626134	0.478783	0.335144	0.0667378	0.075416
MZ00009838	0.131156	0.185914	-0.0179699	0.259557	-0.168219	0.395049	-0.140808	-0.0107949	-0.185245	-0.119628	0.14422	0.0400733		MZ00015635	-1.06277	0.0511306	-0.00185577	0.968166	-0.918397	-1.0652	0.48316	-0.315518	-0.3661	-0.154616	-0.060884	0.317775
MZ00009844	0.57309	0.141797	-0.1985	0.26113	0.226404	0.318292	0.0450381	0.31976	0.0907621	-0.555102	-0.376693	0.580369		MZ00015636	-1.4075	0.462657	0.0599097	1.20261	-0.732347	-0.942117	0.780378	-0.165647	-0.596652	-0.0798228	0.248164	1.04355
MZ00009850	0.484003	-0.424266	0.129815	0.452505	-0.0994269	0.288142	0.192829	0.255445	0.250976	-0.0134392	-0.124001	0.398188		MZ00015637	-1.2554	0.480147	0.13449	0.669685	-0.169619	-0.379648	1.00722	-0.339354	-0.00428117	-0.339664	0.266771	0.806941
MZ00009856	0.333198	-0.512913	0.0518671	0.223022	-0.279006	0.17491	0.307163	-0.759567	0.649538	-0.584928	0.123917	0.206156		MZ00015646	-0.871763	-0.13803	-0.737118	-1.83144	-0.542764	0.330213	-0.0219564	-0.583309	-0.435505	0.11737	0.106502	0.293122
MZ00009858	-0.543212	0.0328796	-0.156483	-0.382018	-0.88041	-0.742698	-0.276268	-0.742953	-0.499094	-0.130941	-0.672156	-0.92415		MZ00015647	-0.586467	0.0926062	-0.153662	0.109784	-0.34935	-0.00851678	0.441148	-0.24358	-0.1713	-0.0767477	-0.136155	-0.182229
MZ00009861	-0.28402	0.163078	0.0803885	-0.0973467	0.074235	0.117208	0.0762733	-0.208363	0.449644	0.00560909	-0.249583	-0.0124931		MZ00015648	-0.51886	0.0769584	-0.276694	0.256347	-0.0563701	-1.06607	0.575648	-0.785902	-0.442947	-0.73319	-0.230155	0.610983
MZ00009865	0.265646	0.0532383	0.411278	0.410121	1.218	0.491486	-0.0610354	0.436389	0.336192	0.72959	0.338656	-0.0298996		MZ00015649	-0.785773	0.100847	0.533607	0.885767	-0.0675093	-0.722735	1.0007	-0.467611	0.357875	-0.69817	-0.0657894	0.227594
MZ00009869	-0.207027	-0.925298	0.0598155	-0.401579	0.228376	-0.387596	-0.0225735	-0.270534	0.0434239	-0.37564	0.430855	-0.0871652		MZ00015651	0.111242	0.341507	0.869164	-0.526692	-0.337176	0.29588	0.550579	-0.42662	-0.224388	0.486626	0.97843	0.121868
MZ00009872	0.15147	0.10206	0.474064	0.118434	0.129119	0.472415	0.720936	0.363491	0.498196	0.228751	0.380887	0.582264		MZ00015654	-0.909805	0.140679	-0.282897	-0.376569	-1.21282	-0.860127	-0.282203	-0.408445	-0.59996	-0.546062	0.417903	-0.0819342
MZ00009885	-0.292278	-0.12322	0.0450056	0.177682	0.0716249	0.187578	1.79596	0.538424	0.573735	0.374078	0.455303	-0.0542708		MZ00015660	-0.63882	0.0326268	0.124358	0.501432	-0.858931	-0.981108	-0.00885723	0.588808	0.201429	-0.676557	0.0519418	0.0397427
MZ00009888	0.383574	-0.0487996	-1.70801	-0.00405231	-0.091749	0.266966	0.522072	0.0550549	-0.105397	0.791018	0.591716	-0.422943		MZ00015661	-0.273398	0.148316	0.208555	0.455771	0.202133	-0.0196217	-0.711777	0.306784	0.199342	-0.614783	-0.0325114	0.255843
MZ00009894	0.212684	-0.188326	1.13545	0.561181	0.351985	0.276524	0.0725701	0.557825	-0.296669	0.764151	0.497827	0.568459		MZ00015663	-0.289286	0.756048	0.268616	0.0950491	-0.816766	0.137298	0.202183	-0.0562314	0.407532	0.253872	0.254753	0.0779392
MZ00009909	0.252906	0.0599347	0.799932	-0.0647102	-0.0996834	-0.0828566	1.76695	0.52518	0.00613152	1.00182	0.760505	0.0865533		MZ00015677	-0.932013	-0.0257127	0.00895734	0.382129	-0.248106	-0.152388	0.0252962	-0.108542	-0.0542865	-0.295235	-0.465302	-0.0531731
MZ00009912	0.233244	-0.338876	-0.200248	0.477096	0.175338	-0.398194	-0.198923	-0.496459	-0.190929	-0.294986	-0.192433	0.153141		MZ00015678	-0.132414	-0.190014	0.176663	-0.259383	0.079999	-0.383182	0.0653045	0.488119	-0.075455	-0.273514	-0.556443	0.133583
MZ00009915	0.316766	-0.159894	0.103118	0.846198	0.832391	-0.298144	1.1802	0.651089	0.240828	-0.389037	0.0707478	0.57742		MZ00015680	-0.159883	-0.0309271	0.0468644	-0.0234702	-0.483955	0.2945	0.801211	0.00755698	0.0747255	-0.0978902	0.385217	0.133786
MZ00009933	-0.256604	0.445944	-0.00694113	-0.208052	0.440369	0.29285	2.76337	0.350184	0.131449	-0.0263535	0.476345	0.00380125		MZ00015682	-2.15588	-0.177718	-2.49688	-0.470834	-1.04994	0.239472	-1.12093	-1.72242	-0.392282	-0.866297	-1.69093	-1.56888
MZ00009942	0.826818	-1.65243	-0.94767	2.10853	2.74526	-0.896157	-1.56223	2.09296	1.10681	-0.897416	-2.52233	0.938065		MZ00015684	0.0978167	-0.0226855	-0.268769	-0.170507	0.0495825	-0.00319345	0.154224	0.0410829	0.122807	-0.130558	-0.273759	-0.0756148
MZ00009947	0.0252581	0.268575	-0.283917	0.553819	-0.663074	-1.06084	0.0838437	-0.296866	0.209179	-0.700205	-0.194908	-0.0766332		MZ00015686	-5.11883	-3.61152	-5.20586	-3.34824	-2.45096	-2.64499	-3.6571	-3.68471	-2.84797	-6.37673	-3.04777	-3.10914
MZ00009949	0.0800429	0.138668	0.290623	-0.312037	-0.393859	-0.044863	0.120698	-0.276822	-0.498582	3.47697	-0.869281	-0.225656		MZ00015703	0.108152	-0.198959	-0.262235	-0.0379868	-0.91698	0.306889	-0.227902	-0.495404	-0.0709245	0.342117	0.31125	-0.288656
MZ00009950	-2.03484	0.819622	0.727736	1.15055	-1.00361	-0.596001	2.33518	-0.728826	0.0835432	-0.777909	0.964815	1.2703		MZ00015703	0.0769418	0.619838	-0.120822	-0.174199	-0.857691	-0.261302	0.066688	-0.407883	0.151389	0.495949	-0.0218258	-0.142791
MZ00009956	-0.253025	1.01666	-0.500393	1.81384	-1.30623	-0.0939465	0.760463	0.73723	0.474672	-0.886475	-0.785096	0.747288		MZ00015704	-0.390857	-0.0885449	0.00175074	0.0712888	-0.197659	-0.077745	0.717451	-0.0385909	-0.0779127	-0.0235862	0.0831701	0.00486381
MZ00009958	0.800498	-2.46821	-3.68457	2.4774	2.88683	0.00700296	-0.163569	0.0187377	-0.106138	-0.00448621	-0.0192984	-0.052245		MZ00015705	0.355105	0.244048	0.396334	-0.0690684	-0.748524	0.320513	-0.0858047	-0.290786	-0.265157	0.192272	0.709589	-0.212611
MZ00009959	-0.396115	0.0437811	-0.685997	-0.216394	-0.682138	-0.0790778	0.0179737	-0.616094	-0.309128	0.316315	0.490653	-0.431789		MZ00015706	0.259747	-0.272178	1.01783	0.169842	0.145402	-1.6035	0.202458	0.63617	-0.420381	-0.640241	-0.150571	0.326858
MZ00009960	-1.85017	1.468	-0.435551	0.368704	-2.5339	-1.14575	1.77699	-1.56926	-1.06702	0.00703027	1.94242	0.172174		MZ00015712	-0.263896	0.0855337	0.586038	0.015193	-0.034124	-0.37017	-0.077781	0.395205	-0.0187713	0.638044	-0.0578936	0.360549
MZ00009967	0.318917	0.124341	0.182962	-0.28473	-0.125157	0.106796	0.869896	0.340427	0.133819	0.57222	0.914811	-0.069575		MZ00015717	0.207357	-0.158327	0.135758	-0.622828	-0.846031	-0.200358	0.684998	-0.236588	-0.655287	0.38877	0.679592	-0.247374
MZ00009973	1.57641	0.703303	0.0680786	-0.111974	-0.559555	-0.784678	0.225093	0.123561	-1.00251	0.83841	0.532496	0.123574		MZ00015719	-0.10852	-0.134312	0.187897	0.0554695	0.864682	0.291555	-0.103452	0.444867	0.0111899	-0.404079	0.363009	-0.142664
MZ00009979	0.157096	0.0484021	0.333353	0.31105	0.505319	-0.0271725	1.02045	0.783093	0.822038	0.54654	-0.0650627	0.399047		MZ00015727	2.0557	0.0167254	2.98132	1.13002	0.585529	0.218985	1.38661	0.633816	1.47565	0.171633	0.699242	0.662266
MZ00009984	-0.0458391	-0.391802	0.111751	0.405773	0.605175	-0.848088	0.79588	0.668392	0.316071	-0.506408	-0.983003	1.83112		MZ00015731	0.765611	0.29996	0.120146	0.756893	1.53526	0.13541	0.213657	0.945605	0.441681	-0.637979	-0.911508	0.131692
MZ00009985	0.310887	0.219054	0.224924	0.183397	0.0617296	0.0335767	0.223266	0.1678	0.456942	0.495725	-0.189565	0.0940365		MZ00015732	0.0546902	0.0604975	-0.251458	0.158343	0.441527	-0.0742675	0.250068	0.330885	-0.00806439	-0.905007	-0.195231	0.0496465
MZ00009987	0.293652	0.00456198	-0.382603	0.421578	-0.259941	-0.12512	-0.8268	0.070594	0.337181	-0.186218	-0.539591	-0.425427		MZ00015745	0.233394	0.770751	-0.249016	-0.102623	-0.0725566	0.709548	0.121608	-0.383243	0.195828	-0.120287	-0.0264366	-0.0724598
MZ00009989	-0.281342	0.262305	0.00284279	0.0291622	0.569257	-0.290508	0.370304	-0.293286	0.0996874	-0.16955	0.142827	0.449554		MZ00015748	-0.290946	-0.00924128	0.394978	0.328146	-0.740562	-0.515074	-0.153659	0.0154434	-0.288982	-0.704371	0.318592	-0.335317
MZ00009991	0.0253211	0.203051	0.273291	0.0183009	0.863928	0.0583257	0.142132	-0.237308	0.5005	-0.232124	-0.0145735	0.240231		MZ00015749	-0.16776	-0.156439	-0.0157572	-0.0659676	-0.439982	0.383995	0.0692024	-0.027251	-0.0565361	-0.186204	0.0487561	-0.222139
MZ00009993	0.201831	0.0464911	0.116258	-0.156593	0.445349	-0.10398	-0.383388	0.254334	0.0272695	-0.250461	-0.264847	0.424464		MZ00015752	-0.231753	0.102007	0.346992	-0.172911	-0.0364485	0.215768	0.428835	-0.229269	0.0381473	-1.65294	0.129057	-0.149593
MZ00009995	-4.88712	-4.68872	-4.95335	-4.75531	-3.94654	-3.12829	-4.72382	-3.43817	-4.48289	-3.04648	-3.574	-2.38663		MZ00015757	-0.941306	0.147597	0.321509	0.200654	-0.323405	-1.15919	-0.0682628	-0.087305	-0.0267755	-0.375583	0.00456066	0.086338
MZ00009997	1.05236	-0.933922	-0.929341	0.985436	2.68085	0.347141	-0.796189	1.51184	1.76488	-1.35174	-2.08612	0.590417		MZ00015761	0.486987	-0.200147	0.258061	0.000128388	0.539141	0.32613	-0.600598	0.650258	0.196418	-0.215158	-0.0834956	0.0135799
MZ00009998	0.0643658	-0.0804768	-0.115432	0.123285	-0.171924	-0.115135	0.0171022	-0.106916	0.168254	0.0351638	0.374444	0.115954		MZ00015767	-0.876973	0.451142	0.47169	0.0672673	-0.100119	-0.130401	0.274904	-0.192874	0.438314	-0.154064	0.16421	0.273305
MZ00009999	0.609631	-1.33737	-2.45346	1.67998	2.56736	-0.400232	-0.500264	1.37081	0.771522	-3.0051	-3.13259	0.698979		MZ00015783	0.281457	0.261648	0.496929	-0.0883709	0.173607	-0.559755	0.223085	-0.544026	-0.334154	0.161115	0.0150212	0.249825
MZ00010004	0.00703236	-0.0907257	-0.136378	-0.0389536	0.175379	-0.353541	-0.222351	0.223777	0.223038	-0.533071	-0.296833	0.405264		MZ00015787	0.581104	0.174394	1.21561	-0.0672396	-0.0550638	0.00177723	1.29517	0.162509	-0.210162	-0.0525698	0.612781	0.190972
MZ00010007	0.434299	0.159612	1.51903	-0.116496	0.541768	0.509861	-0.105325	-0.303708	0.3421	0.0790965	-0.329354	-1.10006		MZ00015788	-0.276975	-0.45918	-0.236866	-0.33882	-0.0184083	-0.291005	-0.16248	-0.421951	-0.202435	-0.51765	-0.0346237	-0.319917
MZ00010009	0.819327	-0.523616	-0.404027	0.943886	1.155	0.202901	0.339785	1.59966	0.975081	-0.668599	-1.79457	0.324813		MZ00015791	0.0281171	0.326639	0.746465	-0.00183087	0.181255	0.206257	-0.0519095	0.211793	-0.258291	0.271052	0.180677	0.298695
MZ00010025	0.050353	0.179653	-0.415445	-0.296039	0.12393	-0.0474092	0.207068	0.0429867	-0.332708	-0.115153	-0.200915	-0.342751		MZ00015803	-0.0656111	0.170849	-0.0244356	-0.00688414	0.199285	0.0748316	0.556045	0.345095	1.04293	0.769787	-0.0056	1.02344
MZ00010026	-0.10495	-0.291898	0.214513	0.0295987	0.0388899	0.029627	0.672241	-0.249	-0.126547	-0.0204552	-0.125727	-0.276306		MZ00015807	0.309774	-0.00985596	-0.154611	-0.0239569	0.532169	0.202186	0.106753	0.0131194	-0.28879	0.151965	-0.0451852	0.202484
MZ00010036	0.155479	-0.248791	-0.189617	0.544911	0.398695	-0.0308207	-0.514032	-0.136861	0.391761	-0.118671	-0.896963	0.161327		MZ00015812	0.167731	0.346717	0.670327	-0.136071	-0.0361187	0.716589	0.90788	0.547609	0.103476	0.517714	0.686821	0.725699
MZ00010037	-0.181039	0.0652647	0.436386	0.131923	-0.79537	0.249209	0.231646	0.0771077	-0.56841	0.665017	0.62445	0.360747		MZ00015816	0.247354	0.372041	0.223385	-0.0402959	0.380548	0.980449	-0.181802	-1.36758	-0.0988454	-1.5059	0.285243	-0.0503859
MZ00010039	0.157546	-0.640188	-0.124894	0.643177	1.36641	-0.476608	-0.762855	0.755894	0.457267	-0.461184	-0.623167	0.383698		MZ00015817	0.972278	-0.696715	0.103338	0.50016	0.423543	0.683644	0.00383843	-0.0585236	-0.0033049	-0.0838733	-0.727321	0.497386
MZ00010041	-0.0784202	-0.962207	0.046674	-0.173824	0.0125144	-0.065224	0.179299	-0.359232	-0.435303	-0.119864	0.115417	-0.214354		MZ00015834	0.264007	0.706278	0.469786	0.170292	0.0837078	0.474368	0.454675	-0.6109	0.00934363	-0.820934	0.671231	0.140942
MZ00010048	-0.391582	0.0819046	-0.365929	-0.0750896	-0.121763	0.231542	0.066347	-0.532712	-0.904305	0.0134262	-0.111817	-0.104837		MZ00015841	1.10397	-0.881711	0.316539	1.10699	1.44812	0.776088	-0.434327	0.00416453	0.353593	-0.905973	-0.406941	0.485573
MZ00010050	-0.397645	0.39203	0.116549	-0.0441822	-0.358543	-0.343636	0.572986	0.186844	-0.0757918	-0.0188018	-0.323552	0.584059		MZ00015848	0.341977	0.0436361	-1.41764	0.614943	1.50472	-0.321573	-0.271707	0.751275	0.240547	-1.16213	-0.690203	0.0487541
MZ00010051	-0.41196	-0.03153	-0.281376	0.152083	-0.163868	-0.733125	0.760272	0.106095	-0.0958014	-0.0904894	-0.240578	0.582212		MZ00015859	-0.133083	-0.165875	0.0788464	0.262409	0.227349	-0.356495	0.392243	0.200963	0.00888168	-0.0121458	0.00900636	0.325931
MZ00010053	-0.160735	-0.138073	-0.17053	-0.228266	0.483898	-0.341662	-0.00205353	1.04897	0.0965706	-0.995807	-0.819521	0.229858		MZ00015873	-0.554631	0.504498	0.054588	0.15295	-0.49664	-0.427643	0.0929145	-0.200681	-0.024416	-0.637091	0.572332	-0.0300277
MZ00010069	0.149876	-0.116499	-0.0989611	0.249126	0.821626	0.150806	-0.238556	1.0595	0.400698	-0.171451	-0.334099	0.141297		MZ00015876	0.686196	-0.791095	-0.62502	1.02729	1.50779	-0.810136	-0.554374	0.745124	0.560052	-0.462649	-0.759237	0.59275
MZ00010075	0.243274	-0.224215	-0.443111	0.456569	1.15761	0.160427	-0.697741	0.819395	0.573213	-0.248914	-0.886019	-0.669644		MZ00015877	3.12112	2.29951	2.71922	1.03743	1.59462	0.573768	2.0877	2.37052	1.30973	2.62615	0.979548	1.72582
MZ00010078	0.285114	-0.00342114	-0.0083729	0.233063	1.3167	0.19538	-0.620599	0.514599	-0.122787	-0.268713	-0.533597	0.250292		MZ00015881	-0.117576	0.211926	0.493134	-0.185435	-0.0352675	0.0804674	0.338272	-0.163173	0.0586973	-0.190633	0.537971	0.256232
MZ00010080	-0.529925	0.498542	0.0916076	-0.119164	-0.33345	-0.733684	0.271871	-0.476543	-0.274646	-0.076367	-0.397231	-0.236277		MZ00015885	-0.125585	0.0866025	0.113814	0.250017	-0.0726555	-0.75839	0.459342	0.325281	-0.0269766	-0.863526	0.0509065	0.570602
MZ00010081	0.143237	0.451504	0.196721	0.0253621	0.204906	0.392804	0.348035	0.198206	-0.104359	0.410041	-0.072075	-0.312981		MZ00015888	0.996662	-1.59101	-0.61137	2.18793	2.69855	-0.611338	-0.477832	1.5185	0.699738	-1.91701	-1.32481	1.01527
MZ00010082	-0.580658	-0.253273	-0.291852	-0.403703	-0.285924	-0.13029	0.140521	-0.249833	-0.2625	-0.55912	-0.231876	0.305588		MZ00015893	-0.202465	0.443848	0.171609	-0.428961	-0.540448	0.122022	0.199471	-0.24821	-0.39395	0.0940299	0.601918	-0.129633
MZ00010083	-0.29338	-0.15619	0.0723926	0.218909	-0.042908	-0.387351	-0.0559524	0.25276	0.12337	-0.265873	-0.371911	0.111399		MZ00015900	0.856196	-1.31355	-0.879964	0.817924	1.04414	-0.361712	-0.635726	0.300216	0.214259	-0.850251	-0.997861	0.0612472
MZ00010084	-0.245429	-0.263283	-0.392023	-0.913821	0.234067	0.119589	-0.972488	-2.37367	-0.0897002	-1.06031	-0.527006	-0.0530572		MZ00015905	-0.580319	0.432583	-0.464112	-1.24218	-3.03078	-0.298299	0.275065	-2.12745	-0.572508	-1.24567	-2.07556	-3.01146
MZ00010085	0.206838	-0.18705	-0.0464331	-0.350216	0.506392	0.00798975	0.352738	0.202833	0.276478	0.191863	0.347668	0.286291		MZ00015909	0.203061	-0.0275575	0.0312249	-0.26117	2.1138	-0.119355	-0.222103	-0.0130334	-0.282198	0.204141	-0.393064	0.229206
MZ00010087	-0.112662	-0.572332	-0.438301	-1.29143	-0.653593	-0.075027	-0.350055	-0.674949	-0.289444	-0.340765	0.0132493	-0.244897		MZ00015911	-0.0979575	-0.52904	-0.288908	-0.209274	0.237893	-0.629349	-0.768165	0.393985	0.0169173	-1.17997	-1.17092	0.392181
MZ00010089	0.0788672	-0.337979	-0.242164	-0.261865	-0.0546387	-0.447529	-0.616363	0.037812	0.221231	-0.628212	-0.541384	-0.190532		MZ00015912	0.140482	-0.131307	1.11626	0.1709	0.566849	0.1368	0.110191	0.491606	-0.127758	0.000698027	0.411353	0.315448
MZ00010090	-0.106554	-0.106082	0.362878	-0.457955	-0.300946	0.165115	0.300015	0.526438	-0.572907	0.492538	1.05993	0.286034		MZ00015913	0.154252	0.192938	0.458206	-0.659507	-0.245623	0.0492462	-0.0780585	-0.144978	-0.24449	0.0522269	0.426082	-0.251841
MZ00010095	0.308842	-0.492215	-0.164693	0.167028	0.433641	-0.623182	-0.45997	1.13688	0.237216	-0.221806	-0.862648	-0.137654		MZ00015917	-0.193885	-0.00431495	-0.0990975	-0.239315	-0.475427	0.16811	0.136328	0.0371466	-0.511308	0.0304205	0.642647	0.234928
MZ00010103	-0.00255314	0.950994	0.840572	-0.0713621	-0.283984	0.615234	0.712546	0.222835	-1.09085	0.683616	0.666647	0.525256		MZ00015920	0.0436714	0.0909963	-0.0145008	-0.0229103	-0.229794	0.00745419	-0.125312	-0.428048	-0.0997312	0.475118	0.141265	-0.617553
MZ00010108	0.675933	0.923184	2.03097	0.367118	0.310831	1.19365	1.34774	0.0601381	0.764387	0.28481	2.32651	1.71151		MZ00015924	-0.207063	0.115928	0.70882	0.751963	0.86619	0.326799	0.194507	0.336258	0.183025	0.641335	0.677494	0.533204
MZ00010112	-0.0621361	-0.336176	-0.164304	-1.0636	-0.812043	0.204449	-0.139793	-0.277442	-0.799529	0.387559	0.908305	-0.407072		MZ00015935	0.625508	-0.344055	-0.0927436	0.835634	1.52214	0.765026	-0.768915	0.118436	0.0813133	-0.717408	-0.855728	-0.350781
MZ00010115	0.270033	-0.099225	0.0657634	-0.15392	0.675135	0.277306	-0.209471	0.0848605	0.308609	-0.613282	-0.424733	0.415369		MZ00015938	0.270838	-0.120541	-0.386061	0.289256	0.286419	-0.905842	-0.0155748	0.370826	-0.374808	-0.130019	-0.674069	-0.0108173
MZ00010117	0.161195	-0.503176	0.102575	-1.37578	-0.783034	0.287644	0.487897	-0.568029	-0.742351	-0.181226	0.517266	-0.0395099		MZ00015939	-0.379055	0.0639481	-0.0606775	0.153375	0.0979303	-0.606157	0.0755877	0.0471898	0.302893	0.429415	0.207865	-0.258229
MZ00010122	-0.338212	0.122261	0.495781	0.280587	-0.365099	-0.114864	0.496666	0.170304	-0.310242	0.881882	0.654454	0.262837		MZ00015945	-0.102847	-0.13647	-0.365339	-0.406535	-0.0971466	0.155107	-0.995854	0.809431	-0.0285541	0.38136	-0.363769	0.22379
MZ00010128	-0.0131231	0.89141	1.04757	-0.0345284	-0.670274	0.397629	1.1616	0.535467	-0.649241	1.06136	1.05688	0.610568		MZ00015949	0.765862	-0.853793	-0.542324	-0.259005	0.958596	-0.806846	-0.301179	0.781973	0.0325208	-0.534631	-0.960436	0.301483
MZ00010132	-0.256009	-0.294638	-0.292	-0.629057	1.45024	0.0207735	-0.43167	-0.10149	-0.340488	-0.574097	-0.986976	0.00859175		MZ00015951	-0.785641	0.110936	0.224096	0.469567	-0.51064	-1.28278	0.0508846	-0.200613	-0.0941302	0.325912	0.387746	0.0821737
MZ00010139	-0.303575	0.0614333	0.209882	-0.441311	-0.178666	-0.0729782	-0.265071	-0.456989	-0.678044	-0.237664	0.16291	0.243553		MZ00015952	-0.478156	-0.118955	-0.180513	-0.567325	-0.237798	-0.0261198	-0.0999222	-0.947389	-0.992163	-0.601519	0.216932	-0.36357
MZ00010143	3.06636	-1.33822	-2.74974	0.969364	1.20868	0.322714	-1.88443	-0.242287	-0.312246	-0.143033	-0.182831	-0.551396		MZ00015953	-0.149169	0.0558279	0.141341	0.00264705	-0.621089	0.264228	0.170285	-0.396489	-0.236985	0.333547	0.98917	0.168629
MZ00010147	0.151942	0.462093	0.700976	0.480776	0.420275	0.542524	0.951792	0.296981	0.762954	0.90643	1.17856	0.318139		MZ00015954	0.672558	-0.432916	0.076746	0.380825	0.0482321	0.0634875	-0.26975	0.985917	0.177003	-0.612871	-1.28425	0.357404
MZ00010148	-0.410591	0.0389029	-0.170748	-0.204514	-0.517702	-0.471589	0.00778387	0.103035	-0.113925	-0.0144052	-0.0603474	0.00543407		MZ00015956	-0.00339166	-0.179085	0.564909	-0.335125	-1.06468	0.110755	-0.352077	-0.171988	-0.658046	0.537464	0.311629	-0.173222
MZ00010157	-0.81132	0.309763	-0.069709	-0.0758057	0.0589218	0.541923	0.196929	-0.564973	0.775456	0.0455892	0.519432	-0.206634		MZ00015957	0.181084	0.213418	0.683247	-0.374147	-0.539958	0.482899	-0.00643164	0.0586313	-0.538156	0.600901	0.726898	0.164522
MZ00010158	-0.261393	0.345526	0.353145	0.448722	0.31012	0.187917	0.0122004	0.0282261	0.389823	0.0262703	-0.420313	0.0380649		MZ00015959	0.132537	-0.147924	0.36262	0.0675914	0.120934	0.202769	0.0513479	0.0584766	-0.0946892	0.078868	0.332952	0.341309
MZ00010160	-0.339398	0.33937	0.174795	0.233987	-0.645646	-0.0757322	0.148282	-0.0383532	-0.108535	0.0352904	0.46592	-0.328989		MZ00015963	-0.199267	0.469822	0.539519	0.251342	-0.261701	-0.597301	0.374977	-0.613426	-0.620018	-0.116905	0.567243	-0.526104
MZ00010169	0.20707	0.522364	0.189913	0.116723	1.44912	-0.0636689	0.604183	0.188484	0.260987	0.282387	-0.671819	0.547933		MZ00015967	0.0119995	0.179786	-0.112268	0.387122	-0.0678094	0.0540591	-0.523594	0.877169	-0.282213	-0.159479	-1.22102	-0.29862
MZ00010172	0.317572	-0.490017	-0.0717	0.225634	0.41325	-0.215026	0.104739	0.139191	0.49787	0.1737	-0.264985	0.031275		MZ00015968	-0.633278	0.0261479	-0.155056	0.429297	-0.13762	-0.608278	0.12277	0.105213	0.171321	-1.37231	-0.0869446	0.276433
MZ00010173	0.0754524	-0.224379	0.402536	0.0816906	0.055258	0.0793984	-0.335049	-0.252437	-0.609517	0.207894	-0.0225026	-0.175504		MZ00015979	-0.168343	0.145797	0.0513914	-0.398337	-1.02418	0.211041	0.23785	-0.551437	-0.553835	0.912039	0.0438498	-0.363282
MZ00010208	0.813839	-0.596233	0.116148	0.0656043	0.127077	-0.268852	-0.12845	0.715299	0.143608	0.1943	-0.345308	0.0899573		MZ00015982	0.205935	0.394895	0.423453	0.0786425	1.01098	0.548924	0.192259	1.40892	0.240533	0.280517	0.125419	0.692105
MZ00010210	0.203913	-0.197054	-0.386335	-0.858317	-0.0428447	0.305586	-0.0273594	0.00898107	-0.215424	-0.14905	-0.229067	-0.374286		MZ00015987	-0.2143	-0.00123957	0.24007	-0.200851	-0.111929	0.332259	0.0757244	-0.128105	0.326297	0.100859	-0.127185	-0.023943
MZ00010214	-0.0718551	0.216301	-0.0178289	-0.424916	-1.20226	-0.0349732	0.270969	0.203156	-0.352727	0.293777	-0.00622364	-0.218856		MZ00015989	-1.3282	0.223862	0.368865	0.355895	-1.46357	-0.910933	1.17071	-0.249431	0.0667755	-0.0484406	0.108237	0.538089
MZ00010222	0.536021	0.401394	-0.628873	1.16103	3.06018	-0.603704	-0.859486	2.03508	0.620403	-0.332173	-0.880402	1.72598		MZ00015992	-0.631631	0.29621	0.205433	0.322257	-0.254407	1.13146	0.469319	0.102532	0.257712	-0.11395	0.356585	0.120742
MZ00010230	0.0702979	0.510976	-0.423134	-0.0372509	0.0233618	0.273455	0.0552739	0.0440762	0.10023	0.260689	0.310097	0.340729		MZ00015995	0.651651	0.128115	1.38549	0.509626	0.670494	0.382925	0.431101	0.800589	0.593682	0.356486	1.05275	0.677828
MZ00010237	0.823286	-0.896207	-0.998637	0.0566548	0.524276	0.139648	-1.00582	0.71519	-0.228321	-1.15035	-1.06512	-1.07031		MZ00016001	0.169104	0.0580251	0.278541	0.0994624	0.317246	0.160193	0.229806	0.000399864	-0.330048	0.399183	0.423673	0.261632
MZ00010244	0.0600493	0.133836	1.13601	-0.638393	-0.928839	0.0608701	0.233412	-0.556551	-0.602312	0.669388	0.0251335	-0.577301		MZ00016004	0.0180738	-0.127576	0.207217	-0.385883	0.100705	-0.473599	-0.411798	-0.329412	-0.446617	-0.303721	-0.369861	-0.130588
MZ00010245	0.034906	0.322065	0.151585	-0.241006	-0.636729	-0.189382	-0.0647443	0.245728	-0.699657	0.0648967	0.102752	-0.532268		MZ00016008	0.0115187	0.0845896	0.217139	0.354939	-0.40207	-1.08114	-0.0119505	0.0574122	-0.199768	-0.779258	0.0761172	0.053078
MZ00010246	-0.104646	0.463533	-0.0829214	-0.298373	-0.105097	-0.243916	0.774989	-0.111357	-0.947941	0.887256	0.159882	-0.0489115		MZ00016010	0.166776	0.185824	0.263311	0.103109	-0.443427	0.498972	-0.121775	0.27267	-0.127668	-0.296827	0.3033	-0.057661
MZ00010260	0.417898	-0.249551	0.000116719	0.0778286	1.39379	-0.0575244	0.454896	0.787961	0.333502	-0.486315	-0.856175	0.848719		MZ00016011	-0.156978	0.252561	-0.0734278	0.0322853	0.109949	-0.0223387	0.0553168	0.120243	0.251707	-0.158848	-0.327831	-0.157762
MZ00010261	0.00531224	0.0657303	-0.250657	-0.333205	0.739033	-0.452425	0.00962375	0.286127	0.0580205	-0.609789	-1.05753	0.148008		MZ00016015	-0.154078	-0.0373572	-0.0329996	0.141597	-0.542064	-1.01284	-0.0417767	0.389006	-0.14413	-0.583839	0.359374	-0.420089
MZ00010266	0.222839	-0.255198	-0.128437	0.0067667	-0.128715	0.113257	0.110797	-0.376993	0.399289	-0.416549	0.148061	-0.883207		MZ00016032	0.0756769	-0.254586	-0.295347	0.0559552	-0.0459736	0.550458	-0.442182	-0.0630212	-0.310657	-0.207706	-0.310027	-0.549473
MZ00010267	0.441505	-0.220735	-0.0782702	0.104937	0.0839362	-0.384572	0.13682	0.664654	-0.0382218	-0.325832	-0.375531	-0.034063		MZ00016038	-0.373574	-0.21056	-0.00376347	-0.264811	-1.31367	0.0932372	-0.0824627	-0.78286	-0.993686	0.0430926	0.918071	0.0363063
MZ00010275	0.141628	0.400233	-0.0170331	-0.435456	0.154219	-0.110112	-0.0314068	-0.221092	-0.254326	0.32178	0.507538	-0.2672		MZ00016040	-0.336916	0.260649	-0.0235051	0.045438	-0.0482408	-0.0241831	0.286862	0.0063863	-0.0377293	-0.559006	0.100714	-0.145237
MZ00010285	0.00950406	0.102884	-0.191203	-0.229529	0.109903	0.257025	0.0333605	0.2132	-0.168506	-0.059042	-0.319996	-0.054756		MZ00016048	-0.114088	0.3744	0.148898	0.0723296	0.0265979	-0.117884	0.167539	-0.717811	0.308179	-0.366658	-0.132797	0.407622
MZ00010291	-0.123855	-0.145488	-0.275136	-0.352174	0.132052	0.0196295	-0.313696	-0.125126	-0.386789	-0.0826747	-0.36121	-0.399192		MZ00016060	0.137693	0.0512381	0.172396	-0.11043	0.673426	-0.389035	0.366298	0.146297	0.322411	0.649979	-0.194555	0.251453
MZ00010294	-0.00564982	0.424207	-0.24314	-0.1624	0.126852	0.00957423	0.650043	-0.229817	0.508692	0.539875	-0.115747	-0.0623749		MZ00016062	0.406683	-0.590816	-2.61099	2.60457	2.70982	-0.858906	-0.50636	0.825743	1.67355	-2.56918	-2.55725	0.183622
MZ00010297	-0.187578	0.0156279	-0.241147	0.403604	-0.437255	0.268052	0.171767	0.029387	0.533072	0.656158	-0.716017	-0.155332		MZ00016065	-0.0696223	0.343405	0.0893889	-0.105896	-0.639336	0.452422	-0.066824	0.189825	-0.372464	0.36072	0.0413964	-0.358719
MZ00010300	-0.034841	-0.000678243	0.16093	-0.183968	0.0202535	0.177394	0.583748	0.119077	0.0243707	0.372987	0.149289	0.169049		MZ00016078	0.166073	0.118885	-0.208645	0.441317	0.309438	-0.213564	0.338944	0.165622	1.77893	-0.0324417	0.177293	0.0917064
MZ00010303	0.478108	-0.143442	-0.191303	-0.276525	-0.0245786	-0.194494	-0.470764	-0.313425	-0.0947327	-0.0282893	-0.384898	-0.485313		MZ00016080	-0.00234464	-0.367493	-0.12649	0.70649	0.45395	-0.068757	-0.933393	0.710511	-0.359135	-0.131352	-0.507129	0.187336
MZ00010310	0.279845	-0.478144	0.697694	1.333	1.48055	-0.93412	-0.37571	0.897506	0.128604	-0.908528	-1.68281	-0.103842		MZ00016081	-0.486308	-0.521503	0.240692	1.60546	1.43584	-0.459734	-0.0314053	1.14762	0.689376	-0.590994	-1.14956	0.951996
MZ00010311	0.0148652	0.0649777	0.187922	0.119442	-0.234213	0.635809	0.0323975	-0.000682658	-0.420459	0.19779	-0.17359	-0.412181		MZ00016083	-0.417754	1.16631	1.25657	-1.00687	-1.30084	0.646355	0.514945	-0.381592	-0.35776	1.20933	0.731005	-0.501952
MZ00010318	-0.0271598	0.378947	0.00915331	-0.218563	0.048527	0.0705211	1.25505	0.520488	0.0768414	-0.0321256	-0.439225	-0.0290772		MZ00016088	-0.253341	0.245312	0.447914	0.0340665	0.136195	0.309538	0.0884222	-0.00549637	0.198615	0.243116	-0.236045	-0.154979
MZ00010333	0.154436	-0.210656	-0.270928	-0.0928058	0.222486	-0.37768	0.225304	0.329103	0.0522949	-0.04846	-0.708423	-0.249207		MZ00016089	0.276831	0.575841	0.76917	0.130669	0.215434	0.373928	0.230454	0.158476	-0.08567	-0.0959511	0.720607	-0.170687
MZ00010334	0.0893201	-0.126597	-0.191473	0.223722	-0.196381	-0.265913	-0.433729	-0.241175	-0.239156	0.184811	-0.257149	-0.3977		MZ00016103	0.749367	0.173569	0.124288	0.026037	-0.356318	0.622869	-0.296153	0.0410749	-0.657963	0.361394	-0.287728	-0.611886
MZ00010340	-0.529293	0.820821	-0.136162	-0.497302	0.335928	-0.468226	0.292254	-0.864023	0.496057	0.171529	-0.00110936	-0.766855		MZ00016111	0.101264	-0.0322288	0.112206	-0.145282	-0.519611	0.103067	0.223432	-0.117018	0.0410383	-0.0229566	0.449453	-0.202444
MZ00010342	0.410454	0.527066	0.601917	0.227245	-0.219237	0.0793514	1.14221	0.368617	0.222071	0.212586	0.183734	0.249723		MZ00016112	-0.63102	-0.111072	0.277136	-0.0628218	0.0249357	-0.16929	0.184516	-0.45809	0.0936454	-0.413664	0.389524	-0.121797
MZ00010343	0.73972	0.637914	1.31161	0.0498937	-0.00867998	0.259045	0.273271	1.1098	0.254689	1.4868	1.54625	-0.339287		MZ00016116	-0.154116	-0.145525	0.064799	-0.310826	-0.62306	-0.210461	-0.158999	-0.106069	-0.270685	-0.0133415	0.0392046	0.112331
MZ00010346	-0.488203	0.492532	-0.349589	0.14749	0.182552	-0.0431832	-0.412082	0.175443	-0.232069	0.0493977	-0.305626	-0.0832828		MZ00016117	-0.247586	0.221302	-0.0212961	-0.29023	0.0937517	0.151465	-0.118242	-0.580166	-0.0233627	-0.0468658	-0.138851	0.230555
MZ00010361	-0.608357	-0.477697	-0.0900616	-0.283356	-0.15493	-0.224305	0.110981	0.17034	-0.64772	-0.57114	0.218278	0.145215		MZ00016120	3.25298	3.02108	3.13336	2.48782	1.52022	3.02922	2.80744	2.4513	-0.874658	1.64937	1.73936	1.42283
MZ00010362	0.725826	-0.24748	0.365347	0.316698	0.286536	-0.280046	-0.136838	0.442556	-0.323151	-0.235036	0.187944	0.539939		MZ00016123	-1.08753	-0.123521	0.179572	-0.0683272	-0.223002	-0.834263	-0.341247	-0.797841	-0.54775	-1.25046	-0.39209	-0.423853
MZ00010365	0.0622002	1.55487	0.116288	-1.11889	-0.704803	0.947087	0.0989346	-1.03849	-0.243761	1.30308	0.746767	-0.861175		MZ00016128	-0.243314	0.380894	0.0713339	-0.241842	-1.53058	0.884599	-0.221562	-0.119227	-1.10445	1.41805	0.110929	-0.261544
MZ00010376	0.104605	0.0513327	-0.17963	-0.0219677	-0.143657	0.32581	0.0635212	-0.427828	0.525451	0.129787	0.0712174	-0.0887848		MZ00016129	-0.243158	0.56487	0.137011	-0.820222	-0.787797	0.672218	-0.274727	-0.400599	-0.0637756	1.31786	0.327262	-0.0427257
MZ00010383	-0.117204	0.0847001	-0.0685583	0.164675	-0.200256	0.503452	0.553881	0.241404	0.227493	0.512329	-0.198889	-0.271725		MZ00016146	0.201591	-0.0873528	0.233737	-0.193944	-0.0875725	-0.289031	-0.249994	0.0216555	-0.34071	-0.185189	-0.439665	0.423117
MZ00010384	-1.0574	-0.999873	0.145799	-0.453644	-1.04827	0.801312	0.608174	-0.320354	-0.228126	0.353254	0.181243	-0.128639		MZ00016166	0.0281797	0.0167791	-0.117004	-0.197028	-0.449619	0.560801	0.422258	-0.0750366	0.411345	0.657649	0.299862	0.0975625
MZ00010386	-0.00343536	-0.0969315	0.0884993	-0.0387249	-0.271743	-0.0559469	0.32767	0.0663436	-0.348266	0.0488006	0.243997	0.0493795		MZ00016167	0.675462	-0.511259	0.192523	0.163874	-0.13468	-0.336462	0.478359	0.656099	0.0278246	-0.361115	-0.377784	0.582653
MZ00010394	0.368264	0.579657	0.158113	0.0480864	0.466077	0.0556072	0.0290101	-0.178971	0.587204	-0.0351867	-0.222208	0.262597		MZ00016177	-0.542381	-0.0981698	-0.00662721	-0.0548301	-0.0376396	0.0760291	-0.0855897	-0.692502	-0.0996174	-0.149279	0.129645	-0.686143
MZ00010396	0.801295	-0.974624	-0.136217	1.13745	2.19898	-0.139221	-0.717931	0.849896	-0.278273	-0.582966	-1.41142	0.449205		MZ00016181	-0.22728	1.06953	0.521631	0.746664	-0.273503	0.572519	0.0789944	0.473527	0.575161	0.478182	0.236381	0.367146
MZ00010397	-0.824517	-0.0905164	-0.0180549	-0.2088	-0.309748	-0.131487	-0.504353	-0.648175	-0.294811	-0.474337	-0.476979	-0.225256		MZ00016190	0.418581	-0.00316595	0.1694	0.377775	0.848981	0.220013	-0.0406294	0.54262	0.0661482	-0.655936	-0.0691317	0.12228
MZ00010403	-0.207556	-0.0432764	0.424562	-0.698354	0.263213	-0.0745222	-0.0439623	0.144189	-0.044253	-0.643767	-0.644255	0.553985		MZ00016201	-0.170217	0.628724	0.411929	0.085606	-0.0976684	-0.627008	1.22875	-0.767672	-0.248708	0.14279	0.11916	0.106775
MZ00010406	0.197727	0.874263	0.61292	-0.461014	-0.735365	0.277389	0.593286	-0.259242	-0.544461	0.641653	0.625856	-0.352101		MZ00016204	-0.548885	0.00021073	0.446634	-0.0311751	-1.58035	-0.286122	0.327864	-0.621893	-0.779035	0.703833	0.827644	-0.0325309
MZ00010412	0.219616	0.917958	0.747338	0.0938395	-0.464152	0.402828	0.582848	-0.330837	-0.149678	0.239612	0.345625	0.0344398		MZ00016216	0.0441471	-0.686474	0.419944	0.123086	0.282567	-1.04613	-0.0730549	0.957218	-0.0720895	-1.1834	-0.805214	0.65594
MZ00010413	0.179765	0.209175	-0.0348126	0.0872351	0.255098	-0.141042	0.65885	0.260443	0.401984	0.562937	-0.0362184	0.165392		MZ00016217	-0.509484	-0.0109072	0.0930187	-0.269192	-0.114655	-0.168129	-0.289526	-0.787823	-0.407057	-0.206363	0.0188692	-0.411078
MZ00010414	0.510041	-0.426749	-0.133886	0.592757	-0.0188054	0.304847	0.389616	0.756029	0.631227	-0.117249	-0.84901	0.0269822		MZ00016218	-0.103679	0.197199	0.0447955	-0.301373	-0.089546	0.689329	-0.257093	-0.554229	-0.230855	0.0203707	0.130484	0.161868
MZ00010422	-0.582244	-0.932259	-0.185998	0.400842	0.0482808	-0.100044	-0.208136	0.848649	0.069573	-1.00026	-0.693138	0.785722		MZ00016224	-0.328173	-0.0787293	-0.0698627	0.557516	-0.0536117	-0.192406	0.00299537	0.851935	0.00186399	-0.762017	-0.220982	0.531585
MZ00010423	-0.409063	0.373132	-0.718526	-0.761906	-0.151573	-1.11006	0.254031	0.279044	0.415708	0.35002	0.108543	0.0824936		MZ00016241	0.328862	0.134469	-0.0117029	-0.0568145	0.16321	-0.781164	0.0541824	0.265695	-0.0261433	0.132382	-0.0239954	0.250201
MZ00010430	0.032871	1.89755	-0.114216	-0.0509897	-0.437083	0.574715	0.63492	-0.589534	0.0470242	0.729858	-0.073176	-0.319234		MZ00016244	-2.29078	-0.337521	-2.68981	-0.423359	-1.25827	-0.047185	-1.18687	-1.19836	-0.817625	-1.57446	-0.995557	-1.17483
MZ00010432	-0.273964	-0.0919933	-0.189048	-0.0371822	0.0382148	-0.0934331	-0.0264288	-0.773005	-0.194692	-0.494162	-0.469312	-0.396458		MZ00016245	0.563527	-0.0535079	0.499899	-0.116333	0.118738	0.452749	0.411697	-0.0240558	0.197594	1.17486	0.661087	0.607214
MZ00010437	0.039632	-0.0485253	-0.61442	0.29429	-0.203664	0.198915	-0.312435	-0.337945	0.145852	0.268809	-0.357109	-0.404116		MZ00016258	0.0527684	0.0405894	-0.0633785	0.0890555	0.250381	-0.754437	0.461128	-0.310821	0.266985	-0.44436	-0.0721968	-0.143205
MZ00010441	-0.0947782	-0.0199024	-0.132409	-0.111415	-0.019137	0.10317	-0.0414435	-0.0751502	0.325131	-0.0279277	-0.172338	-0.0623779		MZ00016266	0.154762	-0.558901	0.268071	-0.16785	-0.105686	-0.626026	-0.161274	-0.205143	-0.260802	-0.669161	0.118868	-0.065429
MZ00010443	0.170678	-1.00338	-0.4595	0.19445	1.30145	0.0892196	-0.730273	0.608771	0.798608	-0.155758	-0.944256	0.613929		MZ00016280	-0.215624	0.211346	0.144124	0.0533861	-0.267365	0.155151	0.197595	0.152532	0.10593	0.0171684	0.496989	0.164873
MZ00010446	-0.178773	-0.208895	-0.0439073	0.162225	0.463604	-0.434801	-0.37048	1.36596	0.0630802	0.319993	0.257066	0.541563		MZ00016283	0.50208	-0.151602	0.0836946	0.133313	0.502163	0.162226	-0.615263	0.151886	-0.574747	-0.121794	-0.538662	0.0402894
MZ00010448	0.492559	-1.05154	-0.0866721	0.841737	2.18622	0.0100987	-0.489285	0.754184	0.956072	-0.679334	-0.996844	0.305781		MZ00016285	0.0312201	-0.127379	0.73543	0.0555642	0.116422	0.152325	0.20124	-0.250065	-0.0753267	0.00838414	0.332602	0.543456
MZ00010456	0.185353	-0.076722	-0.255935	0.158532	0.176991	-0.531791	0.311353	-0.499863	-0.15817	-0.133021	0.0058834	0.711065		MZ00016304	-0.210213	0.27466	0.286548	0.0652431	-1.065	0.276158	0.395043	-0.233622	0.0841648	0.281502	0.297735	0.21074
MZ00010463	0.234578	-0.967898	0.285142	0.452482	0.657277	-0.0496534	-0.297733	0.0647212	-0.752352	0.116511	0.45933	0.0900134		MZ00016308	0.551694	-0.305592	-0.150287	0.12121	0.217536	0.3038	-0.368252	-0.2216	0.123004	-0.0173042	-0.290465	0.0278889
MZ00010465	-0.12326	0.105971	0.0978404	-0.28809	-0.297068	0.22734	-0.0341016	-0.403681	0.100752	-0.570787	0.351469	-0.125135		MZ00016311	-0.990468	-0.421736	-1.02315	-0.148526	-0.203062	-0.879587	-0.237822	-0.70277	-0.296001	-0.810231	-0.454615	-0.640893
MZ00010468	-0.193941	-0.209963	0.059649	-0.226664	-0.198771	-0.121921	-0.100558	0.135109	-0.29755	-0.7193	0.0827399	-0.143894		MZ00016314	-0.0959785	0.272347	-0.0208864	-0.671887	0.255728	0.643677	-0.0998277	-0.336027	-0.166404	-0.017703	0.150584	-0.0643847
MZ00010471	-0.252235	0.0721408	0.4564	-0.0514548	-0.173175	-0.0186357	0.325405	0.0693778	-0.158068	0.54182	0.338473	0.0421354		MZ00016321	-0.121732	-0.0589575	0.179914	0.10946	0.226962	0.397724	-0.0546768	0.246209	0.11308	-0.0525714	0.254397	0.16733
MZ00010479	-0.793487	-0.0841957	-0.391246	-0.254819	-0.0865691	-0.362678	0.051345	-0.350282	0.0107527	-0.285588	0.00839887	-0.105277		MZ00016327	0.321356	0.117776	0.131624	-0.132554	0.0135011	0.0960541	-0.138521	0.23451	0.399527	-0.511605	-0.0123109	-0.259823
MZ00010490	-0.0245645	-0.0762052	-0.0601832	-0.026227	-0.0970903	-0.0317487	0.114183	0.331456	0.123738	0.219793	0.372385	0.29476		MZ00016331	-0.0831019	-0.00592009	0.241434	-0.13672	-0.00580091	-0.166808	-0.202828	-1.51343	-0.760543	-0.546563	0.663081	-0.0194593
MZ00010492	0.317987	-1.57848	-0.261789	-0.288163	1.22129	-0.794549	-0.457185	1.25804	0.380023	-1.02566	-1.53073	0.830296		MZ00016333	0.587941	-0.126755	1.02081	-0.0654318	0.0453491	0.0386895	0.0311071	-0.270658	-0.434264	-0.306998	0.900289	-0.0643911
MZ00010502	-0.0123037	0.616244	0.639744	0.433859	0.359457	0.802999	0.385218	-0.219095	0.116657	-0.211509	0.192276	-0.277168		MZ00016334	-0.0701301	-0.0282171	0.20858	0.502494	-0.293325	-0.436941	0.588965	-0.0730369	-0.0282351	-0.781154	-0.0327009	0.339783
MZ00010503	0.0373041	0.391693	0.658329	0.110752	-0.853861	0.470034	0.809807	-0.00230713	0.450035	1.24545	0.913001	0.262986		MZ00016335	-0.253279	-0.557492	-0.269779	0.00874477	0.233321	-0.313083	-0.0934566	0.456575	0.22944	-0.38748	-0.529785	0.45631
MZ00010505	0.409363	0.4325	-0.15948	0.125803	0.81596	-0.270733	0.115212	0.866222	0.140936	-0.331736	-0.808523	0.263654		MZ00016336	0.322138	-0.359116	0.191897	0.1627	-0.00861902	0.166669	0.302245	-0.714057	0.341551	-0.0468114	-0.07816	-1.0097
MZ00010515	1.04522	-2.61376	-2.0738	2.97149	4.12256	0.0490944	-0.339869	1.85724	3.3941	-4.11705	-3.91658	0.991359		MZ00016340	-0.208283	0.00493758	0.238684	0.039072	0.217274	-0.169048	0.398566	-0.0648837	0.0485319	-0.380229	0.181776	0.167283
MZ00010517	0.681138	-0.857074	0.182973	-0.228551	0.376596	-0.380292	-0.287937	0.78438	0.138464	-0.382173	-1.0682	0.359011		MZ00016342	0.781747	-0.919733	-0.27821	1.1575	2.36615	-0.153376	-0.695379	1.41552	0.282078	-1.09351	-0.477017	0.366993
MZ00010532	-0.0155691	0.199793	0.119103	0.119478	0.636139	-0.122332	0.0043548	-0.232428	0.249634	-0.128578	0.0581432	-0.427413		MZ00016344	-0.0721137	-0.449414	0.0301573	0.403875	0.834098	-0.588412	0.167144	0.166787	-0.081818	-0.531499	0.421727	0.484361
MZ00010534	-0.173258	-0.00922869	0.0273673	-0.00289305	-0.282743	0.0313852	-0.321802	0.0303557	0.210953	0.072095	-0.377445	-0.0190183		MZ00016345	0.128661	-0.910842	0.116925	0.122271	0.875234	-0.620611	-0.127236	0.866533	0.327308	-0.153884	-0.334014	0.397152
MZ00010535	0.235913	-0.218025	0.0065652	-0.360364	-0.663861	0.0548722	0.167581	0.494853	-0.233274	0.479199	0.552691	0.387818		MZ00016364	0.305059	-0.456417	-0.339106	0.0709523	-0.266046	0.233351	-0.511647	0.351353	-0.158462	-0.0523515	-0.0966349	0.00306574
MZ00010538	0.0846363	-0.00103456	0.678412	0.516207	0.238642	-0.188117	0.212014	0.363358	0.169506	-0.19395	0.0896193	0.56883		MZ00016372	-0.509718	0.510362	-1.29575	0.21481	0.510465	-1.09901	-0.410697	0.247333	0.31346	0.267076	-0.917767	-0.381935
MZ00010539	0.490726	-1.23805	0.349725	1.25922	1.03837	-0.247964	0.336277	0.746681	-0.0747271	-0.665963	-0.582802	0.746535		MZ00016381	-0.352466	0.40823	-0.334341	-0.373715	-0.0515324	0.487261	-0.164673	-0.195203	0.0299883	0.458552	0.177593	-0.131482
MZ00010541	-0.188636	0.0275929	0.242498	-0.88222	-0.661118	0.603441	-0.269775	-0.492362	0.242655	0.183522	0.402723	-0.641588		MZ00016389	-0.253277	0.253635	-0.258489	0.378184	0.919521	0.35662	-0.645301	0.172481	-0.437873	0.17137	-0.837005	-0.429564
MZ00010542	-0.37302	-0.465535	0.203764	-0.39931	0.00417378	-0.338839	0.0501444	0.434114	0.202485	0.130259	0.42046	0.510975		MZ00016392	-0.84177	0.651656	-0.0454096	-0.295624	-0.643897	-0.211963	0.418065	-0.122324	0.0293284	0.17883	-0.0626936	0.254472
MZ00010549	-0.117092	0.0567274	0.269958	0.0552203	-0.0550224	0.06791	0.345325	-0.259751	-0.139451	-0.0101942	0.0498965	-0.027876		MZ00016394	-0.222767	-0.532285	-0.806249	0.259938	0.177187	-0.53848	-0.223606	-0.3322	-0.704136	-0.722553	-0.37273	-0.134998
MZ00010551	-0.253043	-0.726824	-0.481201	0.480737	1.17019	0.168903	-0.447937	0.335231	-0.186006	-0.801435	-0.433417	-0.48999		MZ00016401	-0.0906626	0.277735	-0.0846863	-0.15083	1.49533	-0.335401	-0.273858	-0.379348	-0.37347	0.347675	-0.93395	0.262835
MZ00010554	-0.142504	0.321892	-0.272689	0.0895169	0.841356	0.33933	-0.125915	-0.139163	-0.741366	-0.545994	-0.773878	-0.210751		MZ00016403	0.0796635	0.434901	0.399604	0.311781	-0.0940367	0.225114	0.538222	0.120891	0.0763438	0.11894	0.498087	0.0414816
MZ00010558	-0.0687462	2.07364	-0.393334	-0.382435	-0.121256	-0.598909	-0.0998223	0.254356	0.000586376	-0.477142	-0.452704	0.102228		MZ00016405	-0.10891	0.328205	0.198996	-0.26895	-0.869669	-0.0771522	0.0817633	-0.874906	-0.362621	-0.0139495	0.508538	-0.0325678
MZ00010575	0.209779	-0.240955	-0.361253	0.177009	0.210236	0.00738737	-0.7214	0.248089	-0.0877252	-0.493085	-0.43403	-0.170062		MZ00016408	0.802813	0.266446	0.400975	0.0401126	0.621007	0.683212	0.673324	1.78047	0.601797	2.87622	0.481048	0.959693
MZ00010581	0.890518	-0.213125	1.23082	0.128197	0.00333128	-0.115192	0.322571	0.290912	0.776979	0.274568	-0.0812002	0.540788		MZ00016415	0.286048	0.812219	-0.1067	-0.428648	-0.015659	0.475647	-0.0151483	-0.149899	-0.242529	0.26663	0.0307924	-0.567397
MZ00010583	-0.185151	-0.604355	-0.37013	-0.484984	-0.243165	-0.134949	-0.758857	-0.155106	-0.717469	-0.302953	-0.185593	-0.0119405		MZ00016428	-0.77777	1.3859	0.901887	-0.557919	-1.11175	0.403404	0.785112	-0.460495	-0.376849	0.469688	1.04018	0.35077
MZ00010586	0.532972	-0.312323	0.311753	0.409844	0.309796	-0.171178	-0.344092	0.566899	0.118531	-0.274922	-0.489042	0.0962232		MZ00016429	0.430286	-0.534083	-0.203092	1.12152	0.978228	-0.564492	0.165701	0.813876	0.386825	-0.346543	-0.126506	0.661345
MZ00010588	-0.697209	0.0668604	-0.149205	-1.09115	-0.874098	-0.285524	-0.589635	-0.142662	-0.327241	-0.216928	-0.527526	-0.492583		MZ00016439	-0.410013	0.205898	0.153845	-0.0346138	-0.55292	-0.137027	0.736401	-0.315214	-0.219692	-0.315439	0.607963	0.291738
MZ00010594	0.838574	-0.542693	0.253697	0.870373	0.509737	-0.46236	-0.335755	0.998571	-0.210865	-0.646266	-0.884683	0.396285		MZ00016443	0.154092	0.391999	0.460059	0.150551	1.02643	0.6263	-0.256582	0.196565	0.115537	0.0820354	-0.539407	-0.0981369
MZ00010596	-0.0282427	0.738415	0.165686	-0.272695	-0.432879	0.0910878	0.284279	-0.159967	-0.483323	0.652003	0.270623	0.37845		MZ00016445	-0.358499	0.0456314	-0.182679	-0.0136296	0.23606	-0.294775	0.272905	0.27608	-0.0316276	-0.254576	0.347739	-0.0571052
MZ00010600	0.129262	0.26765	0.226195	0.296158	0.195005	0.0830668	0.248079	0.280289	-0.199342	0.159563	0.141428	-0.00371073		MZ00016455	-0.25084	0.261331	0.328136	0.00983288	-0.0773355	0.759099	0.0856831	-0.301437	0.00781783	0.352647	-0.0292588	-0.0260969
MZ00010601	-0.532833	0.00584978	0.220099	-0.0396032	-0.811197	0.0427947	-0.236531	0.189968	0.0196645	-0.0868505	0.0169432	0.586458		MZ00016457	-0.109436	0.632298	1.22607	-0.176863	-0.678846	-0.0694268	0.737661	-0.150779	-0.961962	0.258359	0.57021	0.774653
MZ00010605	-0.125794	-0.696435	0.408606	-0.134845	0.195163	-0.0120421	0.0396804	0.3846	0.186895	-0.421834	-0.0765358	-0.479188		MZ00016460	-0.069378	0.432151	-0.0392993	0.296273	0.0673177	-0.351723	-0.129059	-0.2827	-0.0439319	-0.278064	-0.0640286	-0.348097
MZ00010610	-0.116086	0.0540601	0.383203	-0.147869	0.0969949	0.0800079	0.229495	-0.276215	-0.472971	0.0328293	0.557783	0.466972		MZ00016466	-0.254476	0.176356	-0.119773	0.153886	-0.279863	0.758134	-0.275235	-0.461551	-0.151847	0.101436	0.02785	-0.878943
MZ00010611	-0.986852	-0.315565	0.353822	-0.0867676	0.0662578	-0.0382529	-0.138378	-0.414691	-0.607563	-0.361203	-0.0632098	-0.0720396		MZ00016469	0.364262	-0.179764	0.0183219	0.367254	0.851925	-0.0311306	-0.0519505	0.539955	0.464957	-0.58988	-0.141465	-0.155044
MZ00010612	-0.557039	0.0383865	-0.0313385	-0.129106	-1.27405	-0.569249	0.174945	0.0735205	-0.0115161	-0.251	0.492157	0.420634		MZ00016473	-0.48131	-0.0292549	0.401785	-0.573522	-0.167045	-0.389061	-0.221593	-0.249443	-0.65776	-0.397286	0.176925	-0.478005
MZ00010615	-0.368777	-0.331689	0.569628	0.1504	-0.573128	-0.698063	0.605417	0.292814	-0.108952	0.17875	0.413308	0.828569		MZ00016478	-0.152408	-0.363261	-0.485703	0.111178	0.06553	-0.422066	-0.617659	0.671811	-0.312483	0.12467	-0.516913	0.256306
MZ00010617	-0.313952	0.0238191	-0.179319	-0.140658	-0.725787	-0.0855499	-0.349142	0.0424571	-0.211833	-0.0933275	0.0689975	-0.225717		MZ00016481	-0.235014	0.293931	0.375287	-0.0131102	0.242789	-0.122927	0.493011	0.00181297	-0.0293451	-0.13048	0.320207	0.433158
MZ00010622	-1.6794	1.23593	0.495992	0.218795	-2.25122	0.165259	2.98128	-1.14076	0.164828	-0.0380017	2.07575	0.665668		MZ00016484	0.0514015	0.0551165	0.56882	1.04898	-0.983416	-0.975302	-0.206368	-0.0562449	-0.267461	-0.567619	0.436076	-0.223669
MZ00010626	0.0354187	0.190518	0.00445588	0.0260186	0.142501	0.0564112	-0.868106	2.20294	0.684886	-0.562889	-1.38877	0.909263		MZ00016489	0.380429	-0.0245876	-0.120211	0.603801	0.663359	-0.285369	-0.643173	0.397667	-0.0927276	-0.0315997	-0.486714	-0.350456
MZ00010633	0.113872	-0.282061	0.115299	0.746528	0.316523	-0.503104	0.220678	0.00444335	0.130542	-0.240423	-0.306178	0.813474		MZ00016493	0.0282093	-0.583742	-0.219559	0.34469	1.11403	-0.609902	0.336955	1.13649	0.290514	-1.18048	-0.398908	0.880508
MZ00010634	-0.22529	-0.11938	0.13049	0.894347	0.493037	-0.273636	0.977404	-0.0336356	0.532931	-0.593985	0.159907	0.507228		MZ00016499	-0.185987	0.220315	0.391486	0.0535419	-0.136491	0.0722032	0.0632632	-0.065967	0.237143	-0.0858102	0.229511	0.322831
MZ00010640	-0.0541412	-0.19719	0.173827	-0.0155937	-0.0359756	0.275114	0.263324	-0.156764	-0.5031	0.566806	0.53562	0.0115296		MZ00016500	0.524515	-0.0499167	0.399176	0.511709	0.794428	0.199353	0.372762	0.864737	0.187879	1.3749	0.455534	0.16269
MZ00010641	0.385699	-1.16836	-0.494605	1.48716	1.3269	-1.29337	0.0947966	1.25009	0.174033	-1.50403	-2.13898	0.846945		MZ00016510	-1.07447	0.307373	-2.00216	-0.736085	-0.728971	-0.722463	-0.139546	-1.08102	0.804234	-0.0597187	0.127462	0.0294648
MZ00010645	-0.343095	0.107044	0.0818401	0.0373805	0.134087	0.381111	1.97975	0.248912	0.56166	0.765532	0.549541	0.146124		MZ00016518	-0.0483291	-0.324172	-0.0621214	-0.464416	0.398457	-0.416695	0.289967	0.268707	0.493895	1.11062	-0.12529	0.157526
MZ00010648	-0.496889	0.228516	-1.08179	0.233489	-0.26864	0.0212155	-0.00554641	-0.351561	-1.18839	-0.15836	-0.139165	-0.360623		MZ00016522	0.113405	0.0548339	0.15979	0.306945	0.579466	0.252208	-0.0152065	0.550936	0.42635	0.34532	0.53517	0.274003
MZ00010651	0.423951	0.405688	-0.376637	0.158972	0.743215	1.06671	0.98067	-0.11373	0.702571	0.47928	-0.429439	-0.42684		MZ00016523	0.655401	-0.592023	0.681753	0.147434	1.00083	-0.294351	0.282101	0.00302845	0.0907425	0.266979	0.351154	0.357633
MZ00010653	0.026584	0.00470402	0.727405	-0.210518	0.110063	-0.164975	0.359986	0.295544	-0.131175	0.462932	0.0475796	-0.158307		MZ00016524	-3.75684	-2.68833	-4.13651	-1.81824	-2.41586	-1.85604	-3.21222	-3.28379	-2.02374	-0.841572	-2.87675	-3.15256
MZ00010658	0.521702	0.0235268	0.172824	-0.458407	-0.0883555	-0.261959	-0.477005	0.150224	0.169199	-0.482808	-0.0156288	-0.338682		MZ00016534	-0.200791	0.149549	-0.134865	0.0639638	-0.354048	0.132088	0.268	0.265882	0.872266	0.609096	-0.195501	-0.0194129
MZ00010659	0.361593	0.197458	-0.399087	0.414881	1.21364	-0.133379	-0.403487	0.829811	0.313103	-0.781157	-0.388998	-0.32456		MZ00016541	0.453534	-0.254975	-0.56113	0.0751859	0.293435	0.643961	-0.0797919	0.411534	1.4039	0.293102	0.0160003	-0.503568
MZ00010660	0.0438822	-0.0181061	0.135591	0.0272929	0.378713	-0.0232481	-0.499338	-0.270067	-0.0614667	0.0179405	-0.0293876	-0.383187		MZ00016542	-1.13348	0.0754584	0.212141	0.116871	-0.425946	-1.09008	0.245606	-0.342599	-0.372798	-0.080005	-0.0194956	0.245061
MZ00010669	0.0466785	0.374001	0.0665638	-0.267507	0.357584	-0.313016	5.68254	0.633815	-0.395911	0.472597	0.716453	0.35979		MZ00016544	-0.299015	-0.231866	-1.72937	-0.274552	-0.482473	-0.358983	0.034871	-0.146488	-0.230435	-0.379807	-1.21002	-0.418358
MZ00010670	-0.355382	-0.962077	-0.110338	0.653745	0.0204199	-0.710583	0.11207	0.248377	-0.462952	-0.81506	-0.121362	-0.0271086		MZ00016551	-0.559344	0.155226	0.493618	-0.309038	0.5726	-0.362984	0.0485026	-0.498747	-0.492341	0.19873	0.550363	-0.0235521
MZ00010671	-0.129734	-0.103193	0.15253	-0.415684	-0.168749	-0.51805	0.0974627	0.240782	-0.45596	-0.557962	-0.365648	-0.154693		MZ00016565	0.334114	-0.448939	-0.563035	0.393366	0.64576	-0.715179	-0.0666332	0.921903	0.92358	-0.105726	-0.0922362	0.138475
MZ00010683	-0.230774	0.150033	-0.185044	1.43991	0.935602	-0.126708	-0.438842	0.385008	-0.687078	-0.580897	-0.259562	0.175112		MZ00016569	1.17772	-1.27055	-0.820714	0.5639	1.67905	-0.406714	-0.359992	1.58377	0.266362	-2.11515	-0.909578	0.995705
MZ00010687	0.383781	-0.320005	-0.0311075	0.132625	0.705972	-0.304351	-0.0553568	1.22465	0.983583	0.324953	-0.345491	1.26249		MZ00016570	-0.0812677	-0.058174	-0.00160685	0.255511	0.314685	2.10701	0.210152	-0.660872	-0.0765435	0.164805	-0.190381	-0.179965
MZ00010690	-0.791675	0.0197099	0.314603	-0.213095	-0.521033	-0.778861	-0.129098	0.0706529	-1.18645	-0.172497	-0.205607	0.556078		MZ00016571	0.783183	-1.09844	0.239128	-0.28881	-0.341651	0.698847	0.0323543	0.338086	0.465199	0.478717	0.269973	0.218276
MZ00010695	0.345024	0.322812	0.0393144	-0.505077	-0.509491	-0.760438	0.351038	0.0262896	-0.642746	0.0332493	0.04137	-0.103729		MZ00016598	0.107605	-0.000621756	-0.0095184	0.137153	0.272014	0.0590485	-0.180018	-0.340083	0.0457076	-0.180924	0.221179	0.241579
MZ00010697	-0.762195	0.0300617	-0.184155	0.354542	0.364709	-0.587931	0.227225	0.292532	0.153	-0.211694	-0.462955	0.190138		MZ00016601	0.701546	-0.314849	0.294507	0.134345	0.635259	0.395744	0.246084	0.548223	0.649538	1.12178	0.109866	-0.0670226
MZ00010703	-1.00642	-0.087033	0.148994	0.579179	-0.102922	-0.0868592	0.717415	-0.00757213	-0.16429	0.000437546	-0.343328	0.594252		MZ00016605	-0.376876	-0.32801	-0.095697	0.123945	-0.0641913	-0.77406	0.112539	-0.31348	0.00985333	-0.949938	-0.704343	-0.279162
MZ00010713	0.0623979	0.146476	0.329411	-0.220315	0.441424	-0.429128	0.00959355	0.312624	-0.0358272	-0.600922	-0.662289	0.0652192		MZ00016614	0.475111	0.0335101	0.103731	-0.204417	-0.0895714	-0.300789	0.400833	-0.149539	-0.380019	0.569474	-0.209467	0.269948
MZ00010715	-0.505155	0.154843	0.111666	0.379678	-0.981654	-0.270689	1.09307	-0.491036	-0.356106	0.383222	0.708626	0.416732		MZ00016619	-0.0097977	-0.1056	0.487977	0.207189	-0.347381	0.50185	0.83	0.108617	0.269541	0.12406	0.212286	0.185474
MZ00010716	0.228465	0.904568	0.163712	0.213876	-0.865487	0.397302	0.877444	-0.195759	-0.354833	0.501012	0.233543	0.104165		MZ00016621	0.0522147	-0.418836	0.244088	0.0771969	0.46108	-0.449804	0.0730644	0.385416	-0.151029	-0.585842	0.04761	0.502725
MZ00010718	0.22329	0.016485	0.146136	-0.353927	-0.150721	-0.2731	0.6535	-0.0831855	-0.274596	-0.519997	0.310123	-0.628109		MZ00016625	0.23105	-0.477116	-0.313461	-0.601109	0.0657363	0.306998	0.0957614	-0.00136492	0.119588	0.0375799	-0.237613	-0.533203
MZ00010719	-0.170407	-0.0997992	0.129504	-0.738493	0.0232292	-0.173648	-0.15804	-0.296395	-0.744518	-0.828037	-0.577458	-0.238735		MZ00016627	-0.342002	-0.124281	-0.172111	0.382564	-0.325362	-0.308282	0.327967	0.71591	0.148266	-0.041671	0.327478	0.202531
MZ00010721	0.149486	-0.114775	-0.0114974	0.385732	0.00560518	0.159839	0.0838015	-0.00106264	0.201045	-0.0288175	-0.737999	0.226285		MZ00016628	-0.287835	0.710491	0.744952	0.0991436	-0.560102	-0.804415	0.278337	-0.824561	-0.160819	0.398162	-0.375683	0.0113866
MZ00010724	-1.30265	0.0867059	0.174861	-0.436513	-1.0217	0.0859464	-0.926415	-1.18609	-1.04149	-0.914599	0.0867714	-0.632637		MZ00016637	0.567928	0.172031	0.0606259	0.255656	0.452983	0.0799512	0.342956	0.0314017	-0.135773	-0.774907	0.862702	0.595483
MZ00010741	-0.28453	-0.296025	-0.151906	0.278311	-0.0648396	-0.102512	-0.00322559	0.0344122	-0.194003	-0.516097	-0.31628	0.281171		MZ00016638	-0.462579	-0.188769	-0.00427789	0.680077	-0.443434	-0.151461	0.0578613	0.0913225	0.165753	-0.245169	-0.764443	0.597738
MZ00010750	-1.21946	1.42857	-1.09448	-0.645495	-0.0377819	0.0373313	-0.0679511	-1.13086	-1.03346	-0.413625	-0.576018	-0.476659		MZ00016646	0.136764	-0.428766	0.494118	0.392135	1.64865	0.243101	-0.580223	0.389241	-0.0471152	-0.5435	-0.51211	0.0322449
MZ00010756	0.077475	0.50425	0.529945	0.0170101	-0.48086	0.0919204	0.609135	-0.12236	-0.414024	0.191473	0.736521	0.0371032		MZ00016648	-0.305682	0.662	0.526835	0.588944	-0.819076	-0.017862	0.75075	-0.256569	0.0127544	-0.104524	0.354561	0.414914
MZ00010762	0.282132	1.45073	-0.224029	0.476248	0.647634	-0.182175	-0.0244	0.684243	0.112945	-0.309523	-0.872904	0.235248		MZ00016657	-0.383046	0.327994	0.382674	-0.139086	-0.873423	-0.216026	0.125992	0.0735112	-0.258456	0.780953	0.772058	0.129292
[truncated: 6,754 more rows]
