# Supplementary material for: A multi-treatment experimental system to examine photosynthetic differentiation in the maize leaf
Source: BMC Genomics. 2007 Jan 9;8:12. doi: 10.1186/1471-2164-8-12 (PMC1790712; doi:10.1186/1471-2164-8-12)
Supplement: Additional file 2 — Estimates of (v1-v2) under stress model and annotation for features passing data-filtering. Feature list spreadsheet. (v1-v2) estimate of the log normalised difference between B (v1) and M (v2) expression derived from the stress model described in the text. FOLD is the degree of enrichment as calculated by back-transformation of the (v1-v2) estimate. [file 1471-2164-8-12-S2.xls]

## Sheet: Sheet1
Additional file 2. Estimates of (v1-v2) under stress model and annotation for features passing data-filtering
A multi-treatment experimental system to examine photosynthetic differentiation in the maize leaf
Sawers RJH, Liu P, Anufrikova K, Sun Q, Hwang JTG and Brutnell TP.
Slide	Feature	(V1-V2)^	FOLD	FATE	p-Value	q-Value	Stress Effect	p-value for stress	q-Value for Stress	Annotation
B	MZ00042000	0.67837	1.60033	BS	0.0537048	0.145794	3.01378	4.5683e-08	0	At5g04080 {Arabidopsis thaliana;} ^|^GB|AAR24695.1|38603900|BT010917 At5g04080 {Arabidopsis thaliana;}
B	MZ00042904	0.523718	1.43766	BS	0.183193	0.280003	2.63492	1.64819e-06	0.000677951	Heat shock protein 82. {Oryza sativa;} ^|^PIR|S25541|S25541 heat shock protein 82 - rice (strain Taichung Native One) {Oryza sativa;} ^|^GB|BAD08897.1|42407751|AP003892 heat shock protein 82 {Oryza sativa (japonica cultivar-group);} ^|^GB|BAD08818.1|42407357|AP003873 heat shock protein 82 {Oryza sativa (japonica cultivar-group);} ^|^GB|CAA77978.1|20256|OSHSP82A heat shock protein 82 (HSP82) {Oryz…
A	MZ00041005	0.329052	1.25619	BS	0.259088	0.337104	2.29564	6.4219e-07	0	subtilisin/chymotrypsin inhibitor - maize {Zea mays;} ^|^GB|CAA57677.1|559538|ZMPIS7 substilin {Zea mays;} ^|^GB|CAA55588.1|475253|ZMMPI proteinase inhibitor {Zea mays;} ^|^GB|CAA49593.1|475922|ZMCIMS proteinase inhibitor {Zea mays;}
B	MZ00037253	0.301349	1.2323	BS	0.251899	0.332257	2.28097	4.37288e-07	0.000187647	subtilisin/chymotrypsin inhibitor - maize {Zea mays;} ^|^GB|CAA57677.1|559538|ZMPIS7 substilin {Zea mays;} ^|^GB|CAA55588.1|475253|ZMMPI proteinase inhibitor {Zea mays;} ^|^GB|CAA49593.1|475922|ZMCIMS proteinase inhibitor {Zea mays;}
A	MZ00041463	-0.161095	1.11814	ME	0.709875	0.554332	2.25093	2.98712e-06	0	putative glutathione peroxidase {Zea mays;}
A	MZ00000354	-0.150134	1.10967	ME	0.530706	0.485467	2.23583	0.000400357	0.0242125	dnaK-type molecular chaperone hsp70 - rice (fragment) {Oryza sativa;}
B	MZ00040558	0.0393427	1.02765	BS	0.852068	0.598603	2.19177	3.80734e-05	0.0114423	heat shock protein 17.2 - maize {Zea mays;} ^|^GB|CAA46641.1|22335|ZMHSP172 heat shock protein 17.2 {Zea mays;}
B	MZ00042781	-0.469723	1.38484	ME	0.341613	0.38907	2.15237	8.22655e-05	0.0127527	Heat shock cognate 70 kDa protein. {Petunia x hybrida;} ^|^PIR|S03250|S03250 dnaK-type molecular chaperone hsp70 (clone pMON9743) - garden petunia {Petunia x hybrida;} ^|^GB|CAA30018.1|20557|PHHSP70G heat shock protein 70 {Petunia x hybrida;}
B	MZ00040587	0.0230443	1.0161	BS	0.986272	0.63301	2.09434	3.90993e-05	0.0114423	dnaK-type molecular chaperone (clone pMON9508) - maize (fragment) {Zea mays;} ^|^GB|CAA27340.1|22345|ZMHSP70I unnamed protein product; hsp 70 (aa 1-70) (481 is 1st base in codon) {Zea mays;}
A	MZ00035984	-0.166672	1.12247	ME	0.825786	0.590051	2.06231	0.000186656	0.0176313	putative HSP70 {Oryza sativa (japonica cultivar-group);} ^|^GB|BAB67894.1|15623835|AP003231 putative HSP70 {Oryza sativa (japonica cultivar-group);}
A	MZ00040123	-0.421963	1.33975	ME	0.335014	0.385142	1.96809	6.80621e-06	0	molecular chaperone Hsp90-1 {Lycopersicon esculentum;}
A	MZ00040980	-0.0437618	1.0308	ME	0.895379	0.611143	1.87965	0.000187791	0.0176313	dnaK-type molecular chaperone hsp70 - rice (fragment) {Oryza sativa;}
B	MZ00043972	1.4378	2.70907	BS	0.00335043	0.0378783	1.85559	2.43777e-05	0.0086622	unknown protein {Oryza sativa (japonica cultivar-group);}
A	MZ00035737	0.692411	1.61598	BS	0.150468	0.252841	1.84056	0.000364679	0.0242125	Heat shock protein 82. {Oryza sativa;} ^|^PIR|S25541|S25541 heat shock protein 82 - rice (strain Taichung Native One) {Oryza sativa;} ^|^GB|BAD08897.1|42407751|AP003892 heat shock protein 82 {Oryza sativa (japonica cultivar-group);} ^|^GB|BAD08818.1|42407357|AP003873 heat shock protein 82 {Oryza sativa (japonica cultivar-group);} ^|^GB|CAA77978.1|20256|OSHSP82A heat shock protein 82 (HSP82) {Oryz…
B	MZ00039146	-0.0682731	1.04846	ME	0.67374	0.542017	1.78615	0.00012996	0.0155235	Heat shock protein 82. {Oryza sativa;} ^|^PIR|S25541|S25541 heat shock protein 82 - rice (strain Taichung Native One) {Oryza sativa;} ^|^GB|BAD08897.1|42407751|AP003892 heat shock protein 82 {Oryza sativa (japonica cultivar-group);} ^|^GB|BAD08818.1|42407357|AP003873 heat shock protein 82 {Oryza sativa (japonica cultivar-group);} ^|^GB|CAA77978.1|20256|OSHSP82A heat shock protein 82 (HSP82) {Oryz…
B	MZ00013852	0.344564	1.26977	BS	0.324432	0.379032	1.60812	0.00142865	0.0397593	putative 70 kDa peptidylprolyl isomerase {Oryza sativa (japonica cultivar-group);}
B	MZ00054897	0.640348	1.55871	BS	0.190944	0.286879	1.59116	0.00119641	0.0369142	glutathione S-transferase GST 25 {Zea mays;}
A	MZ00036574	-0.149356	1.10907	ME	0.433388	0.44017	1.58289	0.000192819	0.0176313	dnaK-type molecular chaperone hsp70.4 - maize (fragment) {Zea mays;} ^|^GB|CAA55183.1|498773|ZMHSP704 heat shock protein 70 kDa {Zea mays;}
A	MZ00040707	1.11648	2.16818	BS	0.015797	0.0790032	1.57214	0.000149207	0.0127527	P-type R2R3 Myb protein {Zea mays;}
A	MZ00035916	-0.984896	1.97917	ME	0.0341147	0.115578	1.5519	0.00156514	0.0419491	molecular chaperone Hsp90-1 {Lycopersicon esculentum;}
A	MZ00041338	-0.0135241	1.00942	ME	0.673509	0.5419	1.54954	0.00249997	0.0508332	phospholipid-hydroperoxide glutathione peroxidase {Setaria italica;}
A	MZ00041058	0.14019	1.10205	BS	0.814805	0.58737	1.54542	0.00075889	0.03115	glutathione transferase (EC 2.5.1.18) I - maize {Zea mays;}
B	MZ00033438	-0.0536347	1.03788	ME	0.862949	0.601834	1.50011	0.000789492	0.03115	putative protein kinase {Oryza sativa (japonica cultivar-group);}
B	MZ00047591	-0.511855	1.42588	ME	0.0481341	0.138285	1.4919	3.91326e-06	0.00160086	putative esterase {Oryza sativa (japonica cultivar-group);}
A	MZ00048013	0.314906	1.24393	BS	0.442394	0.444524	1.47201	0.000155707	0.0176313	hypothetical protein {Oryza sativa (japonica cultivar-group);} ^|^GB|BAB86048.1|19386666|AP003347 hypothetical protein similar to Arabidopsis thaliana chromosome 3, MRC8.22 {Oryza sativa (japonica cultivar-group);}
B	MZ00044860	-0.08759	1.06259	ME	0.829231	0.591322	1.46736	0.000133229	0.0157624	NA
B	MZ00013755	-0.00674975	1.00469	ME	0.934125	0.621007	1.42768	0.000596021	0.0279475	thioredoxin H {Triticum aestivum;}
A	MZ00037615	0.0127069	1.00885	BS	0.948078	0.623959	1.42653	0.00028003	0.0218293	NA
B	MZ00043049	1.08285	2.11822	BS	0.0231425	0.0946275	1.42463	0.000442952	0.0256341	small GTP-binding protein (Ran2) {Oryza sativa (japonica cultivar-group);} ^|^GB|BAA81911.1|5360230|AB015287 Ran {Oryza sativa (japonica cultivar-group);}
B	MZ00041864	1.8182	3.52642	BS	0.000107023	0.0112947	1.40257	4.95576e-05	0.0127527	ankyrin {Oryza sativa (japonica cultivar-group);} ^|^GB|AAP55197.1|31433718|AE017123 putative ankyrin protein {Oryza sativa (japonica cultivar-group);} ^|^GB|AAG46181.1|12039395|AC018727 putative ankyrin protein {Oryza sativa (japonica cultivar-group);}
B	MZ00051962	-0.240926	1.18175	ME	0.736456	0.563194	1.40083	0.15144	0.391344	hydroxyproline-rich glycoprotein DZ-HRGP {Volvox carteri f. nagariensis;}
B	MZ00047848	-0.0261133	1.01827	ME	0.576248	0.504149	1.38733	0.0957392	0.321299	NAM (no apical meristem)-like protein [imported] - Arabidopsis thaliana {Arabidopsis thaliana;} ^|^GB|AAB81668.1|2264373|AC002354 NAM (no apical meristem)-like protein {Arabidopsis thaliana;}
B	MZ00003829	-0.208211	1.15525	ME	0.194932	0.290564	1.37843	4.38514e-08	0	cryptochrome dash {Arabidopsis thaliana;}
B	MZ00030643	1.45453	2.74068	BS	0.0455064	0.134503	1.37797	0.0601579	0.260103	Unknown protein {Arabidopsis thaliana;}
B	MZ00043197	0.797204	1.73773	BS	0.0322375	0.112894	1.37083	0.000102995	0.013009	histon H3 protein [similarity] - Arabidopsis thaliana {Arabidopsis thaliana;} ^|^GB|AAS19511.1|42541263|AY525328 putative histone H3 {Oryza sativa (japonica cultivar-group);} ^|^GB|AAR06361.1|37991915|AC092075 histone H3.2 protein {Oryza sativa (japonica cultivar-group);} ^|^GB|CAC84678.1|30024114|PPI306723 putative histone H3 {Pinus pinaster;} ^|^GB|AAB36498.1|488577|MSU09465 histone H3.2 {Medic…
B	MZ00050104	1.27488	2.41978	BS	0.0377968	0.121823	1.36978	0.0431807	0.221846	unknown protein {Arabidopsis thaliana;} ^|^GB|AAP40395.1|30793885|BT008568 unknown protein {Arabidopsis thaliana;} ^|^GB|AAM65405.1|21593438|AY087852 unknown {Arabidopsis thaliana;} ^|^GB|AAM21312.1|20385491|AF371327 EMB514 {Arabidopsis thaliana;}
B	MZ00022338	-0.223885	1.16787	ME	0.645834	0.53158	1.36907	0.00154911	0.0417396	receptor protein kinase-like {Oryza sativa (japonica cultivar-group);} ^|^GB|BAD07491.1|41052643|AP003983 receptor protein kinase-like {Oryza sativa (japonica cultivar-group);}
A	MZ00026392	0.0216326	1.01511	BS	0.929784	0.619407	1.34203	9.78069e-05	0.0127527	Bax inhibitor-1 (BI-1) (OsBI-1). {Oryza sativa;} ^|^GB|BAD08006.1|41053062|AP005311 Bax inhibitor-1 (BI-1) (OsBI-1) {Oryza sativa (japonica cultivar-group);} ^|^GB|BAA89540.3|7209772|AB025926 Bax inhibitor-1 {Oryza sativa;}
A	MZ00038036	-0.790485	1.72966	ME	0.0801596	0.178934	1.34164	0.00301248	0.0563747	Heat shock cognate 70 kDa protein. {Petunia x hybrida;} ^|^PIR|S03250|S03250 dnaK-type molecular chaperone hsp70 (clone pMON9743) - garden petunia {Petunia x hybrida;} ^|^GB|CAA30018.1|20557|PHHSP70G heat shock protein 70 {Petunia x hybrida;}
B	MZ00047842	0.351427	1.27582	BS	0.501128	0.47325	1.34127	0.0208014	0.150624	D-type cyclin {Zea mays;}
B	MZ00042708	-0.137984	1.10037	ME	0.925371	0.618483	1.33437	0.00166568	0.0429414	receptor protein kinase-like protein - Arabidopsis thaliana {Arabidopsis thaliana;} ^|^GB|CAB86675.1|7529259|ATF18P9 receptor protein kinase-like protein {Arabidopsis thaliana;}
B	MZ00018139	0.360333	1.28372	BS	0.18361	0.280262	1.33317	0.00592869	0.0768001	putative metal-binding protein {Oryza sativa (japonica cultivar-group);}
B	MZ00037433	1.77203	3.41535	BS	0.00392642	0.0409005	1.32106	0.00233014	0.0497668	60S ribosomal protein L17. {Zea mays;} ^|^PIR|T01410|T01410 ribosomal protein L17 - maize {Zea mays;} ^|^GB|AAB88619.1|2668748|AF034948 ribosomal protein L17 {Zea mays;}
B	MZ00043180	1.95357	3.87332	BS	0.000230913	0.01379	1.31874	0.000284883	0.0218293	histone H1 - maize {Zea mays;} ^|^GB|CAA40362.1|22321|ZMH1HIS H1 histone {Zea mays;}
A	MZ00054337	2.01167	4.03248	BS	0.000126416	0.0115451	1.31106	0.000240808	0.0176313	NA
B	MZ00025870	5.9034	59.8552	BS	0.00378411	0.0400431	1.3025	0.177114	0.422069	IDS3 {Hordeum vulgare subsp. vulgare;}
A	MZ00041287	0.391913	1.31213	BS	0.249678	0.33074	1.29948	0.000351641	0.0242125	heat shock protein 70 {Zea mays;}
B	MZ00051930	1.31859	2.49423	BS	0.00116568	0.0247707	1.28455	9.51535e-05	0.0127527	probable 3-oxoacyl-[acyl-carrier-protein] synthase (EC 2.3.1.41) F20D22.1 - Arabidopsis thaliana {Arabidopsis thaliana;} ^|^GB|AAC16740.1|3142289|F20D22 Strong similarity to beta-keto-Coa synthase gb|U37088 from Simmondsia chinensis. {Arabidopsis thaliana;}
A	MZ00014855	1.2444	2.3692	BS	0.00565091	0.0481466	1.27978	0.000386235	0.0242125	OSJNBa0060P14.10 {Oryza sativa (japonica cultivar-group);}
A	MZ00052173	0.324356	1.25211	BS	0.242251	0.325978	1.27642	5.30504e-05	0.0127527	NA
A	MZ00041174	-0.0772582	1.05501	ME	0.97768	0.63097	1.27385	0.00371563	0.0628849	60S ribosomal protein L10 (QM protein homolog). {Zea mays;} ^|^PIR|T02068|T02068 probable transcription factor QM - maize {Zea mays;} ^|^GB|AAA17419.1|468056|ZMU06108 QM protein {Zea mays;}
B	MZ00002499	-0.0659561	1.04678	ME	0.681418	0.544289	1.26351	0.165009	0.406498	Putative anion transporter {Oryza sativa (japonica cultivar-group);}
B	MZ00027510	1.04737	2.06676	BS	0.00849163	0.0587069	1.26127	0.000265008	0.0218293	putative Proteasome subunit alpha type 1 {Oryza sativa (japonica cultivar-group);} ^|^GB|BAD10085.1|42408825|AP004799 putative Proteasome subunit alpha type 1 {Oryza sativa (japonica cultivar-group);}
B	MZ00039048	0.0912884	1.06532	BS	0.9582	0.625658	1.25831	9.6019e-05	0.0127527	NA
B	MZ00032357	0.33317	1.25978	BS	0.597524	0.512549	1.24439	0.00185297	0.0449677	OSJNBb0004A17.11 {Oryza sativa (japonica cultivar-group);}
B	MZ00013824	0.0794385	1.05661	BS	0.756947	0.569332	1.22362	5.4566e-05	0.0127527	putative pre-pro-cysteine proteinase {Nicotiana tabacum;}
B	MZ00043984	0.684506	1.60715	BS	0.00297407	0.0360832	1.22134	1.62464e-06	0.000677951	Chalcone--flavonone isomerase (EC 5.5.1.6) (Chalcone isomerase). {Zea mays;} ^|^PIR|S41570|S41570 chalcone isomerase (EC 5.5.1.6) - maize {Zea mays;} ^|^GB|CAA80441.1|396149|ZMCHIGNA chalcone flavonone isomerase {Zea mays;}
A	MZ00041038	1.701	3.25126	BS	6.47827e-05	0.00893154	1.21556	4.21213e-05	0	histone H1-like protein {Zea mays;}
A	MZ00041484	0.503798	1.41794	BS	0.335944	0.385745	1.21391	0.00170432	0.0429414	embryo-abundant protein EMB {Pisum sativum;}
B	MZ00015412	-1.03972	2.05583	ME	0.215769	0.307661	1.2107	0.0289651	0.179634	contains EST AU162961(S13747) unknown protein {Oryza sativa (japonica cultivar-group);} ^|^GB|BAC06256.1|21952841|AP003316 contains EST AU162961(S13747) unknown protein {Oryza sativa (japonica cultivar-group);}
B	MZ00043105	1.65149	3.14158	BS	0.0466687	0.136457	1.19698	0.0437186	0.223312	protein WSI724 - rice {Oryza sativa;} ^|^GB|BAA05539.1|537403|RICWSI724 WSI724 protein induced by water stress {Oryza sativa (japonica cultivar-group);}
B	MZ00043723	1.57345	2.97616	BS	0.00139271	0.0260118	1.19498	0.000921947	0.0328169	histone H1 - maize {Zea mays;} ^|^GB|CAA40362.1|22321|ZMH1HIS H1 histone {Zea mays;}
A	MZ00051268	1.18784	2.27811	BS	0.00169053	0.0289965	1.19396	0.0001069	0.0127527	hypothetical protein {Oryza sativa (japonica cultivar-group);}
A	MZ00036583	0.390211	1.31059	BS	0.178685	0.275954	1.19028	0.00014033	0.0127527	unknown protein {Oryza sativa (japonica cultivar-group);}
B	MZ00049223	0.0502632	1.03545	BS	0.826135	0.590107	1.18553	0.00199847	0.0457676	putative 4-coumarate--CoA ligase 1 {Oryza sativa (japonica cultivar-group);}
A	MZ00034301	-0.701391	1.62607	ME	0.151775	0.253919	1.18416	0.0154813	0.129845	heat shock protein 90 {Oryza sativa (japonica cultivar-group);}
B	MZ00042453	2.10633	4.30595	BS	0.00419728	0.0421189	1.1828	0.0159288	0.131187	NA
A	MZ00040837	-0.131167	1.09518	ME	0.951904	0.624552	1.17387	0.0108234	0.106263	dnaK-type molecular chaperone hsc70-2 - Arabidopsis thaliana (fragment) {Arabidopsis thaliana;} ^|^GB|AAA32820.1|166766|ATHHSP703 heat shock protein HSP70-2 {Arabidopsis thaliana;}
B	MZ00049296	0.681594	1.60391	BS	0.0548777	0.147247	1.16009	0.00259893	0.0516669	phenylalanine ammonia-lyase {Bambusa oldhamii;}
A	MZ00033032	1.95156	3.86793	BS	0.000187823	0.0133671	1.15903	0.00060801	0.0279475	high pI alpha-glucosidase {Hordeum vulgare subsp. vulgare;}
A	MZ00011730	1.38675	2.61488	BS	0.00104308	0.0238234	1.15021	0.000416288	0.0242125	putative transposable element Tip100 protein {Oryza sativa (japonica cultivar-group);}
B	MZ00036295	1.07487	2.10653	BS	0.163133	0.26363	1.13988	0.0470591	0.231036	CDH1-D {Gallus gallus;}
B	MZ00043996	-0.485009	1.39959	ME	0.655474	0.534914	1.1383	0.153486	0.393737	Bax inhibitor-1 (BI-1) (OsBI-1). {Oryza sativa;} ^|^GB|BAD08006.1|41053062|AP005311 Bax inhibitor-1 (BI-1) (OsBI-1) {Oryza sativa (japonica cultivar-group);} ^|^GB|BAA89540.3|7209772|AB025926 Bax inhibitor-1 {Oryza sativa;}
A	MZ00035160	0.158479	1.11611	BS	0.594971	0.511407	1.13366	0.000145418	0.0127527	Protein translation factor SUI1 homolog (GOS2 protein). {Zea mays;} ^|^GB|AAB88615.1|2668740|AF034944 translation initiation factor {Zea mays;}
B	MZ00042496	0.207939	1.15504	BS	0.456131	0.451439	1.1332	9.73447e-05	0.0127527	NA
A	MZ00029691	1.0268	2.03751	BS	0.0283721	0.105764	1.13134	0.00186476	0.0449677	allyl alcohol dehydrogenase {Nicotiana tabacum;}
A	MZ00036493	-0.160156	1.11741	ME	0.621115	0.520838	1.131	0.00294212	0.0552311	NA
B	MZ00038604	-0.356049	1.27992	ME	0.37013	0.405344	1.12223	0.00135471	0.0389757	unknown protein {Oryza sativa (japonica cultivar-group);}
B	MZ00038925	1.20382	2.30348	BS	0.0310848	0.110903	1.12091	0.0097736	0.101006	NA
B	MZ00037477	1.01437	2.02002	BS	0.0566359	0.149974	1.12012	0.0144285	0.124801	60S ribosomal protein L17. {Zea mays;} ^|^PIR|T01410|T01410 ribosomal protein L17 - maize {Zea mays;} ^|^GB|AAB88619.1|2668748|AF034948 ribosomal protein L17 {Zea mays;}
B	MZ00052092	1.55699	2.9424	BS	0.000162141	0.0127936	1.11162	0.000153919	0.0176013	hypothetical protein F16N3.18 [imported] - Arabidopsis thaliana {Arabidopsis thaliana;} ^|^GB|AAD46032.1|5668806|F16N3 Strong similarity to F16N3.17 from Arabidopsis thalian BAC gb|AC007519. {Arabidopsis thaliana;}
A	MZ00005306	0.204005	1.15189	BS	0.558023	0.496713	1.10933	0.00544946	0.0737325	NA
B	MZ00022247	5.57597	47.7017	BS	0.0136408	0.0741028	1.10687	0.258059	0.495766	F9L1.31 protein - Arabidopsis thaliana {Arabidopsis thaliana;} ^|^GB|AAR20494.1|38426898|AY378101 transcription factor wax inducer 1 {Arabidopsis thaliana;} ^|^GB|AAD39664.1|5103834|F9L1 Similar to gb|AB008104 ethylene responsive element binding factor 2 from Arabidopsis thaliana and contains an PF|00847 AP2 domain. EST gb|AA728476 comes from this gene. {Arabidopsis thaliana;} ^|^GB|AAO63284.1|28…
B	MZ00018486	1.39289	2.62604	BS	0.00105038	0.0238277	1.10396	0.00045644	0.0259522	OSJNBb0038F03.12 {Oryza sativa (japonica cultivar-group);}
B	MZ00043387	0.172549	1.12705	BS	0.356027	0.397548	1.10082	9.67481e-06	0.00364036	monodehydroascorbate reductase {Oryza sativa (japonica cultivar-group);}
B	MZ00041895	1.23154	2.34817	BS	0.000854111	0.0217295	1.09848	0.000111198	0.0137797	putative fasciclin-like arabinogalactan-protein {Oryza sativa (japonica cultivar-group);} ^|^GB|BAD03337.1|38637081|AP004661 putative fasciclin-like arabinogalactan-protein {Oryza sativa (japonica cultivar-group);}
A	MZ00040900	1.36609	2.5777	BS	4.59133e-05	0.00858606	1.09688	1.57385e-05	0	Histone H2A. {Zea mays;} ^|^PIR|T02076|T02076 histone H2A - maize {Zea mays;} ^|^GB|AAB04687.1|473603|ZMU08225 histone H2A {Zea mays;}
A	MZ00041057	-0.0934545	1.06692	ME	0.798488	0.58291	1.09275	0.000154411	0.0176313	unnamed protein product; GST I (AA 1-214) {Zea mays;}
B	MZ00054673	0.803179	1.74494	BS	0.0570432	0.15054	1.08373	0.00304532	0.0570587	putative DNA damage repair protein {Oryza sativa (japonica cultivar-group);} ^|^GB|BAC00713.1|21328134|AP004357 putative DNA damage repair protein {Oryza sativa (japonica cultivar-group);}
B	MZ00023975	0.703188	1.6281	BS	0.0706353	0.167565	1.08367	0.00287192	0.0552311	NA
A	MZ00034970	0.111548	1.08039	BS	0.431337	0.439004	1.07806	3.48714e-05	0	60S ribosomal protein L10 (QM protein homolog). {Zea mays;} ^|^PIR|T02068|T02068 probable transcription factor QM - maize {Zea mays;} ^|^GB|AAA17419.1|468056|ZMU06108 QM protein {Zea mays;}
A	MZ00013064	1.14714	2.21474	BS	0.00172103	0.0292583	1.0764	0.000181967	0.0176313	RIRE2 orf3 {Zea mays;}
B	MZ00042848	0.814163	1.75828	BS	0.584711	0.507501	1.07194	0.0700121	0.279183	ABA- and ripening-inducible-like protein - maize {Zea mays;} ^|^GB|AAA21866.1|551483|ZMU09276 ABA- and ripening-inducible-like protein {Zea mays;}
A	MZ00041439	0.0179928	1.01255	BS	0.882768	0.608024	1.0709	0.00522061	0.0724322	probable lipase - maize {Zea mays;} ^|^GB|AAA33480.1|532623|MZELIPASE dehydrin {Zea mays;}
A	MZ00005952	0.23818	1.1795	BS	0.583332	0.507136	1.07011	0.00330331	0.0588152	contains ESTs AU031905(R2501),AU164448(E50582),D22996(C1978A),AU031905 (R2501) similar to Arabidopsis thaliana F17A9.6 unknown protein {Oryza sativa (japonica cultivar-group);} ^|^GB|BAB19414.1|11875201|AP002870 contains ESTs AU031905(R2501),AU164448(E50582),D22996(C1978),D24750 (R2501) unknown protein {Oryza sativa (japonica cultivar-group);}
A	MZ00028653	1.36359	2.57325	BS	0.000478396	0.0183202	1.06317	0.000202963	0.0176313	contains EST AU069465(C61904) similar to Oryza sativa OSJNBa0049B20.8 unknown protein {Oryza sativa (japonica cultivar-group);}
A	MZ00051060	1.75552	3.37647	BS	0.00714952	0.0538971	1.05899	0.0135213	0.119977	putative amino acid or GABA permease {Oryza sativa (japonica cultivar-group);} ^|^GB|BAB84837.1|18677110|AP003216 putative amino acid or GABA permease {Oryza sativa (japonica cultivar-group);}
A	MZ00039519	0.506415	1.42052	BS	0.0884701	0.188298	1.04768	0.000616092	0.0279475	NA
A	MZ00040166	-0.354629	1.27866	ME	0.0653986	0.160746	1.04527	9.70762e-06	0	60S ribosomal protein L10 (QM protein homolog). {Zea mays;} ^|^PIR|T02068|T02068 probable transcription factor QM - maize {Zea mays;} ^|^GB|AAA17419.1|468056|ZMU06108 QM protein {Zea mays;}
A	MZ00041158	1.65202	3.14273	BS	0.00517523	0.0461795	1.04355	0.00771294	0.088955	Histone H2A. {Zea mays;} ^|^PIR|T02076|T02076 histone H2A - maize {Zea mays;} ^|^GB|AAB04687.1|473603|ZMU08225 histone H2A {Zea mays;}
B	MZ00002712	0.128676	1.09329	BS	0.5325	0.486065	1.03983	0.000500269	0.0259719	NA
B	MZ00036228	-0.0149193	1.01039	ME	0.942915	0.622517	1.03612	0.00578662	0.0757304	60S ribosomal protein L10 (QM protein homolog). {Zea mays;} ^|^PIR|T02068|T02068 probable transcription factor QM - maize {Zea mays;} ^|^GB|AAA17419.1|468056|ZMU06108 QM protein {Zea mays;}
A	MZ00005624	0.705106	1.63026	BS	0.269745	0.344336	1.02673	0.0214775	0.153483	hypothetical protein {Oryza sativa (japonica cultivar-group);}
B	MZ00047854	-0.110641	1.07971	ME	0.694627	0.549164	1.02503	0.229248	0.472808	unknown protein {Arabidopsis thaliana;} ^|^GB|AAL91183.1|19698895|AY081294 unknown protein {Arabidopsis thaliana;}
B	MZ00023684	0.337176	1.26328	BS	0.256818	0.335238	1.02149	0.0586619	0.257276	Ferredoxin III, chloroplast precursor (Fd III). {Zea mays;} ^|^PIR|T02881|T02881 ferredoxin [2Fe-2S] 3 - maize {Zea mays;} ^|^GB|AAA33461.1|168473|MZEFD3 ferredoxin {Zea mays;} ^|^GB|BAA19251.1|1864001|AB001387 Fd III {Zea mays;}
A	MZ00047258	0.842857	1.7936	BS	0.0492082	0.139767	1.01357	0.00480316	0.0687562	NA
A	MZ00051623	1.01956	2.0273	BS	0.00170857	0.0291603	1.01043	0.00013971	0.0127527	unknown protein {Oryza sativa (japonica cultivar-group);} ^|^GB|BAD09241.1|42408100|AP004163 unknown protein {Oryza sativa (japonica cultivar-group);}
B	MZ00045737	-0.118879	1.08589	ME	0.559513	0.497279	1.01038	0.000154116	0.0176013	NA
B	MZ00002885	0.428158	1.34551	BS	0.461339	0.45395	1.00975	0.107839	0.338311	putative proton myo-inositol transporter {Oryza sativa (japonica cultivar-group);}
B	MZ00042935	0.993379	1.99084	BS	0.00267268	0.0346868	1.00743	0.000189242	0.0176313	NA
A	MZ00012617	-0.356631	1.28043	ME	0.541446	0.48989	1.00588	0.00408839	0.0648853	ABA-responsive protein homolog T31B5.20 - Arabidopsis thaliana {Arabidopsis thaliana;} ^|^GB|AAR20771.1|38454154|BT010714 At5g13200 {Arabidopsis thaliana;} ^|^GB|CAB86627.1|7529275|ATT31B5 ABA-responsive protein-like {Arabidopsis thaliana;}
B	MZ00036991	1.21549	2.3222	BS	0.00955911	0.0621302	1.00497	0.00359879	0.0618941	NA
A	MZ00010365	-0.0100229	1.00697	ME	0.902161	0.612689	1.00244	1.34086e-05	0	60S ribosomal protein L10 (QM protein homolog). {Zea mays;} ^|^PIR|T02068|T02068 probable transcription factor QM - maize {Zea mays;} ^|^GB|AAA17419.1|468056|ZMU06108 QM protein {Zea mays;}
B	MZ00038449	0.509186	1.42325	BS	0.0270617	0.102845	1.00209	6.54838e-05	0.0127527	NA
B	MZ00036066	0.776391	1.71284	BS	0.043653	0.131488	1.00154	0.0025221	0.0509997	putative low temperature and salt responsive protein {Triticum aestivum;}
A	MZ00035779	0.0065468	1.00455	BS	0.853845	0.599285	0.998918	0.000494794	0.0259719	heat shock protein 70 {Leishmania amazonensis;}
B	MZ00036067	0.77664	1.71314	BS	0.0261252	0.101112	0.996578	0.000476921	0.0259719	OSE3 {Oryza sativa (indica cultivar-group);}
B	MZ00020663	0.540955	1.45494	BS	0.104718	0.207339	0.993635	0.000792324	0.03115	NA
B	MZ00002401	1.32683	2.5085	BS	0.50194	0.473491	0.985157	0.413214	0.595913	hypothetical protein {Oryza sativa (japonica cultivar-group);}
A	MZ00045334	-0.364097	1.28708	ME	0.335922	0.385745	0.975824	0.00331587	0.0588152	putative RIRE2 orf3 {Zea mays;}
B	MZ00049106	0.578058	1.49284	BS	0.0629938	0.158522	0.972615	0.000673272	0.0297564	putative GDSL-motif lipase/hydrolase protein {Oryza sativa (japonica cultivar-group);} ^|^GB|BAC56011.1|28071322|AP004623 putative GDSL-motif lipase/hydrolase protein {Oryza sativa (japonica cultivar-group);}
A	MZ00041395	0.0255038	1.01784	BS	0.69415	0.548906	0.966951	0.00192448	0.0449677	thioredoxin h {Oryza sativa (japonica cultivar-group);}
B	MZ00013921	-0.213994	1.1599	ME	0.56934	0.501617	0.960763	0.00853698	0.0936028	heat shock protein 70 {Zea mays;}
A	MZ00054295	0.866687	1.82347	BS	0.0347593	0.11639	0.959908	0.00419936	0.065636	NA
B	MZ00037357	-0.306482	1.23669	ME	0.531063	0.485567	0.954411	0.00734601	0.0865399	NA
B	MZ00012076	0.165165	1.12129	BS	0.793991	0.581293	0.953649	0.00201205	0.0458051	OSJNBb0108J11.6 {Oryza sativa (japonica cultivar-group);}
A	MZ00050347	-0.103121	1.07409	ME	0.792994	0.581144	0.953197	0.00708622	0.0845518	phragmoplast-associated kinesin-related protein 2 {Arabidopsis thaliana;} ^|^GB|AAL32293.1|16973451|AF320248 phragmoplast-associated kinesin-related protein 2 {Arabidopsis thaliana;}
B	MZ00045112	1.43503	2.70388	BS	0.0242253	0.0969793	0.951671	0.0242743	0.163765	OSJNBa0041M06.5 {Oryza sativa (japonica cultivar-group);}
A	MZ00046901	0.641698	1.56016	BS	0.0238875	0.0962325	0.949996	0.000235827	0.0176313	dehydrin 6 {Hordeum vulgare subsp. vulgare;}
A	MZ00015192	0.670937	1.59211	BS	0.211249	0.303446	0.946256	0.0266931	0.171665	Strong similarity to an unknown protein from Arabidopsis thaliana gb|AL049171.1. {Arabidopsis thaliana;}
B	MZ00045162	1.15696	2.22988	BS	0.244689	0.327585	0.946038	0.0807078	0.296077	NA
B	MZ00043835	0.824379	1.77077	BS	0.0343299	0.116105	0.943752	0.00320562	0.0579182	NA
A	MZ00037864	1.03901	2.05482	BS	0.00976993	0.0626914	0.939352	0.00200015	0.0457676	histone H1-like protein {Zea mays;}
A	MZ00011770	-0.0118767	1.00827	ME	0.90128	0.612551	0.936267	0.00106219	0.0350296	stil-like {Arabidopsis thaliana;}
B	MZ00048777	0.481746	1.39643	BS	0.124775	0.2295	0.934894	0.001093	0.0350296	putative metal transporter {Oryza sativa (japonica cultivar-group);}
A	MZ00050718	0.576832	1.49157	BS	0.0568945	0.15044	0.933615	0.000525535	0.0259719	MSI type nucleosome/chromatin assembly factor C {Zea mays;}
A	MZ00035952	-0.479461	1.39422	ME	0.249893	0.330977	0.931519	0.0492146	0.235695	Heat shock protein 82. {Oryza sativa;} ^|^PIR|S25541|S25541 heat shock protein 82 - rice (strain Taichung Native One) {Oryza sativa;} ^|^GB|BAD08897.1|42407751|AP003892 heat shock protein 82 {Oryza sativa (japonica cultivar-group);} ^|^GB|BAD08818.1|42407357|AP003873 heat shock protein 82 {Oryza sativa (japonica cultivar-group);} ^|^GB|CAA77978.1|20256|OSHSP82A heat shock protein 82 (HSP82) {Oryz…
B	MZ00035553	0.452964	1.36885	BS	0.285312	0.353878	0.926375	0.0209717	0.151524	NA
B	MZ00025508	-0.788417	1.72718	ME	0.262698	0.339461	0.921089	0.0480298	0.233143	lipoxygenase {Zea mays;}
B	MZ00037536	0.98113	1.97401	BS	0.00225707	0.0322598	0.920813	0.000396212	0.0242125	60S ribosomal protein L17. {Zea mays;} ^|^PIR|T01410|T01410 ribosomal protein L17 - maize {Zea mays;} ^|^GB|AAB88619.1|2668748|AF034948 ribosomal protein L17 {Zea mays;}
B	MZ00049632	1.36036	2.56749	BS	0.000522664	0.0185976	0.92032	0.00061579	0.0283815	NA
A	MZ00024829	-0.703338	1.62827	ME	0.078141	0.176857	0.918297	0.00341552	0.0597859	BRI1-KD interacting protein 103 {Oryza sativa (japonica cultivar-group);}
A	MZ00013108	1.14612	2.21318	BS	0.0286552	0.106274	0.910958	0.0145279	0.125139	Potential copper-transporting ATPase 3 (EC 3.6.3.4). {Arabidopsis thaliana;}
A	MZ00023387	-0.351146	1.27557	ME	0.500909	0.47325	0.91027	0.0109021	0.106385	heat shock protein 17.9 {Pennisetum glaucum;}
A	MZ00039489	0.661261	1.58146	BS	0.18374	0.280368	0.908745	0.0334476	0.193695	NA
B	MZ00048357	0.833481	1.78198	BS	0.172528	0.271352	0.905514	0.104531	0.333669	OSJNBb0059K02.7 {Oryza sativa (japonica cultivar-group);}
A	MZ00036717	0.459599	1.37516	BS	0.535408	0.487068	0.901149	0.0681831	0.276064	ABA- and ripening-inducible-like protein - maize {Zea mays;} ^|^GB|AAA21866.1|551483|ZMU09276 ABA- and ripening-inducible-like protein {Zea mays;}
B	MZ00043029	0.368804	1.29128	BS	0.262959	0.339616	0.901079	0.00245105	0.0506824	20 kDa chaperonin, chloroplast precursor (Protein Cpn21) (Chloroplastprotein Cpn10) (Chloroplast chaperonin 10) (Ch-CPN10) (Chaperonin 20). {Arabidopsis thaliana;} ^|^PIR|T52613|T52613 chaperonin 21 precursor, chloroplast [imported] - Arabidopsis thaliana {Arabidopsis thaliana;} ^|^GB|AAL33817.1|17065646|AY062971 putative chloroplast Cpn21 protein {Arabidopsis thaliana;} ^|^GB|AAK59484.1|14334612…
B	MZ00049712	0.310907	1.24049	BS	0.14477	0.247817	0.900556	0.0751212	0.287991	F13K23.18 protein - Arabidopsis thaliana {Arabidopsis thaliana;} ^|^GB|AAF78497.1|8698739|F13K23 Contains similarity to transportin-SR from Homo sapiens gb|AF145029. ESTs gb|T46556, gb|AI993189, gb|T45501, gb|AA394463 come from this gene. {Arabidopsis thaliana;}
A	MZ00050904	0.609489	1.52572	BS	0.0164428	0.0803962	0.897665	0.000137087	0.0127527	putative threonyl-tRNA synthetase {Oryza sativa (japonica cultivar-group);} ^|^GB|BAD01219.1|38175524|AP003918 putative threonyl-tRNA synthetase {Oryza sativa (japonica cultivar-group);}
B	MZ00043232	1.19875	2.2954	BS	0.000589059	0.0194087	0.897324	0.000408276	0.0243924	hydroxyproline-rich glycoprotein DZ-HRGP {Volvox carteri f. nagariensis;}
A	MZ00031022	1.44195	2.71688	BS	0.00370242	0.0395397	0.895674	0.00620197	0.0783066	putative RES protein {Oryza sativa (japonica cultivar-group);}
B	MZ00043971	0.363505	1.28655	BS	0.260681	0.338319	0.891445	0.00393229	0.0642552	unknown protein {Oryza sativa (japonica cultivar-group);}
A	MZ00006393	1.62884	3.09263	BS	0.0310997	0.11092	0.889059	0.0594542	0.259024	hypothetical protein {Oryza sativa (japonica cultivar-group);} ^|^GB|BAA94771.1|7630238|AP001859 unnamed protein product; Similar to Arabidopsis thaliana chromosome 2 BAC T19C21; unknown protein. (AC004683) {Oryza sativa (japonica cultivar-group);}
B	MZ00044933	1.90019	3.73263	BS	0.0321418	0.112753	0.885606	0.10461	0.33376	contains EST D24276(R1622) similar to Arabidopsis thaliana chromosome 5, K16F4.11 unknown protein {Oryza sativa (japonica cultivar-group);}
A	MZ00033058	-0.350458	1.27497	ME	0.617342	0.519856	0.880676	0.0422117	0.218749	plasma membrane H+ ATPase {Oryza sativa (japonica cultivar-group);}
A	MZ00032090	0.251588	1.19052	BS	0.716102	0.556406	0.879887	0.0297381	0.18145	contains ESTs C97521(C60309),C28191(C60309) similar to Arabidopsis thaliana chromosome 1, At1g28520 unknown protein {Oryza sativa (japonica cultivar-group);}
B	MZ00039158	1.25521	2.38701	BS	0.54478	0.491408	0.874096	0.466752	0.619978	putative r40c1 protein {Oryza sativa (japonica cultivar-group);}
B	MZ00049133	1.12127	2.17538	BS	0.00566501	0.0481666	0.871965	0.00372098	0.0629852	rust resistance protein RP1-D homolog {Zea mays;}
B	MZ00048512	0.465072	1.38039	BS	0.171778	0.271004	0.871618	0.0100919	0.102626	contains EST D22165(C10436) unknown protein {Oryza sativa (japonica cultivar-group);}
B	MZ00054826	0.92178	1.89445	BS	0.0117311	0.0690487	0.870833	0.00219469	0.0480826	NA
A	MZ00035803	0.949042	1.93059	BS	0.000919214	0.0224736	0.867766	0.00014247	0.0127527	60S ribosomal protein L17. {Zea mays;} ^|^PIR|T01410|T01410 ribosomal protein L17 - maize {Zea mays;} ^|^GB|AAB88619.1|2668748|AF034948 ribosomal protein L17 {Zea mays;}
B	MZ00044909	1.52907	2.886	BS	0.0237965	0.0961821	0.867342	0.0614684	0.262315	NA
B	MZ00018167	0.754651	1.68722	BS	0.592698	0.510501	0.861576	0.296421	0.525803	OSJNBa0013K16.15 {Oryza sativa (japonica cultivar-group);}
B	MZ00036176	-0.0964858	1.06917	ME	0.365604	0.40277	0.860777	0.186984	0.431955	putative multiple stress-responsive zinc-finger protein {Oryza sativa (japonica cultivar-group);} ^|^GB|BAD08826.1|42407677|AP003883 putative multiple stress-responsive zinc-finger protein {Oryza sativa (japonica cultivar-group);} ^|^GB|AAO72541.1|29367337|AY224422 pathogenesis-related protein-like protein {Oryza sativa (japonica cultivar-group);}
A	MZ00047261	1.04064	2.05714	BS	0.405075	0.425816	0.85993	0.330011	0.545995	unknown protein {Oryza sativa (japonica cultivar-group);}
B	MZ00048400	0.525148	1.43908	BS	0.103966	0.206373	0.85596	0.00413671	0.0653087	probable ATP-dependent RNA helicase [imported] - Arabidopsis thaliana {Arabidopsis thaliana;}
B	MZ00014010	0.0168689	1.01176	BS	0.899555	0.612051	0.852541	0.00184765	0.0449677	OSJNBa0023J03.11 {Oryza sativa (japonica cultivar-group);} ^|^GB|CAE02397.1|32483270|OSJN00236 OSJNBa0024J22.1 {Oryza sativa (japonica cultivar-group);}
A	MZ00035209	-0.607847	1.52398	ME	0.263121	0.339663	0.852435	0.0477475	0.232574	putative HSP70 {Oryza sativa (japonica cultivar-group);} ^|^GB|BAB67894.1|15623835|AP003231 putative HSP70 {Oryza sativa (japonica cultivar-group);}
A	MZ00047413	1.31779	2.49283	BS	0.0623284	0.157857	0.85105	0.0350248	0.198762	gibberellin 20-oxidase {Sorghum bicolor;}
B	MZ00048686	-0.001585	1.0011	ME	0.948199	0.624001	0.850656	4.67136e-05	0.0127527	#N/A
B	MZ00041782	0.935276	1.91226	BS	0.0219243	0.0918538	0.849588	0.00467019	0.0686718	NA
B	MZ00047701	0.573781	1.48842	BS	0.0745644	0.172895	0.848528	0.00294173	0.0558383	putative organic cation transporter {Oryza sativa (japonica cultivar-group);}
B	MZ00047699	0.589547	1.50477	BS	0.32798	0.380557	0.844664	0.13578	0.374915	probable MYB family transcription factor At2g32460 [imported] - Arabidopsis thaliana {Arabidopsis thaliana;} ^|^GB|AAS10046.1|41619196|AY519576 MYB transcription factor {Arabidopsis thaliana;} ^|^GB|AAM15072.1|20197429|AC005700 putative MYB family transcription factor {Arabidopsis thaliana;} ^|^GB|AAC25928.1|3298534|AC004681 putative MYB family transcription factor {Arabidopsis thaliana;}
B	MZ00024115	1.23906	2.36045	BS	0.0412171	0.127384	0.844097	0.0496342	0.236904	auxin response factor 1 {Oryza sativa (japonica cultivar-group);}
B	MZ00022464	0.0347844	1.0244	BS	0.819257	0.588365	0.844016	0.000856767	0.0323107	receptor protein kinase-like {Oryza sativa (japonica cultivar-group);}
A	MZ00044249	0.522186	1.43613	BS	0.0343848	0.116134	0.842373	0.000494184	0.0259719	contains EST C73911(E21016) unknown protein {Oryza sativa (japonica cultivar-group);}
A	MZ00052167	2.26686	4.81274	BS	0.374397	0.407877	0.839623	0.519451	0.642024	putative cytochrome P450 {Oryza sativa (japonica cultivar-group);}
A	MZ00038066	-0.443173	1.35959	ME	0.421671	0.434923	0.838201	0.0436721	0.223312	glyceraldehyde-3-phosphate dehydrogenase (phosphorylating) (EC 1.2.1.12) GAPC4 - maize {Zea mays;} ^|^GB|AAA87580.1|1184776|ZMU45857 cytosolic glyceroldehyde-3-phosphate dehydrogenase GAPC4 {Zea mays;}
A	MZ00050323	0.00879008	1.00611	BS	0.936868	0.621544	0.837433	0.00130957	0.038177	putative co-repressor protein {Oryza sativa (japonica cultivar-group);}
B	MZ00042852	0.471614	1.38666	BS	0.416184	0.431734	0.837034	0.0336553	0.194726	ABA- and ripening-inducible-like protein - maize {Zea mays;} ^|^GB|AAA21866.1|551483|ZMU09276 ABA- and ripening-inducible-like protein {Zea mays;}
B	MZ00042969	0.00206791	1.00143	BS	0.785024	0.57909	0.836844	0.00607709	0.0777162	#N/A
B	MZ00047935	0.403397	1.32262	BS	0.205063	0.298274	0.835774	0.00564095	0.0752326	OSJNBa0039C07.7 {Oryza sativa (japonica cultivar-group);}
B	MZ00047803	0.906306	1.87424	BS	0.0240751	0.0966639	0.833834	0.00523963	0.0726756	OSJNBa0038O10.19 {Oryza sativa (japonica cultivar-group);}
B	MZ00044866	0.660051	1.58014	BS	0.065413	0.160746	0.832654	0.00374184	0.0631034	NA
B	MZ00043108	0.822589	1.76858	BS	0.0617028	0.156999	0.831346	0.0114875	0.109382	histone H1 - maize {Zea mays;} ^|^GB|CAA40362.1|22321|ZMH1HIS H1 histone {Zea mays;}
A	MZ00035149	0.182594	1.13492	BS	0.835478	0.593297	0.831283	0.0266611	0.171665	NA
B	MZ00033665	-0.117116	1.08456	ME	0.902637	0.612849	0.830923	0.205984	0.451621	NA
B	MZ00015682	0.879747	1.84005	BS	0.261819	0.338988	0.830136	0.127495	0.364799	serine decarboxylase {Brassica napus;}
B	MZ00009381	-0.259377	1.19696	ME	0.54169	0.489905	0.829493	0.0477958	0.23263	tipC protein-like {Oryza sativa (japonica cultivar-group);}
A	MZ00045473	1.04572	2.0644	BS	0.00323315	0.037254	0.825907	0.00142989	0.0391264	retrotransposon Opie-2 {Zea mays;}
A	MZ00052216	-0.0575708	1.04071	ME	0.809142	0.585471	0.825769	0.00136304	0.0391264	putative phosphatidylinositol 4-kinase {Oryza sativa;}
A	MZ00036645	0.780051	1.71719	BS	0.00480645	0.0449323	0.82487	0.000299294	0.0218293	putative ribosomal protein L27 {Oryza sativa (japonica cultivar-group);} ^|^GB|AAG60203.1|12597895|AC084763 putative ribosomal protein L27 {Oryza sativa (japonica cultivar-group);}
A	MZ00012520	0.573317	1.48794	BS	0.227564	0.315904	0.824731	0.215265	0.459309	hypothetical protein {Oryza sativa (japonica cultivar-group);}
A	MZ00046997	0.610504	1.52679	BS	0.192516	0.287948	0.824498	0.0105243	0.105283	putative UDP-N-acetylmuramoylananyl-D-glutamate-2,6 -diaminopimelate ligase {Oryza sativa (japonica cultivar-group);} ^|^GB|AAK43503.1|13876527|AC020666 putative UDP-N-acetylmuramoylananyl-D-glutamate-2,6 -diaminopimelate ligase {Oryza sativa (japonica cultivar-group);}
A	MZ00036822	0.453253	1.36912	BS	0.383417	0.413113	0.820507	0.0458875	0.229331	NA
B	MZ00021456	0.28678	1.21991	BS	0.365781	0.402842	0.819072	0.00207939	0.0471524	NA
B	MZ00043638	0.361061	1.28437	BS	0.0505852	0.141763	0.819011	7.20781e-05	0.0127527	putative ubiquinol-cytochrome c reductase {Oryza sativa (japonica cultivar-group);}
A	MZ00039589	-0.0164681	1.01148	ME	0.881799	0.607933	0.816791	0.00244864	0.0498809	cytochrome B5 {Oryza sativa;}
B	MZ00048895	0.244317	1.18453	BS	0.438761	0.442695	0.816196	0.0226834	0.157679	protein F21B7.29 [imported] - Arabidopsis thaliana {Arabidopsis thaliana;} ^|^GB|AAF86519.1|9280650|AC002560 F21B7.29 {Arabidopsis thaliana;}
B	MZ00035539	0.845238	1.79656	BS	0.0317829	0.112376	0.816042	0.00523076	0.0726756	NA
A	MZ00036774	1.63341	3.10246	BS	0.00923881	0.0613976	0.809044	0.0476956	0.232574	putative gamma-lyase {Oryza sativa (japonica cultivar-group);} ^|^GB|AAK39571.1|13786446|AC025296 putative gamma-lyase {Oryza sativa (japonica cultivar-group);}
B	MZ00034039	-0.0333185	1.02336	ME	0.685778	0.545933	0.80704	0.219497	0.463306	putative fatty acid condensing enzyme CUT1 {Oryza sativa (japonica cultivar-group);}
B	MZ00021071	-0.394976	1.31492	ME	0.547715	0.492239	0.806959	0.0221171	0.156023	NA
B	MZ00032643	0.76048	1.69405	BS	0.0666599	0.162672	0.802368	0.0135849	0.120377	putative germin protein {Oryza sativa (japonica cultivar-group);} ^|^GB|AAD38298.1|5042461|AC007789 putative oxalate oxidase (germin protein) {Oryza sativa (japonica cultivar-group);}
B	MZ00002407	0.927193	1.90157	BS	0.00295041	0.0359757	0.801464	0.000865275	0.0323107	putative protein kinase (KIPK) {Oryza sativa (japonica cultivar-group);} ^|^GB|BAD08827.1|42407678|AP003883 putative protein kinase (KIPK) {Oryza sativa (japonica cultivar-group);}
B	MZ00038378	0.336921	1.26306	BS	0.220891	0.311398	0.800539	0.000659264	0.0296579	NA
B	MZ00027122	-0.111387	1.08027	ME	0.62656	0.523155	0.798537	0.00175833	0.0439558	unknown protein {Oryza sativa (japonica cultivar-group);}
B	MZ00045571	0.929324	1.90438	BS	0.0838217	0.183387	0.795858	0.0398284	0.212235	NA
B	MZ00043759	-0.489657	1.40411	ME	0.313859	0.37174	0.795547	0.0209411	0.151422	non-cell-autonomous heat shock cognate protein 70 {Cucurbita maxima;}
B	MZ00048981	0.660353	1.58047	BS	0.0383646	0.122407	0.792509	0.00389111	0.0639547	similar to root cap protein {Oryza sativa (japonica cultivar-group);}
B	MZ00011908	2.16781	4.4934	BS	0.379876	0.411032	0.79232	0.500888	0.632566	NA
A	MZ00037677	0.526927	1.44086	BS	0.102272	0.203847	0.791828	0.00556993	0.0748298	Unknown protein {Arabidopsis thaliana;}
A	MZ00041701	0.950402	1.93241	BS	0.101401	0.203002	0.787858	0.0613607	0.262156	contains ESTs C99087(E4431),C99086(E4431),D40963(S3168),D22743(C1157) similar to Arabidopsis thaliana chromosome 5, At5g42050 unknown protein {Oryza sativa (japonica cultivar-group);} ^|^GB|BAB90687.1|20161771|AP004225 contains ESTs C99087(E4431),C99086(E4431),D40963(S3168),D22743(C1157) similar to Arabidopsis thaliana chromosome 5, At5g42050 unknown protein {Oryza sativa (japonica cultivar-group…
A	MZ00041129	-0.144547	1.10538	ME	0.687852	0.546769	0.784553	0.00939096	0.0988185	tonoplast water channel {Zea mays;} ^|^GB|AAC09245.1|3004950|AF037061 tonoplast intrinsic protein {Zea mays;}
B	MZ00027493	1.14077	2.20499	BS	0.304325	0.365849	0.783771	0.424073	0.60064	NA
B	MZ00043159	0.672808	1.59417	BS	0.158974	0.260228	0.783419	0.0291473	0.179986	OSJNBb0039L24.13 {Oryza sativa (japonica cultivar-group);}
B	MZ00009292	0.0380115	1.0267	BS	0.702814	0.551891	0.782872	0.00751166	0.0875497	NA
A	MZ00040131	0.473988	1.38894	BS	0.273221	0.346446	0.778857	0.0100268	0.102061	ribosomal protein L35A {Zea mays;}
B	MZ00048606	0.892954	1.85697	BS	0.00733096	0.0544881	0.778853	0.00145797	0.040489	hypothetical protein {Oryza sativa (japonica cultivar-group);}
B	MZ00049203	0.428512	1.34584	BS	0.281928	0.351682	0.777478	0.0381218	0.207518	OSJNBa0091C07.13 {Oryza sativa (japonica cultivar-group);} ^|^GB|CAE05842.2|32490181|OSJN00266 OSJNBa0091C07.4 {Oryza sativa (japonica cultivar-group);}
B	MZ00015905	0.19854	1.14754	BS	0.725098	0.559562	0.776667	0.266523	0.5017	Protein transport protein Sec24-like CEF. {Arabidopsis thaliana;} ^|^GB|CAC16574.1|11229586|ATH251579 cef protein {Arabidopsis thaliana;}
B	MZ00014465	0.728201	1.65657	BS	0.425431	0.436321	0.776391	0.257678	0.49553	NA
B	MZ00025085	1.51043	2.84894	BS	0.000699434	0.0203093	0.774246	0.00506844	0.0710512	NA
A	MZ00034253	-0.462814	1.37823	ME	0.142519	0.245664	0.773233	0.00324618	0.0578967	putative glycosyl hydrolase family 35 (beta-galactosidase) {Oryza sativa (japonica cultivar-group);}
A	MZ00036768	0.155362	1.1137	BS	0.767905	0.572787	0.770579	0.0426602	0.220052	putative senescence-associated protein {Pisum sativum;}
A	MZ00056081	0.70507	1.63022	BS	0.00336038	0.0378783	0.768094	0.00018815	0.0176313	unknown protein {Oryza sativa (japonica cultivar-group);}
B	MZ00036954	0.066619	1.04726	BS	0.914414	0.615908	0.766923	0.094574	0.320054	NA
B	MZ00033143	-0.0324827	1.02277	ME	0.89536	0.611143	0.761631	0.00533127	0.073328	hypothetical protein {Oryza sativa (japonica cultivar-group);} ^|^GB|BAB61216.1|14587305|AP003256 hypothetical protein {Oryza sativa (japonica cultivar-group);}
B	MZ00036265	0.326588	1.25404	BS	0.252563	0.332459	0.761306	0.119507	0.354439	CDH1-D {Gallus gallus;}
B	MZ00043966	0.868914	1.82629	BS	0.0305764	0.109954	0.760052	0.0123001	0.113859	putative transformer serine/arginine-rich ribonucleoprotein {Oryza sativa (japonica cultivar-group);}
B	MZ00042654	0.606158	1.5222	BS	0.0478554	0.137896	0.758091	0.00236939	0.0498809	myb-related transcription factor MYB4 - Arabidopsis thaliana {Arabidopsis thaliana;} ^|^GB|AAS10085.1|41619362|AY519615 MYB transcription factor {Arabidopsis thaliana;} ^|^GB|AAP13410.1|30023754|BT006302 At4g38620 {Arabidopsis thaliana;} ^|^GB|AAM98178.1|22655176|AY140037 putative transcription factor MYB4 {Arabidopsis thaliana;} ^|^GB|AAM67537.1|21689787|AY123004 putative transcription factor MY…
B	MZ00045152	1.0046	2.00639	BS	0.251139	0.331748	0.754581	0.202376	0.447294	probable cytochrome P450 monooxygenase - maize (fragment) {Zea mays;} ^|^GB|CAA06156.1|2995384|ZMAJ4810 cytochrome P450 monooxygenase {Zea mays;}
A	MZ00024812	1.21529	2.32187	BS	0.725808	0.559674	0.753635	0.637643	0.685661	probable ribophorin I [imported] - Arabidopsis thaliana {Arabidopsis thaliana;} ^|^GB|AAD12699.1|4220476|AC006069 putative ribophorin I {Arabidopsis thaliana;}
A	MZ00041536	-0.121792	1.08809	ME	0.645803	0.53158	0.752282	0.00706309	0.0845518	NA
B	MZ00024159	1.07691	2.10952	BS	0.00480735	0.0449323	0.751684	0.00555681	0.0748298	Cell division control protein 48 homolog E (AtCDC48e) (Transitionalendoplasmic reticulum ATPase E). {Arabidopsis thaliana;} ^|^GB|AAP21293.1|30102750|BT006485 At5g03340 {Arabidopsis thaliana;} ^|^GB|BAC43171.1|26452166|AK118571 putative transitional endoplasmic reticulum ATPase {Arabidopsis thaliana;} ^|^GB|BAC41803.1|26449352|AK117125 putative transitional endoplasmic reticulum ATPase {Arabidops…
B	MZ00001550	0.339688	1.26548	BS	0.395202	0.419954	0.74921	0.0168026	0.134297	sec14 like protein {Oryza sativa (japonica cultivar-group);} ^|^GB|BAB89672.1|20160730|AP003262 sec14 like protein {Oryza sativa (japonica cultivar-group);}
A	MZ00041736	0.35255	1.27682	BS	0.819887	0.588617	0.748894	0.0265717	0.17141	hypothetical protein 1 (clone ES1A) - barley {Hordeum vulgare;} ^|^GB|CAA55482.1|1129142|HVES1A ORF1 {Hordeum vulgare;}
A	MZ00046465	0.348505	1.27324	BS	0.328914	0.381098	0.748271	0.00795222	0.0905874	contains EST D23352(C2674) hypothetical protein similar to Arabidopsis thaliana chromosome 3, MVE11.2 {Oryza sativa (japonica cultivar-group);}
B	MZ00036218	0.0869446	1.06212	BS	0.708224	0.553603	0.74708	0.302342	0.529868	hexokinase {Zea mays;}
B	MZ00044921	1.40628	2.65053	BS	0.137869	0.241432	0.745072	0.176093	0.420627	NA
B	MZ00037507	0.0122194	1.00851	BS	0.985073	0.632677	0.744706	0.0211189	0.152067	#N/A
B	MZ00038848	0.188235	1.13937	BS	0.525358	0.483369	0.742529	0.137685	0.376385	NA
B	MZ00025088	-0.157176	1.1151	ME	0.819097	0.588365	0.742095	0.0737774	0.286208	inducible phenylalanine ammonia-lyase {Triticum aestivum;}
A	MZ00003413	0.277596	1.21217	BS	0.304321	0.365849	0.740976	0.00256257	0.0516669	NA
A	MZ00039831	-0.327199	1.25458	ME	0.31232	0.371062	0.74058	0.00857807	0.0937458	actin {Ipomoea nil;}
A	MZ00009777	0.581106	1.496	BS	0.0233023	0.095031	0.739912	0.0011549	0.0369142	NA
A	MZ00051285	0.166702	1.12249	BS	0.537378	0.488063	0.738944	0.000695912	0.0297564	putative calcium-transporting ATPase {Oryza sativa (japonica cultivar-group);} ^|^GB|AAM08790.1|20042982|AC016780 Putative calcium-transporting ATPase {Oryza sativa;}
B	MZ00038783	0.0469927	1.03311	BS	0.778566	0.576911	0.738932	0.00251682	0.0509997	alcohol dehydrogenase I {Oryza meridionalis;} ^|^GB|AAF37393.1|7158309|AF148574 alcohol dehydrogenase I {Oryza barthii;} ^|^GB|AAF37392.1|7158307|AF148573 alcohol dehydrogenase I {Oryza longistaminata;} ^|^GB|AAF37391.1|7158305|AF148572 alcohol dehydrogenase I {Oryza glaberrima;} ^|^GB|AAF37390.1|7158303|AF148571 alcohol dehydrogenase I {Oryza glumipatula;} ^|^GB|AAF37389.1|7158301|AF148570 alcoh…
B	MZ00054999	0.0410497	1.02886	BS	0.786351	0.579627	0.736508	0.000117525	0.0142907	At5g40780/K1B16_3 {Arabidopsis thaliana;} ^|^GB|AAK56270.1|14194151|AF367281 AT5g40780/K1B16_3 {Arabidopsis thaliana;}
A	MZ00047573	-0.0317844	1.02228	ME	0.691092	0.54796	0.736308	0.296863	0.526227	hypothetical protein {Oryza sativa (japonica cultivar-group);} ^|^GB|BAB92757.1|20805085|AP003722 hypothetical protein {Oryza sativa (japonica cultivar-group);}
B	MZ00014591	0.215193	1.16086	BS	0.359528	0.399186	0.735507	0.000653622	0.0295928	NAC2 protein-like {Oryza sativa (japonica cultivar-group);}
B	MZ00026204	0.367562	1.29017	BS	0.233097	0.319344	0.735287	0.00423282	0.0658582	putative UVB-resistance protein UVR8 {Oryza sativa (japonica cultivar-group);}
B	MZ00041832	0.158559	1.11617	BS	0.518592	0.48137	0.732067	0.000729631	0.0306183	putative parathymosin {Oryza sativa (japonica cultivar-group);}
A	MZ00029968	0.370319	1.29264	BS	0.228255	0.316492	0.731072	0.00347437	0.0611351	unknown protein {Arabidopsis thaliana;} ^|^GB|AAL87277.1|19423986|AY080796 unknown protein {Arabidopsis thaliana;} ^|^GB|BAA95710.1|7939507|AB024028 unnamed protein product; gb|AAF01554.1 gene_id:K1G2.6 similar to unknown protein {Arabidopsis thaliana;}
A	MZ00037593	0.276522	1.21127	BS	0.477943	0.462062	0.731069	0.00782435	0.0896373	NA
B	MZ00037379	0.181012	1.13368	BS	0.4513	0.449022	0.729929	0.00123233	0.0374691	NA
B	MZ00044928	-0.357466	1.28117	ME	0.536078	0.487272	0.729893	0.546172	0.650929	putative polyprotein {Zea mays;}
B	MZ00033895	-0.481209	1.39591	ME	0.172062	0.271173	0.728475	0.00994696	0.101679	NA
B	MZ00047703	-0.0340391	1.02387	ME	0.989385	0.633742	0.72791	0.00253894	0.0511491	unnamed protein product; Similar to Arabidopsis thaliana chromosome 1 BAC F15K9;hypothetical protein (AC005278) {Oryza sativa (japonica cultivar-group);}
A	MZ00053362	1.59554	3.02207	BS	0.488633	0.467289	0.726925	0.507335	0.635895	NA
A	MZ00039508	1.04667	2.06576	BS	0.0124377	0.0709049	0.725926	0.0108243	0.106263	putative 60S ribosomal L28 protein {Oryza sativa (japonica cultivar-group);}
B	MZ00033730	1.49866	2.8258	BS	0.00527843	0.0465012	0.725738	0.0246669	0.164731	NA
A	MZ00015137	1.79889	3.47952	BS	0.63639	0.52752	0.724808	0.66294	0.694495	contains ESTs AU108280(E0721),D48017(S13927) putative Pto kinase interactor 1 {Oryza sativa (japonica cultivar-group);} ^|^GB|BAB21241.1|12328582|AP002953 Putative Pto kinase interactor 1 {Oryza sativa (japonica cultivar-group);}
B	MZ00013850	1.30081	2.46367	BS	4.46079e-05	0.00858606	0.724569	0.0003122	0.0221809	Superoxide dismutase [Cu-Zn] 4AP (EC 1.15.1.1). {Zea mays;}
B	MZ00033871	1.25117	2.38035	BS	0.00119514	0.0248919	0.724058	0.0048094	0.0688158	unnamed protein product; Similar to Marah macrocarpus mRNA for dioxygenase (Y09113) {Oryza sativa (japonica cultivar-group);}
A	MZ00031668	0.556199	1.47039	BS	0.0293071	0.107592	0.723481	0.000934667	0.0323107	hypothetical protein similar to Arabidopsis thaliana chromosome 2, At2g38310 {Oryza sativa (japonica cultivar-group);}
B	MZ00028180	-0.0619848	1.0439	ME	0.827769	0.590739	0.720895	0.0140847	0.122817	putative Isopenicillin N synthase and related dioxygenases {Oryza sativa (japonica cultivar-group);}
A	MZ00053249	-0.00477076	1.00331	ME	0.928199	0.619299	0.720672	0.391904	0.583956	NA
B	MZ00046256	0.252039	1.19089	BS	0.271139	0.345227	0.71906	0.0155112	0.129856	NA
B	MZ00043712	-0.062139	1.04401	ME	0.920952	0.617378	0.718859	0.00552916	0.0747861	Vacuolar ATP synthase 16 kDa proteolipid subunit (EC 3.6.3.14). {Avena sativa;} ^|^PIR|A40814|A40814 H+-exporting ATPase (EC 3.6.3.6) proteolipid chain, vacuolar - oat {Avena sativa;} ^|^GB|AAA32712.1|166549|ASTATPASEH H+-ATPase {Avena sativa;}
A	MZ00036490	0.528824	1.44275	BS	0.0288562	0.106797	0.7183	0.000615364	0.0279475	OSJNBa0089N06.21 {Oryza sativa (japonica cultivar-group);}
B	MZ00040600	0.916205	1.88715	BS	0.00499997	0.0457271	0.717324	0.00237341	0.0498809	SBP-domain protein 7 {Zea mays;}
A	MZ00005297	0.989716	1.98579	BS	0.361112	0.400087	0.714981	0.245511	0.48653	NA
A	MZ00048020	-1.07119	2.10116	ME	0.892813	0.610488	0.714485	0.391077	0.58351	hypothetical protein T18N14.120 - Arabidopsis thaliana {Arabidopsis thaliana;} ^|^GB|AAP21158.1|30102480|BT006350 At3g51740/T18N14_120 {Arabidopsis thaliana;} ^|^GB|AAK96706.1|15450870|AY054515 putative protein {Arabidopsis thaliana;} ^|^GB|CAB63160.1|6580156|ATT18N14 putative protein {Arabidopsis thaliana;} ^|^GB|AAK50115.1|13937246|AF372978 AT3g51740/T18N14_120 {Arabidopsis thaliana;}
B	MZ00050228	0.633836	1.55169	BS	0.0643026	0.159602	0.713761	0.0114821	0.109382	OSJNBa0038O10.23 {Oryza sativa (japonica cultivar-group);}
A	MZ00015071	-0.491501	1.40591	ME	0.0800887	0.178849	0.713413	0.00482493	0.0687562	putative glutathione S-transferase {Oryza sativa (japonica cultivar-group);}
B	MZ00054926	0.486957	1.40149	BS	0.0777381	0.1764	0.711297	0.00944588	0.0991013	putative Tricarboxylate transport protein, mitochondrial precursor {Oryza sativa (japonica cultivar-group);} ^|^GB|AAM01130.1|19881729|AC108884 Putative Tricarboxylate transport protein, mitochondrial precursor {Oryza sativa (japonica cultivar-group);}
B	MZ00018499	-0.314744	1.24379	ME	0.493097	0.469828	0.710135	0.0601086	0.260061	contains EST C20389(E11954) unknown protein {Oryza sativa (japonica cultivar-group);}
B	MZ00048879	-0.538049	1.45201	ME	0.0631693	0.158603	0.708694	0.00383787	0.0639547	putative iron-phytosiderophore transporter protein yellow stripe 1 {Oryza sativa (japonica cultivar-group);}
A	MZ00036522	1.00146	2.00202	BS	0.267499	0.342807	0.706517	0.136374	0.375418	contains EST D24978(R2878) unknown protein {Oryza sativa (japonica cultivar-group);} ^|^GB|BAB89670.1|20160728|AP003262 contains EST D24978(R2878) similar to Arabidopsis thaliana chromosome 1, At1g27440 unknown protein {Oryza sativa (japonica cultivar-group);}
A	MZ00010912	0.934816	1.91165	BS	0.768741	0.573136	0.70534	0.574581	0.662879	OSJNBa0041A02.17 {Oryza sativa (japonica cultivar-group);}
A	MZ00039798	0.952617	1.93538	BS	0.0058438	0.0489972	0.705241	0.00322801	0.0578967	OSJNBa0093F12.22 {Oryza sativa (japonica cultivar-group);} ^|^GB|CAE03948.3|39545870|OSJN00129 OSJNBa0093F12.22 {Oryza sativa (japonica cultivar-group);}
B	MZ00047652	0.264114	1.2009	BS	0.448341	0.447428	0.70088	0.0187675	0.142577	unknown protein {Oryza sativa (japonica cultivar-group);} ^|^GB|AAP06841.1|29893587|AC135205 unknown protein {Oryza sativa (japonica cultivar-group);}
B	MZ00054976	0.105225	1.07566	BS	0.70201	0.551721	0.700402	0.00745896	0.0873229	beta-galactosidase {Oryza sativa (japonica cultivar-group);} ^|^GB|AAM22973.1|20514290|AF499737 beta-galactosidase {Oryza sativa (japonica cultivar-group);}
A	MZ00034365	0.706286	1.6316	BS	0.00191909	0.0307262	0.699584	0.000159988	0.0176313	tonoplast membrane integral protein ZmTIP2-1 {Zea mays;}
B	MZ00004081	-0.235185	1.17706	ME	0.320617	0.376239	0.695524	0.00125315	0.0378418	OSJNBa0043L09.23 {Oryza sativa (japonica cultivar-group);}
B	MZ00036165	0.965132	1.95224	BS	0.0907932	0.190781	0.692624	0.117883	0.352637	caffeoyl CoA 3-O-methyltransferase {Zea mays;} ^|^GB|AAP37895.1|32347469|AY279025 caffeoyl CoA 3-O-methyltransferase {Zea mays;} ^|^GB|AAP37892.1|32347463|AY279022 caffeoyl CoA 3-O-methyltransferase {Zea mays;} ^|^GB|AAP37890.1|32347459|AY279020 caffeoyl CoA 3-O-methyltransferase {Zea mays;} ^|^GB|AAP37889.1|32347457|AY279019 caffeoyl CoA 3-O-methyltransferase {Zea mays;} ^|^GB|AAP37888.1|3234745…
B	MZ00015413	0.471005	1.38607	BS	0.238296	0.323333	0.692405	0.0206251	0.150259	GTP-binding protein YPTM2. {Zea mays;} ^|^PIR|B38202|B38202 GTP-binding protein - maize {Zea mays;} ^|^GB|CAA44919.1|287835|ZMYPTM2A yptm2 {Zea mays;}
B	MZ00030545	0.791019	1.7303	BS	0.00250885	0.0336847	0.690949	0.000615701	0.0283815	NA
B	MZ00033947	0.924378	1.89787	BS	0.00474974	0.0447008	0.690868	0.00507409	0.0710553	hypothetical protein {Oryza sativa (japonica cultivar-group);}
B	MZ00047918	0.701699	1.62642	BS	0.0550616	0.147408	0.690777	0.00989992	0.101435	hypothetical protein F8M12.9 - Arabidopsis thaliana {Arabidopsis thaliana;} ^|^GB|AAC33954.1|3513738|F8M12 similar to the GDSL family of lipolytic enzymes {Arabidopsis thaliana;}
B	MZ00043179	0.155303	1.11366	BS	0.443941	0.445202	0.690407	0.000586829	0.0279475	putative protein-L-isoaspartate O-methyltransferase {Oryza sativa (japonica cultivar-group);}
A	MZ00037704	1.32736	2.50943	BS	0.00335893	0.0378783	0.688075	0.0196641	0.146942	Peptidyl-prolyl cis-trans isomerase (EC 5.2.1.8) (PPIase) (Rotamase)(Cyclophilin) (Cyclosporin A-binding protein). {Zea mays;} ^|^PIR|C39252|CSZM peptidylprolyl isomerase (EC 5.2.1.8) - maize {Zea mays;} ^|^GB|CAA48638.1|829148|ZMCYCL cyclophilin {Zea mays;} ^|^GB|AAA63403.1|168461|MZECYP cyclophilin {Zea mays;}
B	MZ00036220	0.593824	1.50924	BS	0.0286284	0.106274	0.68771	0.00135898	0.0389757	60S ribosomal protein L17. {Zea mays;} ^|^PIR|T01410|T01410 ribosomal protein L17 - maize {Zea mays;} ^|^GB|AAB88619.1|2668748|AF034948 ribosomal protein L17 {Zea mays;}
B	MZ00027330	-0.472569	1.38758	ME	0.519147	0.481424	0.686037	0.074027	0.286834	putative COP1(CONSTITUTIVE PHOTOMORPHOGENIC1)-interacting protein 7 (CIP7) {Oryza sativa (japonica cultivar-group);}
B	MZ00030132	0.0503899	1.03554	BS	0.830877	0.591554	0.685809	0.0489195	0.235202	NA
B	MZ00035426	1.89493	3.71905	BS	8.52407e-06	0.00618482	0.682979	0.00197037	0.0457676	beta-glucosidase, root meristem (EC 3.2.1.-) precursor - maize {Zea mays;} ^|^GB|CAA52293.1|435313|ZMBDG beta-glucosidase {Zea mays;}
A	MZ00041327	-0.341025	1.26666	ME	0.410806	0.428927	0.682729	0.0467203	0.230609	Bowman-Birk type trypsin inhibitor (WTI). {Triticum aestivum;}
B	MZ00036214	0.573145	1.48776	BS	0.0194265	0.086622	0.681804	0.000893478	0.0323107	contains EST AU164600(R0675) hypothetical protein {Oryza sativa (japonica cultivar-group);}
B	MZ00037572	0.52624	1.44017	BS	0.0337234	0.115086	0.680444	0.00130793	0.038177	NA
A	MZ00036752	0.867854	1.82495	BS	0.00831178	0.058296	0.678279	0.00381999	0.0635842	60S ribosomal protein L17. {Zea mays;} ^|^PIR|T01410|T01410 ribosomal protein L17 - maize {Zea mays;} ^|^GB|AAB88619.1|2668748|AF034948 ribosomal protein L17 {Zea mays;}
A	MZ00045460	1.94024	3.83768	BS	0.0793858	0.178193	0.677706	0.297616	0.526366	NA
B	MZ00042065	0.514985	1.42898	BS	0.377053	0.409663	0.677395	0.121996	0.357916	cold acclimation protein WCOR825 - wheat (fragment) {Triticum aestivum;} ^|^GB|AAB18206.1|1657853|TAU73215 cold acclimation protein WCOR825 {Triticum aestivum;}
A	MZ00050983	-0.0243441	1.01702	ME	0.89164	0.610413	0.676074	0.000337863	0.0218293	NA
B	MZ00040615	0.33192	1.25869	BS	0.358917	0.398911	0.675807	0.0159851	0.131477	R2R3MYB-domain protein {Zea mays;}
B	MZ00004619	0.522038	1.43598	BS	0.16752	0.267069	0.675639	0.0459951	0.229481	OSJNBa0006B20.4 {Oryza sativa (japonica cultivar-group);}
A	MZ00047135	0.552273	1.46639	BS	0.142738	0.245693	0.672571	0.0128791	0.117182	NA
B	MZ00040474	1.1576	2.23086	BS	0.00454756	0.0438983	0.672321	0.0139693	0.12255	unnamed protein product; EST AU090587(C30149) corresponds to a region of the predicted gene. Similar to Arabidopsis thaliana chromosome II BAC T14G11; unknown protein (AC002341) {Oryza sativa (japonica cultivar-group);}
A	MZ00046962	1.13335	2.19367	BS	0.000219256	0.01379	0.67185	0.000924303	0.0323107	putative trehalose-phosphatase {Oryza sativa (japonica cultivar-group);}
B	MZ00054715	-0.573379	1.488	ME	0.227438	0.315848	0.671102	0.0921054	0.316624	NA
B	MZ00037462	0.315125	1.24412	BS	0.204153	0.297706	0.670187	0.00296001	0.0561046	Cycloeucalenol cycloisomerase (EC 5.5.1.9) (Cycloeucalenol--obtusifoliol isomerase) (Cyclopropyl sterol isomerase). {Arabidopsis thaliana;} ^|^GB|AAF67863.1|7715089|AF216756 cyclopropyl isomerase {Arabidopsis thaliana;}
A	MZ00023354	0.534487	1.44843	BS	0.261552	0.338904	0.669746	0.0724591	0.284017	unknow protein {Oryza sativa (japonica cultivar-group);}
B	MZ00030368	1.04651	2.06553	BS	0.00962502	0.0623095	0.669722	0.0171916	0.135611	Serine carboxypeptidase I precursor (EC 3.4.16.5) (CarboxypeptidaseC) (CP-MI). {Hordeum vulgare;} ^|^PIR|T05367|CPBHS carboxypeptidase C (EC 3.4.16.5) precursor - barley {Hordeum vulgare;} ^|^GB|CAA70816.1|1731988|HVCPI serine carboxypeptidase I, CP-MI {Hordeum vulgare subsp. vulgare;}
B	MZ00046282	-0.0559815	1.03957	ME	0.813185	0.586629	0.669336	0.0117177	0.110731	Probable WRKY transcription factor 72 (WRKY DNA-binding protein 72). {Arabidopsis thaliana;} ^|^PIR|T49948|T49948 hypothetical protein F8M21.20 - Arabidopsis thaliana {Arabidopsis thaliana;} ^|^GB|CAB89323.1|7671482|ATF8M21 putative protein {Arabidopsis thaliana;}
B	MZ00011895	0.872378	1.83068	BS	0.0074225	0.0548048	0.669072	0.00420326	0.065636	NA
B	MZ00009378	1.22484	2.3373	BS	5.63729e-05	0.00871101	0.668095	0.000407758	0.0243924	NA
B	MZ00034074	0.299251	1.23051	BS	0.242031	0.325803	0.666613	0.0023949	0.0498809	anthranilate phosphoribosyltransferase-like protein {Arabidopsis thaliana;}
B	MZ00038545	0.127133	1.09212	BS	0.711744	0.55496	0.665884	0.0113184	0.108519	polyubiquitin {Tribolium castaneum;}
B	MZ00032425	0.822878	1.76893	BS	0.00578314	0.0487018	0.665547	0.00214694	0.0477983	histone H3 {Neurospora crassa;} ^|^GB|AAL38973.1|17644134|AY062173 histone H3 {Neurospora crassa;} ^|^GB|AAM76068.1|21702714|AF520775 histone H3 {Hypocrea jecorina;}
B	MZ00009070	0.679276	1.60134	BS	0.0987789	0.200556	0.665428	0.0120331	0.112178	unnamed protein product; gene_id:K21L13.16 unknown protein {Arabidopsis thaliana;}
B	MZ00037456	0.254838	1.1932	BS	0.32565	0.379568	0.66366	0.00439001	0.0671258	putative calcium-dependent protein kinase {Oryza sativa (japonica cultivar-group);}
A	MZ00019653	1.46497	2.76057	BS	0.561397	0.498226	0.663313	0.498558	0.631564	NA
B	MZ00033339	0.628659	1.54613	BS	0.114359	0.21804	0.663253	0.023442	0.160924	similar to Plasmodium lophurae. Histidine-rich glycoprotein precursor {Dictyostelium discoideum;}
A	MZ00035694	0.524815	1.43875	BS	0.0328886	0.113977	0.662731	0.00115643	0.0369142	putative ADP-ribosylation factor {Oryza sativa (japonica cultivar-group);}
A	MZ00047554	0.390191	1.31057	BS	0.354784	0.396751	0.662069	0.0694832	0.278749	hypothetical protein F14O23.13 [imported] - Arabidopsis thaliana {Arabidopsis thaliana;} ^|^GB|AAF43228.1|7239502|F14O23 Similar to the hypoxanthine-guanine phosphoribosyltransferase from Bacillus firmus gi|1813472. EST gb|AI996342 comes from this gene. {Arabidopsis thaliana;}
B	MZ00022471	0.644628	1.56334	BS	0.0138326	0.0745642	0.661574	0.00192195	0.0453227	Similar to gb|U43629 integral membrane protein from Beta vulgaris and is a member of the sugar transporter family PF|00083. ES {Oryza sativa (japonica cultivar-group);}
A	MZ00008133	0.116088	1.08379	BS	0.521887	0.482312	0.661417	0.000187735	0.0176313	contains EST AU097541(S6042) unknown protein {Oryza sativa (japonica cultivar-group);}
A	MZ00008358	0.703263	1.62818	BS	0.0124403	0.0709049	0.660593	0.00148237	0.0407929	NA
A	MZ00053204	1.35163	2.552	BS	0.390408	0.416842	0.660102	0.339077	0.553191	#N/A
A	MZ00031854	0.0364401	1.02558	BS	0.917029	0.616539	0.659038	0.0260574	0.169635	heat shock protein 17.2 - maize {Zea mays;} ^|^GB|CAA46641.1|22335|ZMHSP172 heat shock protein 17.2 {Zea mays;}
A	MZ00050392	0.818529	1.76361	BS	0.0212386	0.0905457	0.658618	0.0107065	0.106154	tuber-induction protein {Solanum tuberosum;}
B	MZ00049966	1.89421	3.71717	BS	5.43171e-05	0.00863211	0.656516	0.00819348	0.0916677	hypothetical protein {Oryza sativa (japonica cultivar-group);} ^|^GB|AAP06886.1|29893632|AC135208 hypothetical protein {Oryza sativa (japonica cultivar-group);}
A	MZ00000836	-0.13728	1.09983	ME	0.639457	0.528855	0.655797	0.0512121	0.240253	NA
A	MZ00047250	0.878972	1.83906	BS	0.000767762	0.0211748	0.655634	0.000530384	0.0259719	unnamed protein product; EST D40368(S2303) corresponds to a region of the predicted gene. Similar to Arabidopsis thaliana chromosome II putative cytochrome P450 (AC004077) {Oryza sativa (japonica cultivar-group);} ^|^GB|BAA96158.1|8096585|AP002092 unnamed protein product; EST D40368(S2303) corresponds to a region of the predicted gene. Similar to Arabidopsis thaliana chromosome II BAC T31E10; put…
B	MZ00033707	0.442686	1.35913	BS	0.0642361	0.15959	0.654286	0.00234851	0.0498809	NA
B	MZ00038646	0.526725	1.44066	BS	0.120203	0.224274	0.654091	0.013566	0.120377	NA
B	MZ00033285	-0.419818	1.33776	ME	0.941614	0.622387	0.65399	0.233899	0.47698	NA
A	MZ00035807	0.147135	1.10737	BS	0.509983	0.477144	0.653074	0.00138407	0.0391264	unknown protein {Arabidopsis thaliana;} ^|^GB|AAO42280.1|28393739|BT004280 unknown protein {Arabidopsis thaliana;}
B	MZ00037223	-0.149484	1.10917	ME	0.536105	0.487272	0.651868	0.00435004	0.0666728	myb-related protein 1 - rice {Oryza sativa;} ^|^GB|BAA23337.1|2605617|D88617 OSMYB1 {Oryza sativa;}
B	MZ00040428	0.374214	1.29613	BS	0.170835	0.2701	0.649684	0.0117328	0.110794	putative alliinase {Oryza sativa (japonica cultivar-group);}
B	MZ00002040	0.667691	1.58853	BS	0.0649718	0.16035	0.649106	0.016864	0.134297	putative protein T30F21.6 {Sorghum bicolor;}
B	MZ00021599	0.119907	1.08666	BS	0.634285	0.526571	0.648876	0.0111297	0.107573	NA
B	MZ00002147	1.06388	2.09055	BS	0.116776	0.220692	0.648763	0.14575	0.385959	OSJNBa0039K24.23 {Oryza sativa (japonica cultivar-group);}
B	MZ00025515	0.11433	1.08247	BS	0.477168	0.461872	0.647239	0.00127053	0.0380146	putative dihydroxy-acid dehydratase {Oryza sativa (japonica cultivar-group);} ^|^GB|BAD10472.1|42409207|AP005524 putative dihydroxy-acid dehydratase {Oryza sativa (japonica cultivar-group);}
B	MZ00017755	0.947263	1.92821	BS	0.00294816	0.0359757	0.646657	0.00330448	0.0588152	putative leucine-rich repeat transmembrane protein kinase 1 {Oryza sativa (japonica cultivar-group);}
B	MZ00050013	0.0148911	1.01038	BS	0.934837	0.621229	0.646236	0.00427504	0.066138	putative microtubule-associated protein {Oryza sativa (japonica cultivar-group);}
B	MZ00049309	0.486849	1.40138	BS	0.0780541	0.176734	0.645692	0.0035583	0.0616614	phenylalanine ammonia-lyase {Bambusa oldhamii;}
A	MZ00017251	0.915444	1.88615	BS	0.0219468	0.0918556	0.64533	0.0133589	0.119655	contains ESTs AU032894(S16016),AU162103(S16016) unknown protein {Oryza sativa (japonica cultivar-group);} ^|^GB|BAB63581.1|15289886|AP003239 contains ESTs AU032894(S16016),AU162103(S16016) unknown protein {Oryza sativa (japonica cultivar-group);}
B	MZ00004681	1.20697	2.30852	BS	0.624764	0.522257	0.642588	0.605331	0.674746	putative 60S ribosomal protein L7 {Oryza sativa (japonica cultivar-group);}
B	MZ00047583	0.756944	1.68991	BS	0.000778304	0.0212934	0.64244	0.000222784	0.019123	ABC transporter-like protein {Arabidopsis thaliana;}
A	MZ00051412	-0.260764	1.19811	ME	0.363506	0.401749	0.641938	0.0121224	0.112481	OSJNBa0072D21.11 {Oryza sativa (japonica cultivar-group);}
A	MZ00001040	0.181847	1.13434	BS	0.479181	0.462838	0.640728	0.16157	0.403012	LGT_CITUN LIMONOID UDP-GLUCOSYLTRANSFERASE {Oryza sativa (japonica cultivar-group);} ^|^GB|BAB92712.1|20805037|AP003452 limonoid UDP-glucosyltransferase-like protein {Oryza sativa (japonica cultivar-group);}
A	MZ00054186	1.46241	2.75568	BS	0.0148161	0.0771541	0.639633	0.0726739	0.284546	NA
B	MZ00019358	0.230061	1.17288	BS	0.64962	0.532963	0.639281	0.0423925	0.219439	NA
B	MZ00012040	0.370854	1.29312	BS	0.447394	0.446933	0.638908	0.0848935	0.30428	putative alkaline alpha-galactosidase seed imbibition protein {Oryza sativa (japonica cultivar-group);}
B	MZ00036325	0.465122	1.38043	BS	0.399446	0.422653	0.638627	0.121816	0.357883	NA
B	MZ00002711	0.538748	1.45271	BS	0.0135598	0.0740028	0.638253	0.000504237	0.0259719	putative cytochrome P450 71D7 {Oryza sativa (japonica cultivar-group);} ^|^GB|BAC79578.1|33146470|AP003805 putative cytochrome P450 71D7 {Oryza sativa (japonica cultivar-group);}
B	MZ00054882	0.030556	1.02141	BS	0.939342	0.622032	0.638033	0.00870331	0.0942461	GST7 protein {Zea mays;}
B	MZ00003002	0.330234	1.25722	BS	0.0473493	0.13745	0.637378	7.12153e-05	0.0127527	contains EST AU071261(R10978) similar to Arabidopsis thaliana chromosome 1, T28P6.16 unknown protein {Oryza sativa (japonica cultivar-group);}
A	MZ00044213	1.24823	2.37549	BS	0.127079	0.231936	0.63533	0.222409	0.466715	putative aldo/keto reductase {Oryza sativa (japonica cultivar-group);} ^|^GB|AAK39569.1|13786444|AC025296 putative aldo/keto reductase {Oryza sativa (japonica cultivar-group);}
A	MZ00048339	0.287764	1.22075	BS	0.331553	0.382846	0.634351	0.35468	0.562752	putative serine protease {Oryza sativa (japonica cultivar-group);}
B	MZ00051818	-0.125568	1.09094	ME	0.69558	0.54942	0.634327	0.00454114	0.0679371	NA
A	MZ00012249	0.782082	1.71961	BS	0.00317633	0.0369051	0.634323	0.00103516	0.0338614	hypothetical protein similar to Oryza sativa chromosome 1, P0697C12.24 {Oryza sativa (japonica cultivar-group);} ^|^GB|BAB92339.1|20804650|AP003273 hypothetical protein similar to Oryza sativa chromosome 1, P0697C12.24 {Oryza sativa (japonica cultivar-group);}
B	MZ00041891	0.958343	1.94308	BS	0.0082869	0.0582531	0.633119	0.0125658	0.115585	putative cop-coated vesicle membrane protein {Oryza sativa (japonica cultivar-group);}
B	MZ00043431	-0.0015951	1.00111	ME	0.748032	0.566869	0.63306	0.0198763	0.147754	#N/A
A	MZ00026493	-0.00461468	1.0032	ME	0.896493	0.611596	0.632433	0.0333807	0.193695	17.0 kDa class II heat shock protein (HSP 18). {Zea mays;} ^|^PIR|A48425|A48425 heat shock protein HSP18 - maize {Zea mays;} ^|^GB|AAB26481.1|300079|S59777 HSP18 {Zea mays;}
A	MZ00046617	0.834286	1.78297	BS	0.0183194	0.0846313	0.632067	0.011077	0.107365	contains EST C72686(E2055) unknown protein {Oryza sativa (japonica cultivar-group);}
B	MZ00004773	0.61202	1.5284	BS	0.0389078	0.123371	0.631582	0.00849691	0.0933529	NA
B	MZ00048510	1.00383	2.00532	BS	0.00407928	0.0417264	0.631266	0.00795188	0.0905005	OSJNBa0064G10.4 {Oryza sativa (japonica cultivar-group);}
A	MZ00041261	0.469842	1.38496	BS	0.0206946	0.0894199	0.631188	0.000555398	0.0279475	OSJNBa0091C07.13 {Oryza sativa (japonica cultivar-group);} ^|^GB|CAE05842.2|32490181|OSJN00266 OSJNBa0091C07.4 {Oryza sativa (japonica cultivar-group);}
B	MZ00042867	0.244678	1.18483	BS	0.276454	0.34861	0.628788	0.00370082	0.0628849	translational elongation factor 1 subunit Bbeta {Pisum sativum;}
B	MZ00042922	-0.14134	1.10293	ME	0.554871	0.495316	0.627559	0.0284911	0.17742	polyubiquitin 5 - Arabidopsis thaliana {Arabidopsis thaliana;}
B	MZ00049946	0.0750591	1.0534	BS	0.846221	0.596622	0.627021	0.0233138	0.160332	hypothetical protein {Oryza sativa (japonica cultivar-group);}
B	MZ00023638	0.788541	1.72733	BS	0.0142286	0.0756505	0.626641	0.00795784	0.0905005	hypothetical protein T14D3.120 - Arabidopsis thaliana {Arabidopsis thaliana;} ^|^GB|CAB72156.1|6911856|ATT14D3 putative protein {Arabidopsis thaliana;}
B	MZ00054599	1.06424	2.09107	BS	0.0122489	0.0704075	0.625936	0.0280742	0.176105	short-root protein-like {Oryza sativa (japonica cultivar-group);}
B	MZ00050117	0.825249	1.77184	BS	0.0048906	0.0452059	0.624156	0.00261558	0.0518984	1-aminocyclopropane-1-carboxylate oxidase (EC 1.4.3.-) ACO1 [similarity] - sorghum {Sorghum bicolor;} ^|^GB|AAC28488.1|3386565|AF079588 1-aminocyclopropane-1-carboxylate oxidase {Sorghum bicolor;}
B	MZ00042927	-0.0127409	1.00887	ME	0.909005	0.614588	0.624052	0.000507359	0.0260346	polyubiquitin 5 - Arabidopsis thaliana {Arabidopsis thaliana;}
A	MZ00012403	0.690888	1.61428	BS	0.00853197	0.0589346	0.623646	0.00175999	0.0441935	putative iron deficiency protein Ids3 {Oryza sativa (japonica cultivar-group);} ^|^GB|BAD13144.1|45736113|AP005524 putative iron deficiency protein Ids3 {Oryza sativa (japonica cultivar-group);} ^|^GB|BAD10490.1|42409226|AP005544 putative iron deficiency protein Ids3 {Oryza sativa (japonica cultivar-group);} ^|^GB|BAD10477.1|42409212|AP005524 putative iron deficiency protein Ids3 {Oryza sativa (j…
B	MZ00039478	0.586443	1.50154	BS	0.118039	0.222294	0.623198	0.0290133	0.179763	putative oxysterol-binding protein {Arabidopsis thaliana;} ^|^GB|AAL32781.1|17065254|AY062703 putative oxysterol-binding protein {Arabidopsis thaliana;} ^|^GB|AAF14027.1|6478922|ATAC011436 putative oxysterol-binding protein {Arabidopsis thaliana;}
B	MZ00043113	0.0392495	1.02758	BS	0.915733	0.616313	0.622009	0.00856067	0.0937458	HMG-like nucleosome/chromatin assembly factor D {Zea mays;}
B	MZ00002827	-0.0146856	1.01023	ME	0.753833	0.568246	0.621814	0.0357295	0.201338	putative flavonol 3-O-glucosyltransferase {Oryza sativa (japonica cultivar-group);} ^|^GB|BAB64095.1|15408689|AP003235 putative flavonol 3-O-glucosyltransferase {Oryza sativa (japonica cultivar-group);}
A	MZ00006781	0.576279	1.491	BS	0.182365	0.279247	0.621767	0.0467708	0.230669	#N/A
B	MZ00008789	1.63856	3.11355	BS	0.00380381	0.0401345	0.621594	0.0775437	0.291395	NA
B	MZ00037427	-0.429888	1.34713	ME	0.134607	0.238691	0.621229	0.00629233	0.0789622	putative 16.9 kDa heat shock protein {Oryza sativa (japonica cultivar-group);}
B	MZ00022144	0.991327	1.98801	BS	0.000360498	0.0168911	0.619808	0.000920806	0.0328169	NA
B	MZ00018386	0.97597	1.96696	BS	0.0556515	0.148246	0.619794	0.0831299	0.301241	hypothetical protein At2g36120 [imported] - Arabidopsis thaliana {Arabidopsis thaliana;} ^|^GB|AAN15432.1|23197810|BT000113 unknown protein {Arabidopsis thaliana;} ^|^GB|AAM96994.1|22530980|AY136328 unknown protein {Arabidopsis thaliana;} ^|^GB|AAD26969.1|4678224|AC007135 unknown protein {Arabidopsis thaliana;}
A	MZ00044432	-0.349319	1.27396	ME	0.419491	0.433536	0.618792	0.0788068	0.293801	polyubiquitin (ubq10) [imported] - Arabidopsis thaliana {Arabidopsis thaliana;} ^|^GB|CAB81074.1|7267292|ATCHRIV15 polyubiquitin (ubq10) {Arabidopsis thaliana;}
B	MZ00038578	0.706473	1.63181	BS	0.0164531	0.0804104	0.618733	0.0048441	0.0692369	NA
B	MZ00011833	0.104947	1.07545	BS	0.505467	0.47524	0.618208	0.00160812	0.0420775	NA
B	MZ00039123	0.060223	1.04263	BS	0.961634	0.626706	0.616534	0.0558085	0.251414	NA
B	MZ00002641	0.316362	1.24519	BS	0.220206	0.311045	0.615586	0.00535363	0.0734042	contains ESTs C26686(C12834),AU075576(C12834) similar to Arabidopsis thaliana chromosome 5, K18I23.15 unknown protein {Oryza sativa (japonica cultivar-group);}
A	MZ00053248	0.964709	1.95167	BS	0.0296148	0.108247	0.615367	0.0452962	0.227797	contains ESTs AU095141(E60236),D46574(S11337),AU030788(E60236),AU032607 (S11337) similar to Arabidopsis thaliana chromosome 1, F11I4_4 unknown protein {Oryza sativa (japonica cultivar-group);}
A	MZ00010651	0.797173	1.73769	BS	0.0337718	0.115086	0.614569	0.0357572	0.201562	putative receptor-like protein kinase 4 {Oryza sativa (japonica cultivar-group);} ^|^GB|AAK02023.2|18642685|AC074283 Putative receptor-like protein kinase 4 {Oryza sativa;}
B	MZ00028344	0.759894	1.69337	BS	0.00541773	0.0470059	0.611922	0.00257052	0.0515486	Membrin 11 (AtMEMB11) (Golgi SNAP receptor complex member 2-1) (27 kDaGolgi SNARE protein). {Arabidopsis thaliana;} ^|^PIR|A84786|A84786 probable cis-Golgi SNARE protein [imported] - Arabidopsis thaliana {Arabidopsis thaliana;} ^|^GB|AAM14289.1|20259147|AY091350 putative cis-Golgi SNARE protein {Arabidopsis thaliana;} ^|^GB|AAM64409.1|21592458|AY086341 putative cis-Golgi SNARE protein {Arabidopsi…
B	MZ00037252	-0.238824	1.18003	ME	0.630901	0.525048	0.611509	0.0462694	0.230165	seed peroxidase 2 {Setaria faberi;}
A	MZ00005867	1.10319	2.1483	BS	0.505806	0.475367	0.610094	0.478504	0.625024	Putitive Ser/Thr protein kinase {Oryza sativa (indica cultivar-group);}
B	MZ00020733	0.499195	1.41343	BS	0.0693997	0.165963	0.610016	0.0070932	0.0845518	NA
A	MZ00014994	-0.655634	1.57531	ME	0.0224181	0.0928157	0.609077	0.00670212	0.0821723	OSJNBa0081C01.20 {Oryza sativa (japonica cultivar-group);} ^|^GB|CAE04562.2|32489818|OSJN00204 OSJNBb0039L24.1 {Oryza sativa (japonica cultivar-group);}
B	MZ00043503	-0.65604	1.57575	ME	0.595334	0.511597	0.608787	0.231944	0.475222	NA
A	MZ00041452	0.309647	1.2394	BS	0.374851	0.408003	0.608542	0.0976197	0.323657	unnamed protein product {Homo sapiens;}
B	MZ00049901	0.40406	1.32323	BS	0.0585705	0.15295	0.606578	0.00110639	0.0351036	NA
B	MZ00045143	0.566674	1.48111	BS	0.479128	0.462838	0.606473	0.132993	0.371306	NA
B	MZ00040454	0.298433	1.22981	BS	0.604357	0.514537	0.604122	0.0837158	0.301848	hypothetical protein {Oryza sativa (japonica cultivar-group);}
A	MZ00041126	1.38208	2.60644	BS	0.00571324	0.0484126	0.603292	0.0600038	0.259933	probable submergence induced, nickel-binding protein 2A - rice {Oryza sativa;} ^|^GB|AAC19375.1|3201969|AF068332 submergence induced protein 2A {Oryza sativa;}
A	MZ00029562	0.367633	1.29023	BS	0.143575	0.246548	0.602842	0.00430147	0.066138	hypothetical protein {Oryza sativa (japonica cultivar-group);} ^|^GB|BAB90429.1|20161506|AP003709 hypothetical protein similar to Arabidopsis thaliana chromosome 5, At5g15890 {Oryza sativa (japonica cultivar-group);}
B	MZ00054425	1.25481	2.38636	BS	3.84962e-05	0.00821995	0.601933	0.00131716	0.0382784	NA
A	MZ00010143	2.41348	5.32756	BS	0.0121639	0.0702974	0.601541	0.246768	0.487341	NA
A	MZ00037809	-0.263327	1.20024	ME	0.291452	0.357907	0.600985	0.00311614	0.0570587	Histone H2B.2. {Zea mays;} ^|^PIR|S28049|S28049 histone H2B - maize {Zea mays;} ^|^GB|CAA40565.1|22325|ZMH2B221 H2B histone {Zea mays;}
B	MZ00054817	0.818826	1.76397	BS	0.000396235	0.017258	0.600075	0.000324506	0.0227725	unknown protein {Oryza sativa (japonica cultivar-group);}
B	MZ00052028	0.55697	1.47118	BS	0.482458	0.464739	0.598748	0.371257	0.573108	OSJNBa0089N06.21 {Oryza sativa (japonica cultivar-group);}
B	MZ00037284	-0.0760609	1.05414	ME	0.829728	0.591371	0.597576	0.0673418	0.274292	probable laccase (EC 1.10.3.2) - rice (fragment) {Oryza sativa;} ^|^GB|AAC04576.1|2920654|AF047697 putative high-pI laccase {Oryza sativa (japonica cultivar-group);}
A	MZ00035049	-0.450752	1.36675	ME	0.215748	0.307661	0.596926	0.0597082	0.259088	alcohol dehydrogenase II {Zizaniopsis villanensis;}
B	MZ00043853	0.380794	1.30206	BS	0.0760941	0.174934	0.596168	0.00151853	0.0411257	OSJNBa0064H22.28 {Oryza sativa (japonica cultivar-group);}
B	MZ00040294	0.701889	1.62663	BS	0.227627	0.315904	0.596104	0.0971356	0.32331	prpol {Zea mays;}
B	MZ00043819	0.0744513	1.05296	BS	0.992734	0.634049	0.595247	0.0408356	0.215071	NA
B	MZ00016541	0.98083	1.9736	BS	0.0041811	0.0421015	0.59393	0.0140169	0.12255	hyuC-like protein [imported] - Arabidopsis thaliana {Arabidopsis thaliana;} ^|^GB|CAA16615.2|7228243|ATF18F4 hyuC-like protein {Arabidopsis thaliana;} ^|^GB|CAB79007.1|7268802|ATCHRIV52 hyuC-like protein {Arabidopsis thaliana;}
A	MZ00040187	0.625588	1.54284	BS	0.0826889	0.18214	0.593493	0.0278118	0.17497	NA
B	MZ00049891	0.34426	1.2695	BS	0.354426	0.396546	0.593241	0.0734398	0.285654	hypothetical protein [imported] - Arabidopsis thaliana {Arabidopsis thaliana;} ^|^GB|AAD30619.1|4836917|AC007153 similar to indole-3-acetate beta-glucosyltransferase; N-terminal half of protein is similar to similar to indole-3-acetate beta-glucosyltransferase {Arabidopsis thaliana;}
B	MZ00036101	-0.0206048	1.01438	ME	0.807622	0.585251	0.592772	0.00529035	0.0729739	putative polyubiquitin {Gossypioides kirkii;} ^|^GB|AAM78183.1|29836451|AY117058 putative polyubiquitin {Gossypium barbadense;} ^|^GB|AAM78182.1|29836449|AY117057 putative polyubiquitin {Gossypium barbadense;} ^|^GB|AAM78181.1|29836447|AY117056 putative polyubiquitin {Gossypium raimondii;} ^|^GB|AAM78180.1|29836445|AY117055 putative polyubiquitin {Gossypium herbaceum;}
A	MZ00021832	0.530578	1.44451	BS	0.274664	0.34749	0.592486	0.0574326	0.255248	aminopropyl transferase {Oryza sativa (japonica cultivar-group);}
B	MZ00043271	0.291548	1.22395	BS	0.2943	0.359781	0.591809	0.0151234	0.128244	anaerobically inducible early gene 2 {Oryza sativa;}
B	MZ00040300	0.462223	1.37766	BS	0.339033	0.387862	0.590122	0.0701554	0.27967	NA
B	MZ00035598	-0.1095	1.07885	ME	0.638513	0.528527	0.589818	0.00429439	0.066138	hypothetical protein At2g19370 [imported] - Arabidopsis thaliana {Arabidopsis thaliana;} ^|^GB|AAC16467.1|3135267|AC003058 unknown protein {Arabidopsis thaliana;}
B	MZ00036162	0.890367	1.85365	BS	0.162721	0.263441	0.589698	0.164725	0.406179	rRNA promoter binding protein {Rattus norvegicus;}
A	MZ00034352	-0.370449	1.29276	ME	0.756208	0.569075	0.589521	0.109381	0.340254	dnaK-type molecular chaperone T22A6.110 - Arabidopsis thaliana {Arabidopsis thaliana;} ^|^GB|AAN71949.1|25054945|BT001950 putative hsp 70 protein {Arabidopsis thaliana;} ^|^GB|AAL59960.1|18175969|AY072138 putative hsp 70 protein {Arabidopsis thaliana;} ^|^GB|CAB45063.1|5051770|ATT22A6 hsp 70-like protein {Arabidopsis thaliana;} ^|^GB|CAB79338.1|7269278|ATCHRIV61 hsp 70-like protein {Arabidopsis t…
A	MZ00011055	0.990843	1.98735	BS	0.816135	0.587624	0.589252	0.701039	0.704125	putative non-LTR retroelement reverse transcriptase {Oryza sativa (japonica cultivar-group);} ^|^GB|AAM47629.1|21326501|AC122147 Putative non-LTR retroelement reverse transcriptase {Oryza sativa (japonica cultivar-group);}
B	MZ00043719	1.3781	2.59926	BS	0.0142213	0.0756485	0.587391	0.104029	0.333341	H+-exporting ATPase (EC 3.6.3.6) - maize {Zea mays;} ^|^GB|CAA59800.1|758355|ZMPMHATP H(+)-transporting ATPase {Zea mays;}
B	MZ00013923	0.306953	1.23709	BS	0.568812	0.501308	0.587145	0.634128	0.683976	contains EST AU030703(E60130) unknown protein {Oryza sativa (japonica cultivar-group);}
B	MZ00042761	0.714598	1.64103	BS	0.170643	0.269878	0.586762	0.0933349	0.318437	hypothetical protein {Oryza sativa (japonica cultivar-group);}
B	MZ00049065	0.245672	1.18565	BS	0.493438	0.469927	0.586714	0.0203003	0.149463	leucoanthocyanidin dioxygenase-like protein {Oryza sativa (japonica cultivar-group);}
B	MZ00043335	0.987335	1.98252	BS	0.0135533	0.0740028	0.586055	0.0450178	0.227082	40S ribosomal protein S8. {Zea mays;} ^|^PIR|T04088|T04088 ribosomal protein S8 - maize {Zea mays;} ^|^GB|AAB06330.1|1498053|ZMU64436 ribosomal protein S8 {Zea mays;}
B	MZ00055008	0.72694	1.65513	BS	0.0662283	0.161952	0.585298	0.0516301	0.241308	putative potasium transporter {Oryza sativa (japonica cultivar-group);}
B	MZ00002364	-0.0554027	1.03915	ME	0.71674	0.556646	0.584433	0.0204234	0.149786	putative RING-H2 zinc finger protein {Oryza sativa (japonica cultivar-group);} ^|^GB|BAD09305.1|42408167|AP004213 putative RING-H2 zinc finger protein {Oryza sativa (japonica cultivar-group);}
B	MZ00042925	0.497079	1.41135	BS	0.107318	0.209946	0.58435	0.0130727	0.118296	polyubiquitin - maize {Zea mays;} ^|^GB|AAB21994.1|248339|S94466 This sequence comes from fig2b {Zea mays;} ^|^GB|AAB21993.1|248337|S94464 This sequence comes from fig2a {Zea mays;}
B	MZ00043270	0.465801	1.38108	BS	0.0783885	0.177042	0.582981	0.0047949	0.0687562	probable 26S proteasome non-ATPase chain S5a [imported] - rice {Oryza sativa;} ^|^GB|BAB78488.1|17297981|AB037151 26S proteasome regulatory particle non-ATPase subunit10 {Oryza sativa (japonica cultivar-group);} ^|^GB|BAA32704.1|3550985|AB010740 OsS5a {Oryza sativa (japonica cultivar-group);}
A	MZ00047996	0.753323	1.68567	BS	0.0520427	0.143827	0.582414	0.038805	0.209474	putative 3b-hydroxylase {Oryza sativa (japonica cultivar-group);} ^|^GB|BAB62155.1|15004947|AB056519 GA 3beta-hydroxylase {Oryza sativa (japonica cultivar-group);}
A	MZ00035004	0.986743	1.98171	BS	0.000293342	0.0155055	0.582263	0.00105177	0.0350296	Histone H2A. {Zea mays;} ^|^PIR|T02076|T02076 histone H2A - maize {Zea mays;} ^|^GB|AAB04687.1|473603|ZMU08225 histone H2A {Zea mays;}
B	MZ00034159	0.219661	1.16446	BS	0.388859	0.416065	0.582185	0.00852599	0.0935602	tonoplast water channel {Zea mays;} ^|^GB|AAC09245.1|3004950|AF037061 tonoplast intrinsic protein {Zea mays;}
B	MZ00022596	0.699684	1.62415	BS	0.238833	0.323659	0.581439	0.089147	0.312507	hypothetical protein similar to Arabidopsis thaliana chromosome 3, MKP6.17 {Oryza sativa (japonica cultivar-group);} ^|^GB|BAB39974.1|13486740|AP003020 hypothetical protein similar to Arabidopsis thaliana chromosome 3, MKP6.17 {Oryza sativa (japonica cultivar-group);} ^|^GB|BAB39959.1|13486724|AP003018 hypothetical protein similar to Arabidopsis thaliana chromosome 3, MKP6.17 {Oryza sativa (japon…
A	MZ00014332	0.837195	1.78657	BS	0.00200588	0.031025	0.580775	0.00226854	0.0493647	putative pectin methylesterase {Arabidopsis thaliana;} ^|^GB|AAL38872.1|17529290|AY065431 putative pectin methylesterase {Arabidopsis thaliana;}
B	MZ00042923	-0.159077	1.11657	ME	0.620612	0.520838	0.580745	0.0693111	0.278502	polyubiquitin 5 - Arabidopsis thaliana {Arabidopsis thaliana;}
B	MZ00018090	0.227727	1.17099	BS	0.685673	0.54589	0.580703	0.27833	0.511137	unknown protein {Oryza sativa (japonica cultivar-group);} ^|^GB|BAD01750.1|38424060|AP004621 unknown protein {Oryza sativa (japonica cultivar-group);}
B	MZ00023966	0.00267774	1.00186	BS	0.996492	0.634871	0.580352	0.0118402	0.111168	#N/A
B	MZ00043419	0.0173212	1.01208	BS	0.959333	0.626106	0.57991	0.00166651	0.0429414	putative cytochrome B5 {Oryza sativa (japonica cultivar-group);}
B	MZ00032556	1.26207	2.39839	BS	0.000709897	0.0204159	0.579599	0.010611	0.10567	hypothetical protein-like protein {Sorghum bicolor;}
B	MZ00023730	0.85247	1.80559	BS	0.0907642	0.190781	0.578763	0.0964797	0.322369	histone H4 - Arabidopsis thaliana {Arabidopsis thaliana;} ^|^PIR|S06904|S06904 histone H4 - Arabidopsis thaliana {Arabidopsis thaliana;} ^|^PIR|S60475|HSPM4 histone H4 - garden pea {Pisum sativum;} ^|^PIR|A25642|HSZM4 histone H4 - maize {Zea mays;} ^|^GB|BAD07563.1|41052706|AP004071 histone H4 {Oryza sativa (japonica cultivar-group);} ^|^GB|CAD41377.2|21742238|OSJN00188 OSJNBa0088A01.17 {Oryza sa…
B	MZ00054792	0.939127	1.91737	BS	0.0018276	0.0299254	0.57832	0.00464539	0.0684835	hydroxyproline-rich glycoprotein DZ-HRGP {Volvox carteri f. nagariensis;}
B	MZ00036159	0.444686	1.36102	BS	0.0486209	0.138737	0.578147	0.00219293	0.0480826	putative cytochrome P450 protein {Arabidopsis thaliana;} ^|^GB|AAK92784.1|15292831|AY050849 putative cytochrome P450 protein {Arabidopsis thaliana;} ^|^GB|BAB03171.1|11994781|AP002057 cytochrome P450 {Arabidopsis thaliana;}
B	MZ00028424	0.323141	1.25105	BS	0.346017	0.391775	0.577965	0.0553684	0.250423	CSLC7 {Oryza sativa;}
B	MZ00049049	0.347584	1.27243	BS	0.09685	0.198005	0.577717	0.00158059	0.0419491	putative UTP-glucose glucosyltransferase {Oryza sativa (japonica cultivar-group);} ^|^GB|BAB17176.1|11034674|AP002843 putative UTP-glucose glucosyltransferase {Oryza sativa (japonica cultivar-group);}
B	MZ00054858	0.796157	1.73647	BS	0.00219122	0.0318822	0.577458	0.0017221	0.0432511	contains EST D39962(S1657) similar to Arabidopsis thaliana chromosome 3, At3g59690 unknown protein {Oryza sativa (japonica cultivar-group);} ^|^GB|BAC06266.1|21952851|AP003316 contains EST D39962(S1657) similar to Arabidopsis thaliana chromosome 3, At3g59690 unknown protein {Oryza sativa (japonica cultivar-group);}
B	MZ00002756	-0.162177	1.11897	ME	0.909734	0.614661	0.576434	0.103567	0.332618	putative RING-H2 zinc finger protein {Oryza sativa (japonica cultivar-group);} ^|^GB|BAD09305.1|42408167|AP004213 putative RING-H2 zinc finger protein {Oryza sativa (japonica cultivar-group);}
A	MZ00047982	1.37077	2.58609	BS	0.00704065	0.0534989	0.575951	0.0649933	0.270273	hypothetical protein F4D11.100 - Arabidopsis thaliana {Arabidopsis thaliana;} ^|^GB|CAA18591.1|3063700|ATF4D11 putative protein {Arabidopsis thaliana;} ^|^GB|CAB79987.1|7270174|ATCHRIV77 putative protein {Arabidopsis thaliana;}
B	MZ00002679	-0.285655	1.21896	ME	0.295525	0.360468	0.575371	0.0367125	0.203271	contains ESTs C97521(C60309),C28191(C60309) similar to Arabidopsis thaliana chromosome 1, At1g28520 unknown protein {Oryza sativa (japonica cultivar-group);}
A	MZ00039553	0.289728	1.22241	BS	0.312519	0.371096	0.575229	0.0120606	0.112481	Exopolygalacturonase precursor (EC 3.2.1.67) (ExoPG) (Pectinase)(Galacturan 1,4-alpha-galacturonidase). {Zea mays;} ^|^PIR|S18570|S18570 polygalacturonase (EC 3.2.1.15) precursor - maize {Zea mays;} ^|^GB|CAA46679.1|288374|ZMPGG6 polygalacturonase {Zea mays;} ^|^GB|CAA44249.1|22419|ZMPGAL17 polygalacturonase {Zea mays;} ^|^GB|CAA40850.1|22417|ZMPGAL1 polygalacturonase {Zea mays;}
B	MZ00049074	0.187933	1.13913	BS	0.538148	0.488294	0.574967	0.0240736	0.163029	hypothetical protein {Oryza sativa (japonica cultivar-group);}
B	MZ00041795	-0.0230633	1.01611	ME	0.964174	0.627573	0.574697	0.0174309	0.136745	Ribosome-inactivating protein 3 (rRNA N-glycosidase) (EC 3.2.2.22)(B-32 protein). {Zea mays;} ^|^GB|AAA33453.1|168451|MZECRIP3A ribosome-inactivating protein {Zea mays;}
B	MZ00049095	0.409847	1.32854	BS	0.1567	0.258189	0.574518	0.0156525	0.130497	hypothetical protein At2g38060 [imported] - Arabidopsis thaliana {Arabidopsis thaliana;} ^|^GB|AAD32766.1|4895179|AC007661 putative Na+-dependent inorganic phosphate cotransporter {Arabidopsis thaliana;}
B	MZ00048608	0.561532	1.47584	BS	0.423467	0.435709	0.574489	0.431026	0.604416	OSJNBa0086B14.4 {Oryza sativa (japonica cultivar-group);}
A	MZ00050276	0.343348	1.2687	BS	0.206033	0.299009	0.574158	0.012512	0.11506	OSJNBa0004N05.8 {Oryza sativa (japonica cultivar-group);}
B	MZ00048707	0.56899	1.48348	BS	0.179211	0.276282	0.574071	0.0545076	0.248588	hypothetical protein F3C22.170 - Arabidopsis thaliana {Arabidopsis thaliana;} ^|^GB|AAM67550.1|21689813|AY123017 unknown protein {Arabidopsis thaliana;} ^|^GB|AAL38891.1|17529328|AY065450 unknown protein {Arabidopsis thaliana;} ^|^GB|CAB89238.1|7669951|ATF3C22 putative protein {Arabidopsis thaliana;}
A	MZ00001464	0.404389	1.32353	BS	0.647229	0.531985	0.573916	0.213464	0.458448	NA
B	MZ00004074	-0.109283	1.07869	ME	0.532656	0.486125	0.573282	0.000621359	0.0285394	putative regulatory protein {Oryza sativa (japonica cultivar-group);}
A	MZ00040698	0.493693	1.40804	BS	0.205495	0.298644	0.570159	0.0560329	0.252083	P-type R2R3 Myb protein {Zea mays;}
B	MZ00034046	0.142876	1.1041	BS	0.481608	0.464328	0.569527	0.00844586	0.0933529	raffinose synthase {Cucumis sativus;}
B	MZ00037544	1.05162	2.07286	BS	0.0191221	0.0857914	0.569362	0.0427428	0.220172	NA
B	MZ00042779	0.240619	1.1815	BS	0.643584	0.530776	0.568699	0.110013	0.341057	putative glyoxal oxidase {Oryza sativa (japonica cultivar-group);}
B	MZ00021225	0.886396	1.84855	BS	0.0118299	0.0694035	0.567225	0.0174886	0.136745	NA
B	MZ00035439	-0.0345531	1.02424	ME	0.973357	0.630085	0.566013	0.00933549	0.0986287	NA
A	MZ00006832	-0.32628	1.25378	ME	0.867501	0.603117	0.565513	0.291459	0.521018	ternary complex factor-like {Oryza sativa (japonica cultivar-group);}
B	MZ00016524	0.83139	1.7794	BS	0.706307	0.553216	0.565024	0.603052	0.674276	endopeptidase Clp chain P extended inactive homolog clpP5 [similarity] - Arabidopsis thaliana {Arabidopsis thaliana;} ^|^GB|AAF76446.1|8569101|F2J10 Identical to nClpP5 from Arabidopsis thaliana gb|AB022330 and contains prenyltransferase PF|00432 and CLP protease PF|00574 domains. ESTs gb|H76908, gb|AA605567, gb|T21932, gb|T22976 come from this gene. {Arabidopsis thaliana;} ^|^GB|AAN18141.1|23308…
A	MZ00052955	0.5855	1.50056	BS	0.132605	0.236911	0.564568	0.0470088	0.230968	NA
B	MZ00042455	0.254345	1.19279	BS	0.377426	0.409864	0.563995	0.0140997	0.122817	calreticulin {Parthenium argentatum;}
B	MZ00001969	0.0771497	1.05493	BS	0.709309	0.554053	0.563472	0.000848361	0.0323107	unknown protein {Oryza sativa (japonica cultivar-group);}
B	MZ00024133	0.487507	1.40202	BS	0.0469157	0.136812	0.563451	0.00371183	0.0629105	germin protein type 1 - rice {Oryza sativa;} ^|^GB|BAD05770.1|40253834|AP005531 germin protein type 1 {Oryza sativa (japonica cultivar-group);} ^|^GB|BAD05731.1|40253794|AP005505 germin protein type 1 {Oryza sativa (japonica cultivar-group);} ^|^GB|AAC04832.1|2655285|AF032971 germin-like protein 1 {Oryza sativa (japonica cultivar-group);}
A	MZ00035700	0.823196	1.76932	BS	0.0638866	0.159412	0.563229	0.0604153	0.260635	NA
B	MZ00019098	0.951237	1.93353	BS	0.00159031	0.0282028	0.562344	0.00595973	0.0771157	NA
A	MZ00036487	0.44636	1.3626	BS	0.0293246	0.10762	0.562191	0.000931946	0.0323107	Ubiquitin-like protein SMT3. {Oryza sativa;} ^|^PIR|T04102|T04102 smt3 protein - rice {Oryza sativa;} ^|^GB|CAA67922.1|1668773|OSSMT3 ubiquitin-like protein {Oryza sativa;} ^|^GB|BAB86095.1|19386713|AP003437 ubiquitin-like protein {Oryza sativa (japonica cultivar-group);} ^|^GB|BAB82439.1|18146762|AB016030 ubiquitin-related protein {Oryza sativa (japonica cultivar-group);}
A	MZ00047299	0.125584	1.09095	BS	0.747585	0.566869	0.561723	0.00674226	0.0821723	EL5 {Oryza sativa (japonica cultivar-group);}
B	MZ00003804	0.403092	1.32234	BS	0.0202337	0.0884107	0.5616	0.000329373	0.0227725	probable small nuclear ribonucleoprotein E [imported] - Arabidopsis thaliana {Arabidopsis thaliana;} ^|^GB|AAO64082.1|28973515|BT005662 putative small nuclear ribonucleoprotein E {Arabidopsis thaliana;} ^|^GB|AAM64436.1|21592486|AY086369 putative small nuclear ribonucleoprotein E {Arabidopsis thaliana;} ^|^GB|BAC43399.1|26452632|AK118809 putative small nuclear ribonucleoprotein E {Arabidopsis tha…
A	MZ00045306	0.346981	1.2719	BS	0.372545	0.406579	0.560958	0.114068	0.34685	reverse transcriptase {Zea mays;}
B	MZ00024085	0.63246	1.55021	BS	0.38409	0.413277	0.5608	0.281631	0.513366	pectate lyase (EC 4.2.2.2) - maize {Zea mays;} ^|^GB|AAA16476.1|405535|MZEALLERGB pectate lyase homolog {Zea mays;}
B	MZ00040561	0.668006	1.58887	BS	0.0121729	0.0702974	0.560624	0.00446559	0.0675772	hypothetical protein a - maize transposable element Ac {Zea mays;} ^|^GB|CAA29005.1|22113|ZMAC1 ORFa {Zea mays;}
B	MZ00016570	0.606422	1.52248	BS	0.187219	0.283885	0.560289	0.0830075	0.301092	unknown {Oryza sativa (japonica cultivar-group);}
B	MZ00039483	-0.589075	1.50428	ME	0.684732	0.545579	0.559759	0.309183	0.533749	NA
A	MZ00046926	0.679859	1.60198	BS	0.0102129	0.0638477	0.559046	0.00421567	0.065636	drought inducible 22 kD protein {Saccharum officinarum;}
B	MZ00018547	0.466847	1.38209	BS	0.228112	0.316374	0.558557	0.0716376	0.282484	putative heat-shock protein {Oryza sativa (japonica cultivar-group);} ^|^GB|BAB32902.1|13122421|AP003047 putative heat-shock protein {Oryza sativa (japonica cultivar-group);}
A	MZ00015086	0.655017	1.57463	BS	0.244857	0.327667	0.557767	0.164624	0.406179	RAB1A {Lotus corniculatus var. japonicus;}
B	MZ00048367	0.80797	1.75075	BS	0.0185084	0.084958	0.557732	0.0191081	0.143752	putative homeodomain protein {Oryza sativa (japonica cultivar-group);}
B	MZ00036121	-0.207019	1.1543	ME	0.339671	0.388039	0.555293	0.00345983	0.0606749	polyubiquitin {Clusia minor;}
B	MZ00050037	0.302368	1.23317	BS	0.787698	0.579884	0.555108	0.72779	0.710816	NA
B	MZ00002740	0.347875	1.27268	BS	0.110041	0.21283	0.555028	0.00256922	0.0515486	OSJNBa0065O17.13 {Oryza sativa (japonica cultivar-group);}
A	MZ00050522	0.586125	1.50121	BS	0.0479797	0.138102	0.554136	0.0128772	0.117182	putative calcium-dependent protein kinase {Oryza sativa (japonica cultivar-group);}
B	MZ00036224	-0.0980623	1.07033	ME	0.574485	0.503577	0.553689	0.171785	0.415621	OSJNBb0011N17.8 {Oryza sativa (japonica cultivar-group);}
A	MZ00023230	0.829649	1.77725	BS	0.000614118	0.0194087	0.553554	0.00136026	0.0391264	unknown protein {Oryza sativa (japonica cultivar-group);} ^|^GB|AAK31281.1|13569997|AC079890 unknown protein {Oryza sativa (japonica cultivar-group);} ^|^GB|AAL79781.1|18873835|AC079874 unknown protein {Oryza sativa (japonica cultivar-group);}
B	MZ00036366	0.12998	1.09428	BS	0.527592	0.484142	0.552929	0.236144	0.479046	NA
A	MZ00036564	0.115373	1.08326	BS	0.802798	0.584089	0.551895	0.0164824	0.133443	NA
B	MZ00047612	0.33508	1.26145	BS	0.0915538	0.191635	0.551339	0.00189999	0.0449677	unknown protein {Arabidopsis thaliana;} ^|^GB|AAM13874.1|20259508|AY091053 unknown protein {Arabidopsis thaliana;}
B	MZ00036093	0.242945	1.18341	BS	0.469233	0.458692	0.550513	0.0362075	0.202295	NA
B	MZ00036075	1.10439	2.15008	BS	0.000288909	0.0154059	0.550005	0.00319581	0.0578967	NA
B	MZ00047912	0.3485	1.27324	BS	0.161385	0.262478	0.549934	0.010896	0.106385	OSJNBa0043L24.19 {Oryza sativa (japonica cultivar-group);}
B	MZ00043432	0.466547	1.3818	BS	0.10957	0.212375	0.54879	0.0269435	0.172303	hypothetical protein At2g32430 [imported] - Arabidopsis thaliana {Arabidopsis thaliana;} ^|^GB|AAO42172.1|28393502|BT004151 unknown protein {Arabidopsis thaliana;} ^|^GB|AAC69935.1|3831453|AC005700 unknown protein {Arabidopsis thaliana;}
B	MZ00048442	-0.153062	1.11193	ME	0.550185	0.493365	0.548784	0.0345618	0.197343	putative fatty acid elongase {Oryza sativa (japonica cultivar-group);}
B	MZ00040278	-0.0530835	1.03748	ME	0.872059	0.604869	0.547863	0.0100925	0.102626	NA
B	MZ00034062	0.437973	1.3547	BS	0.00932561	0.0616541	0.547758	0.000428777	0.0252575	HGA1 {Hordeum vulgare;}
B	MZ00020779	0.109602	1.07893	BS	0.56264	0.498775	0.54771	0.269021	0.504553	polygalacturonase-inhibitor protein {Citrus sp. cv. Sainumphung;}
B	MZ00027536	0.0899831	1.06436	BS	0.452593	0.449775	0.547637	0.0594622	0.259024	hypothetical protein {Oryza sativa (japonica cultivar-group);}
B	MZ00037235	-0.0161075	1.01123	ME	0.688766	0.5469	0.547197	0.0152855	0.129324	OSJNBa0058K23.6 {Oryza sativa (japonica cultivar-group);}
A	MZ00050766	-0.324948	1.25262	ME	0.2301	0.317313	0.547087	0.0125513	0.115738	putative protein kinase {Arabidopsis thaliana;}
A	MZ00012307	1.31141	2.48184	BS	0.00166731	0.0287718	0.547064	0.0274157	0.173593	NA
B	MZ00030156	0.168829	1.12415	BS	0.541619	0.489905	0.546998	0.111617	0.343515	hypothetical protein {Oryza sativa (japonica cultivar-group);} ^|^GB|AAG13576.1|10140744|AC037425 hypothetical protein {Oryza sativa (japonica cultivar-group);}
B	MZ00022799	1.47815	2.78591	BS	0.622088	0.521139	0.54414	0.67884	0.699409	putative cationic amino acid transporter {Oryza sativa (japonica cultivar-group);}
B	MZ00049806	0.448311	1.36444	BS	0.582347	0.506594	0.544101	0.407975	0.593428	hypothetical protein {Oryza sativa (japonica cultivar-group);}
B	MZ00044019	0.856633	1.81081	BS	0.774394	0.575087	0.544066	0.691904	0.701781	hypothetical protein similar toRuv DNA-helicase {Oryza sativa (japonica cultivar-group);}
A	MZ00045317	0.141175	1.1028	BS	0.787604	0.579884	0.543186	0.0990863	0.325367	putative transposase {Zea mays;}
B	MZ00037356	0.577569	1.49233	BS	0.257445	0.335679	0.543	0.101655	0.329534	NA
B	MZ00016129	-0.142333	1.10369	ME	0.521041	0.481943	0.542159	0.00875487	0.0947268	putative riboflavin biosynthesis protein ribA {Oryza sativa (japonica cultivar-group);} ^|^GB|BAD09287.1|42408149|AP004213 putative riboflavin biosynthesis protein ribA {Oryza sativa (japonica cultivar-group);}
A	MZ00026228	0.334195	1.26067	BS	0.102943	0.204771	0.539846	0.00216907	0.0480826	putative pyrophosphate--fructose-6-phosphate1 phosphotransferase {Oryza sativa (japonica cultivar-group);} ^|^GB|BAB55499.1|14090340|AP002972 putatative pyrophosphate--fructose-6-phosphate1 phosphotransferase {Oryza sativa (japonica cultivar-group);}
A	MZ00041634	0.989933	1.98609	BS	0.244644	0.327579	0.539837	0.22346	0.467461	hypothetical protein {Sporobolus stapfianus;}
B	MZ00055118	0.53612	1.45007	BS	0.0491738	0.139765	0.539783	0.00906042	0.096757	NA
B	MZ00055098	0.425748	1.34327	BS	0.0147465	0.0770042	0.539563	0.000366427	0.0242125	#N/A
B	MZ00004879	0.273186	1.20847	BS	0.258534	0.336776	0.53925	0.0040667	0.0648853	NA
A	MZ00052292	4.09755	17.1192	BS	0.00119396	0.0248919	0.537177	0.303299	0.530626	NA
B	MZ00050036	0.652781	1.5722	BS	0.00679183	0.0526368	0.537153	0.00286919	0.0552311	hypothetical protein similar to Arabidopsis thaliana chromosome 1, F27J15.26 {Oryza sativa (japonica cultivar-group);}
B	MZ00034886	0.729476	1.65804	BS	0.0689237	0.165451	0.537054	0.0395335	0.211349	NA
B	MZ00013950	0.683606	1.60615	BS	0.00831441	0.058296	0.536797	0.00404997	0.0648853	NA
B	MZ00026202	-0.0429637	1.03023	ME	0.896159	0.611561	0.536537	0.0435589	0.222803	putative PH domain containing protein {Oryza sativa (japonica cultivar-group);}
B	MZ00048810	0.372773	1.29484	BS	0.572748	0.502986	0.536215	0.289989	0.520525	hypothetical protein {Oryza sativa (japonica cultivar-group);} ^|^GB|BAB39915.1|13486678|AP002912 hypothetical protein {Oryza sativa (japonica cultivar-group);}
B	MZ00021659	0.167178	1.12286	BS	0.515981	0.480259	0.53583	0.016146	0.132221	Hypothetical protein {Oryza sativa (japonica cultivar-group);}
A	MZ00035011	0.587521	1.50266	BS	0.0193575	0.0864556	0.535732	0.00598505	0.0771157	Histone H2B.4. {Zea mays;} ^|^PIR|T02035|T02035 histone H2B - maize {Zea mays;} ^|^GB|CAA49585.1|577819|SMH2B4A H2B histone {Zea mays;}
A	MZ00024935	-0.302191	1.23302	ME	0.567676	0.500912	0.535711	0.0453226	0.227797	beta-glucosidase {Musa acuminata;}
B	MZ00049182	0.520499	1.43445	BS	0.278561	0.349272	0.535058	0.153502	0.393737	OSJNBb0086G13.12 {Oryza sativa (japonica cultivar-group);}
B	MZ00037416	0.562964	1.4773	BS	0.109278	0.212035	0.53417	0.0340928	0.196024	putative receptor kinase {Oryza sativa (japonica cultivar-group);}
B	MZ00037484	-0.446658	1.36288	ME	0.130194	0.23475	0.534134	0.0204993	0.149979	NA
A	MZ00012960	0.811991	1.75563	BS	0.00842027	0.0585497	0.533882	0.0115601	0.109935	putative cytochrome P450(Obtusifoliol 14-alpha demethylase) {Oryza sativa (japonica cultivar-group);} ^|^GB|BAC20841.1|23617163|AP005188 putative cytochrome P450(Obtusifoliol 14-alpha demethylase) {Oryza sativa (japonica cultivar-group);}
B	MZ00037483	0.471815	1.38685	BS	0.564401	0.499549	0.533485	0.331178	0.547141	NA
A	MZ00044271	0.507616	1.4217	BS	0.0224455	0.0928937	0.533083	0.00177816	0.0441935	putative proline oxidase {Oryza sativa (japonica cultivar-group);} ^|^GB|AAG13467.1|10140631|AC026758 putative proline oxidase {Oryza sativa (japonica cultivar-group);}
A	MZ00051147	0.956944	1.94119	BS	0.786029	0.579483	0.532837	0.68489	0.700064	hypothetical protein {Oryza sativa (japonica cultivar-group);} ^|^GB|AAG60191.1|12597883|AC084763 hypothetical protein {Oryza sativa (japonica cultivar-group);}
B	MZ00025109	1.06204	2.08788	BS	0.00112654	0.024646	0.531789	0.0103933	0.104841	Dehydrin DHN1 (M3) (RAB-17 protein). {Zea mays;} ^|^PIR|S08633|S08633 RAB-17 protein - maize {Zea mays;} ^|^GB|CAA34123.1|295856|ZMRAB17G RAB-17 {Zea mays;}
B	MZ00039157	0.319024	1.24749	BS	0.138487	0.241789	0.531671	0.00601454	0.0771507	drought-induced hydrophobic protein {Oryza sativa (japonica cultivar-group);} ^|^GB|AAM46894.1|21314334|AF503583 early drought induced protein {Oryza sativa (indica cultivar-group);}
B	MZ00037574	0.146572	1.10694	BS	0.510515	0.477198	0.53165	0.0108754	0.106385	NA
A	MZ00030980	0.641681	1.56015	BS	0.106978	0.209676	0.531529	0.0395015	0.211264	major intrinsic protein-like {Oryza sativa (japonica cultivar-group);} ^|^GB|BAD10306.1|42409054|AP005405 major intrinsic protein-like {Oryza sativa (japonica cultivar-group);}
A	MZ00036620	-0.260071	1.19754	ME	0.429855	0.438409	0.531095	0.0444539	0.22578	17.5 kDa class II heat shock protein. {Zea mays;} ^|^PIR|S14998|S14998 heat shock protein 18 (clone c9) - maize {Zea mays;} ^|^GB|CAA38013.1|22339|ZMHSP18K2 18kDa heat shock protein {Zea mays;}
A	MZ00031760	0.64906	1.56815	BS	0.340382	0.38838	0.530811	0.141178	0.380999	NA
B	MZ00054814	0.989133	1.98499	BS	0.000192091	0.0134944	0.530575	0.00124724	0.0377837	NA
A	MZ00040056	0.207692	1.15484	BS	0.544471	0.491329	0.530447	0.0455313	0.2282	ubiquitin / ribosomal protein CEP52 - rice {Oryza sativa;} ^|^GB|BAA02154.1|303857|RICRPOLYP ubiquitin/ribosomal polyprotein {Oryza sativa (japonica cultivar-group);} ^|^GB|BAB33150.1|13358808|AB047856 ubiquitin fused to ribosomal protein L40 {Oryza sativa;} ^|^GB|BAB33149.1|13358806|AB047855 ubiquitin fused to ribosomal protein L40 {Oryza sativa;}
B	MZ00054846	0.732884	1.66196	BS	0.0136349	0.0741028	0.530392	0.0120456	0.112215	DNA-binding protein ABF1 - wild oat (fragment) {Avena fatua;} ^|^GB|CAA88326.1|1159877|AFABF1 DNA-binding protein {Avena fatua;}
B	MZ00007783	1.39336	2.6269	BS	0.00461548	0.0440783	0.529107	0.0732313	0.285266	NA
B	MZ00014584	0.0990209	1.07105	BS	0.717799	0.557088	0.528818	0.0511721	0.240253	NA
B	MZ00043062	-0.158976	1.11649	ME	0.610655	0.517011	0.528805	0.0413562	0.216202	putative 60S ribosomal protein L12 {Oryza sativa (japonica cultivar-group);}
A	MZ00010430	0.0223082	1.01558	BS	0.900688	0.612349	0.52802	0.0784127	0.293142	At3g09480 {Arabidopsis thaliana;} ^|^GB|AAF23280.1|6682228|AC016661 putative histone H2B {Arabidopsis thaliana;}
A	MZ00044569	0.58556	1.50062	BS	0.00582245	0.0489192	0.527877	0.00105161	0.0350296	putative receptor protein kinase {Oryza sativa (japonica cultivar-group);}
B	MZ00032650	-0.306198	1.23645	ME	0.525531	0.483369	0.527708	0.0748619	0.287887	OSJNBa0060N03.10 {Oryza sativa (japonica cultivar-group);}
A	MZ00035894	0.157801	1.11559	BS	0.552322	0.494287	0.527629	0.0128062	0.116921	NAM {Petunia x hybrida;} ^|^GB|CAA63101.1|1279640|PHDNANAM NAM {Petunia x hybrida;}
B	MZ00035424	0.467291	1.38251	BS	0.0410183	0.127081	0.527535	0.0035319	0.0614524	NA
A	MZ00026307	0.742602	1.67319	BS	0.00254589	0.0338895	0.525795	0.00284833	0.0540071	GSK-3-like protein MsK4 {Medicago sativa;}
A	MZ00035024	0.195328	1.14498	BS	0.642786	0.530478	0.525497	0.0576164	0.25552	NA
A	MZ00008203	0.112629	1.0812	BS	0.579425	0.505425	0.525351	0.0146744	0.126162	NA
B	MZ00003994	-0.018947	1.01322	ME	0.940523	0.622356	0.525019	0.0195577	0.146213	unknown protein {Oryza sativa (japonica cultivar-group);}
B	MZ00047789	-0.0721901	1.05131	ME	0.83304	0.592382	0.524434	0.0239729	0.162935	hypothetical protein {Oryza sativa (indica cultivar-group);}
B	MZ00042974	0.719505	1.64662	BS	0.0550711	0.147408	0.523965	0.053735	0.246706	herbicide safener binding protein 1 - maize {Zea mays;} ^|^GB|AAC12715.1|2921304|AF033496 herbicide safener binding protein {Zea mays;}
A	MZ00003224	0.487412	1.40193	BS	0.0219813	0.0918556	0.523688	0.0021363	0.0471524	putative nitrate transporter {Oryza sativa (japonica cultivar-group);} ^|^GB|AAK15441.1|13194223|AC037426 putative nitrate transporter {Oryza sativa (japonica cultivar-group);}
B	MZ00013753	-0.445011	1.36132	ME	0.257374	0.335627	0.522253	0.0533039	0.245585	ATP-dependent Clp protease ATP-binding subunit precursor {Oryza sativa (indica cultivar-group);}
B	MZ00018848	0.381901	1.30306	BS	0.0715539	0.168721	0.521365	0.00461897	0.0684013	NA
B	MZ00001804	0.0480778	1.03389	BS	0.78735	0.579884	0.521211	0.0323836	0.190577	hypothetical protein {Oryza sativa (japonica cultivar-group);} ^|^GB|AAG21907.1|10716609|AC026815 hypothetical protein {Oryza sativa (japonica cultivar-group);}
B	MZ00033926	0.134502	1.09771	BS	0.335236	0.385257	0.521165	0.0203381	0.149463	hypothetical protein-like protein {Sorghum bicolor;}
A	MZ00005502	0.695399	1.61933	BS	0.00528269	0.0465012	0.520902	0.00370843	0.0628849	putative receptor kinase {Oryza sativa (japonica cultivar-group);} ^|^GB|BAA94519.1|7573610|AP001800 unnamed protein product; ESTs AU032341(R3918),AU071016(R10613) correspond to a region of the predicted gene. Similar to Arabidopsis thaliana chromosome 4, BAC F9D16; putative receptor kinase (AL035394) {Oryza sativa (japonica cultivar-group);}
B	MZ00036210	1.50199	2.83232	BS	0.107581	0.210297	0.520772	0.27494	0.508667	probable cytochrome P450 monooxygenase - maize (fragment) {Zea mays;} ^|^GB|CAA06156.1|2995384|ZMAJ4810 cytochrome P450 monooxygenase {Zea mays;}
A	MZ00038074	-0.230594	1.17332	ME	0.333646	0.3842	0.520661	0.00468554	0.0686718	glutaredoxin - rice {Oryza sativa;} ^|^GB|CAE04729.1|32489526|OSJN00169 OSJNBa0043L24.17 {Oryza sativa (japonica cultivar-group);} ^|^GB|BAA20071.1|2114207|D86744 glutaredoxin {Oryza sativa (japonica cultivar-group);}
B	MZ00014475	0.843295	1.79414	BS	0.735945	0.563056	0.520154	0.751211	0.716266	tonneau 1 {Oryza sativa (japonica cultivar-group);}
A	MZ00050723	0.451914	1.36785	BS	0.0523548	0.144022	0.520046	0.00535926	0.0737325	OSJNBb0020O11.1 {Oryza sativa (japonica cultivar-group);}
A	MZ00048283	0.370337	1.29266	BS	0.277497	0.348905	0.519881	0.0454386	0.227815	suppressor-like protein {Oryza sativa (japonica cultivar-group);} ^|^GB|BAD09436.1|42408281|AP004558 suppressor-like protein {Oryza sativa (japonica cultivar-group);}
A	MZ00039626	0.209787	1.15652	BS	0.231445	0.318361	0.519174	0.00235823	0.0498809	drought-induced hydrophobic protein {Oryza sativa (japonica cultivar-group);} ^|^GB|AAM46894.1|21314334|AF503583 early drought induced protein {Oryza sativa (indica cultivar-group);}
B	MZ00049356	0.474633	1.38956	BS	0.0238624	0.0962325	0.518793	0.00252758	0.0509997	OSJNBa0091D06.24 {Oryza sativa (japonica cultivar-group);} ^|^GB|CAE02778.1|32488096|OSJN00022 OSJNBa0011L07.2 {Oryza sativa (japonica cultivar-group);}
B	MZ00042739	0.0255102	1.01784	BS	0.994157	0.634385	0.518447	0.0126756	0.116331	WRKY transcription factor {Oryza sativa (japonica cultivar-group);}
A	MZ00051338	0.870404	1.82817	BS	0.00229337	0.0324311	0.518344	0.00585109	0.0766551	OSJNBa0011J08.14 {Oryza sativa (japonica cultivar-group);}
A	MZ00047983	1.35048	2.54998	BS	0.000353822	0.0167533	0.517903	0.0158479	0.130671	hypothetical protein F4D11.100 - Arabidopsis thaliana {Arabidopsis thaliana;} ^|^GB|CAA18591.1|3063700|ATF4D11 putative protein {Arabidopsis thaliana;} ^|^GB|CAB79987.1|7270174|ATCHRIV77 putative protein {Arabidopsis thaliana;}
B	MZ00037278	0.368034	1.29059	BS	0.254839	0.333961	0.517172	0.0815535	0.297729	tonoplast membrane integral protein ZmTIP2-2 {Zea mays;}
B	MZ00042550	0.313905	1.24307	BS	0.305442	0.366349	0.516802	0.076015	0.289582	hypothetical protein F15B8.20 - Arabidopsis thaliana {Arabidopsis thaliana;} ^|^GB|CAB41176.1|4678268|ATF15B8 putative protein {Arabidopsis thaliana;}
B	MZ00036289	0.310923	1.2405	BS	0.433713	0.440336	0.516758	0.0601288	0.260063	NA
B	MZ00017601	0.797951	1.73863	BS	0.00270606	0.0347882	0.515777	0.00504703	0.0708268	hydroperoxide lyase {Zea mays;}
B	MZ00048679	0.372327	1.29444	BS	0.199808	0.294447	0.515601	0.0203714	0.149572	putative RING-H2 finger protein RHG1a {Oryza sativa (japonica cultivar-group);} ^|^GB|BAD09949.1|42408731|AP004704 putative RING-H2 finger protein RHG1a {Oryza sativa (japonica cultivar-group);}
B	MZ00049539	0.28457	1.21805	BS	0.111128	0.214167	0.515364	0.00168989	0.0429414	aminoadipate-semialdehyde dehydrogenase-phosphopantetheinyl transferase {Homo sapiens;} ^|^GB|AAH15470.1|15930051|BC015470 aminoadipate-semialdehyde dehydrogenase-phosphopantetheinyl transferase {Homo sapiens;} ^|^GB|AAG30872.1|11120435|AF302110 alpha-aminoadipic semialdehyde dehydrogenase-phosphopantetheinyl transferase {Homo sapiens;}
A	MZ00045266	1.62712	3.08895	BS	0.218343	0.309368	0.514928	0.449404	0.611964	NA
A	MZ00048185	0.0780673	1.0556	BS	0.849435	0.59777	0.51478	0.0282889	0.176914	hypothetical protein {Oryza sativa (japonica cultivar-group);}
B	MZ00037469	0.38113	1.30236	BS	0.25851	0.336776	0.51463	0.0344587	0.196965	dehydrin {Hordeum vulgare subsp. vulgare;}
A	MZ00001396	-0.043974	1.03095	ME	0.822256	0.588822	0.513915	0.0803024	0.295768	tubulin alpha {Oryza sativa (indica cultivar-group);}
A	MZ00045235	2.81047	7.01511	BS	0.0558924	0.148693	0.51356	0.487804	0.627797	NA
B	MZ00048676	0.72765	1.65594	BS	0.160104	0.261409	0.513094	0.171716	0.415621	expressed protein {Oryza sativa (japonica cultivar-group);} ^|^GB|AAP68392.1|31712088|AC138001 unknown protein {Oryza sativa (japonica cultivar-group);}
B	MZ00043004	0.342535	1.26798	BS	0.461144	0.453864	0.513067	0.143561	0.383743	cystatin - maize {Zea mays;} ^|^GB|BAA09666.1|1498133|D63342 cysteine proteinase inhibitor {Zea mays;}
B	MZ00019933	1.52566	2.87918	BS	0.00215968	0.0317787	0.511989	0.0850052	0.304574	unknown protein {Arabidopsis thaliana;} ^|^GB|AAL67081.1|18389276|AY074385 unknown protein {Arabidopsis thaliana;} ^|^GB|BAB10311.1|10177209|AB025637 unnamed protein product; gene_id:MVP7.11 pir||T04031 similar to unknown protein {Arabidopsis thaliana;}
B	MZ00043863	0.61324	1.52969	BS	0.0232684	0.0949284	0.511709	0.0110604	0.107365	protein kinase-like protein {Arabidopsis thaliana;}
B	MZ00017941	0.387432	1.30806	BS	0.0769428	0.175672	0.511547	0.00540756	0.0737596	unknown protein {Oryza sativa (japonica cultivar-group);}
B	MZ00049006	0.482805	1.39746	BS	0.251346	0.331873	0.510926	0.0941209	0.319707	putative polygalacturonase isoenzyme 1 beta subunit homolog {Oryza sativa (japonica cultivar-group);}
B	MZ00033567	-0.234802	1.17675	ME	0.375618	0.408634	0.510845	0.0138787	0.122209	ethylene responsive element binding factor, putative {Arabidopsis thaliana;} ^|^GB|AAM20649.1|20466664|AY099798 ethylene responsive element binding factor, putative {Arabidopsis thaliana;} ^|^GB|BAB62912.1|15207792|AB055883 ERF domain protein12 {Arabidopsis thaliana;}
A	MZ00016802	0.435282	1.35218	BS	0.0543937	0.146685	0.510464	0.00402857	0.064547	unknown protein {Oryza sativa (japonica cultivar-group);} ^|^GB|BAD07534.1|41052542|AP004049 unknown protein {Oryza sativa (japonica cultivar-group);}
A	MZ00039715	0.862153	1.81775	BS	0.0107399	0.0653322	0.510361	0.0306188	0.185055	OSJNBa0029H02.16 {Oryza sativa (japonica cultivar-group);} ^|^GB|CAD41495.1|21740516|OSJN00025 OSJNBa0029H02.11 {Oryza sativa (japonica cultivar-group);} ^|^GB|CAC09501.1|10241664|H0711G06 putative 60s Ribosomal protein L25 {Oryza sativa (indica cultivar-group);}
A	MZ00036497	-0.112564	1.08115	ME	0.74476	0.565783	0.509741	0.0107621	0.106263	OSJNBb0004A17.1 {Oryza sativa (japonica cultivar-group);}
B	MZ00030198	0.6067	1.52277	BS	0.116112	0.220112	0.508853	0.0960208	0.321751	putative senescence-associated protein {Oryza sativa (japonica cultivar-group);}
A	MZ00048207	0.175735	1.12954	BS	0.336966	0.386511	0.50827	0.00241099	0.0498809	amino acid transport protein AAP2 - Arabidopsis thaliana {Arabidopsis thaliana;} ^|^GB|AAL91247.1|19699271|AY090341 AT5g09220/T5E8_20 {Arabidopsis thaliana;} ^|^GB|CAC05448.1|9955509|ATT5E8 amino acid transport protein AAP2 {Arabidopsis thaliana;} ^|^GB|CAA50672.1|510236|ATAAP2 amine acid permease {Arabidopsis thaliana;}
A	MZ00045462	1.67843	3.20079	BS	0.129203	0.233728	0.508257	0.428233	0.603232	NA
A	MZ00035070	0.0407441	1.02864	BS	0.839	0.594362	0.508024	0.302845	0.530342	histone H4 - Arabidopsis thaliana {Arabidopsis thaliana;} ^|^PIR|S06904|S06904 histone H4 - Arabidopsis thaliana {Arabidopsis thaliana;} ^|^PIR|S60475|HSPM4 histone H4 - garden pea {Pisum sativum;} ^|^PIR|A25642|HSZM4 histone H4 - maize {Zea mays;} ^|^GB|BAD07563.1|41052706|AP004071 histone H4 {Oryza sativa (japonica cultivar-group);} ^|^GB|CAD41377.2|21742238|OSJN00188 OSJNBa0088A01.17 {Oryza sa…
B	MZ00049297	0.0228892	1.01599	BS	0.905912	0.613879	0.50723	0.120226	0.355357	heavy meromyosin-like protein {Oryza sativa (japonica cultivar-group);} ^|^GB|AAO24913.1|27819509|AC087096 unknown protein {Oryza sativa (japonica cultivar-group);}
B	MZ00018319	-0.0665971	1.04724	ME	0.865647	0.602655	0.507174	0.713975	0.707828	hypothetical protein F8D20.40 - Arabidopsis thaliana {Arabidopsis thaliana;} ^|^GB|CAA20023.1|3367571|ATF8D20 putative protein {Arabidopsis thaliana;} ^|^GB|CAB80269.1|7270504|ATCHRIV83 putative protein {Arabidopsis thaliana;}
B	MZ00030174	-0.225732	1.16937	ME	0.66372	0.538251	0.50674	0.137028	0.375606	putative beta 1,3-glucanase {Oryza sativa (japonica cultivar-group);}
B	MZ00036186	0.570977	1.48553	BS	0.0605096	0.155401	0.506049	0.0250632	0.166261	CDH1-D {Gallus gallus;}
B	MZ00036191	0.329293	1.2564	BS	0.0994199	0.201243	0.506027	0.00292188	0.0555428	putative WD-repeat containing protein {Oryza sativa (japonica cultivar-group);} ^|^GB|AAK27816.1|13489182|AC022457 putative WD-repeat containing protein {Oryza sativa (japonica cultivar-group);}
B	MZ00023640	0.657695	1.57756	BS	0.000862166	0.0217777	0.506006	0.000491828	0.0259719	NA
A	MZ00017004	0.740035	1.67022	BS	0.629451	0.524242	0.505638	0.614517	0.677482	ethylene response element binding protein {Triticum aestivum;}
B	MZ00037213	0.459443	1.37501	BS	0.0433263	0.130974	0.505228	0.00386048	0.0639547	NA
A	MZ00046711	-0.0847406	1.0605	ME	0.751402	0.567592	0.504853	0.0162735	0.13282	zinc finger protein-like protein {Oryza sativa (japonica cultivar-group);}
A	MZ00050692	0.639876	1.5582	BS	0.0185875	0.084958	0.504412	0.00991215	0.101435	NA
B	MZ00043781	-0.566534	1.48096	ME	0.253036	0.332679	0.503587	0.0788553	0.293824	lipoxygenase {Zea mays;}
A	MZ00029878	0.328584	1.25578	BS	0.217177	0.308518	0.503139	0.0110703	0.107365	OSJNBa0095E20.4 {Oryza sativa (japonica cultivar-group);}
B	MZ00034558	0.229905	1.17276	BS	0.448181	0.44735	0.502871	0.190264	0.435776	hypothetical protein {Zea mays;}
B	MZ00039229	0.172667	1.12714	BS	0.482853	0.464869	0.502766	0.00834546	0.0928989	putative SR-like splicing factor {Arabidopsis thaliana;}
B	MZ00004882	0.755217	1.68789	BS	0.00386695	0.0406432	0.502649	0.00504574	0.0708268	NA
B	MZ00034171	0.255378	1.19365	BS	0.50132	0.47325	0.501894	0.0544089	0.248324	#N/A
A	MZ00041050	0.0597039	1.04225	BS	0.711485	0.554877	0.501418	0.00813368	0.0907816	ubiquitin precursor {Hevea brasiliensis;}
A	MZ00000136	0.680872	1.60311	BS	0.0222188	0.0923693	0.501059	0.0197581	0.147437	calcium-dependent protein kinase (EC 2.7.1.-) - mung bean {Vigna radiata;} ^|^GB|AAC49405.1|967125|VRU08140 calcium dependent protein kinase {Vigna radiata;}
B	MZ00051839	-0.236017	1.17774	ME	0.526338	0.483486	0.500831	0.0411751	0.216131	hypothetical protein {Oryza sativa (japonica cultivar-group);}
B	MZ00048663	-0.121946	1.0882	ME	0.82004	0.588651	0.500728	0.430788	0.604348	putative high-affinity potassium transporter {Oryza sativa (japonica cultivar-group);}
B	MZ00052102	0.884167	1.8457	BS	0.0663585	0.16209	0.50014	0.129502	0.36651	Putative NAM (no apical meristem) protein {Oryza sativa (japonica cultivar-group);}
A	MZ00035909	0.806008	1.74837	BS	0.00228446	0.0323635	0.499695	0.00503623	0.0703929	putative CBL-interacting protein kinase {Oryza sativa (japonica cultivar-group);} ^|^GB|BAD09899.1|42408679|AP004702 putative CBL-interacting protein kinase {Oryza sativa (japonica cultivar-group);}
B	MZ00048756	0.703289	1.62821	BS	0.139822	0.242992	0.49928	0.145019	0.384959	putative amino acid permease 6 {Oryza sativa (japonica cultivar-group);} ^|^GB|BAC06204.1|21952788|AP003227 putative amino acid permease 6 {Oryza sativa (japonica cultivar-group);}
A	MZ00047579	0.84327	1.79411	BS	0.00080268	0.0214392	0.499003	0.00267063	0.0526974	OSJNBa0068L06.14 {Oryza sativa (japonica cultivar-group);}
B	MZ00037198	0.706529	1.63187	BS	0.0677548	0.164021	0.498972	0.0668116	0.273819	NA
B	MZ00001727	0.9716	1.96101	BS	0.0791337	0.177774	0.498644	0.182434	0.426999	probable ubiquitin [imported] - Arabidopsis thaliana {Arabidopsis thaliana;} ^|^GB|AAO11610.1|27363382|BT002694 At2g46500/F11C10.19 {Arabidopsis thaliana;} ^|^GB|AAL31898.1|16930425|AF419566 At2g46500/F11C10.19 {Arabidopsis thaliana;} ^|^GB|AAM15268.1|20197828|AC006526 expressed protein {Arabidopsis thaliana;} ^|^GB|AAD20161.1|4415931|AC006418 expressed protein {Arabidopsis thaliana;}
A	MZ00054154	1.01467	2.02044	BS	0.915866	0.616313	0.49856	0.734063	0.712195	NA
B	MZ00017669	-0.109754	1.07904	ME	0.63386	0.526424	0.498241	0.072267	0.283358	ATP-dependent Clp protease ATP-binding subunit precursor {Oryza sativa (indica cultivar-group);}
B	MZ00033991	1.14646	2.2137	BS	0.00537402	0.0467384	0.498115	0.0583577	0.256799	putative glutathione transporter {Oryza sativa (japonica cultivar-group);} ^|^GB|BAD09683.1|42408503|AP004620 putative glutathione transporter {Oryza sativa (japonica cultivar-group);}
B	MZ00038621	1.01943	2.02712	BS	0.0204722	0.0889178	0.498112	0.0716168	0.282484	putative reductase {Oryza sativa (japonica cultivar-group);}
B	MZ00051891	1.08609	2.12297	BS	0.00185461	0.0300512	0.497599	0.0216045	0.153598	putative inositol 1,4,5-trisphosphate 5-phosphatase {Oryza sativa (japonica cultivar-group);}
B	MZ00048386	0.548087	1.46215	BS	0.00437211	0.0430756	0.497237	0.000971205	0.0338614	WRKY13 {Oryza sativa (japonica cultivar-group);} ^|^GB|BAB03367.1|9558431|AP002486 unnamed protein product; Similar to Ipomoea batatas SPF1 protein (S51529) {Oryza sativa (japonica cultivar-group);}
A	MZ00010541	0.065621	1.04654	BS	0.783931	0.57899	0.497182	0.00446715	0.0676303	NA
B	MZ00036145	1.1969	2.29246	BS	0.00193996	0.0308164	0.496023	0.031597	0.188842	hypothetical protein F9L1.21 [imported] - Arabidopsis thaliana {Arabidopsis thaliana;} ^|^GB|AAD39655.1|5103825|F9L1 ESTs gb|AA650895, gb|AA720043 and gb|R29777 come from this gene. {Arabidopsis thaliana;} ^|^GB|AAM13386.1|20260078|AY093387 unknown protein {Arabidopsis thaliana;} ^|^GB|AAM64267.1|21592316|AY086188 unknown {Arabidopsis thaliana;} ^|^GB|AAL32782.1|17065256|AY062704 Unknown protein …
B	MZ00018536	0.20024	1.14889	BS	0.474684	0.461006	0.495255	0.0227607	0.157956	abscisic stress ripening protein homolog {Prunus armeniaca;}
B	MZ00007625	-0.161815	1.11869	ME	0.656255	0.535322	0.493737	0.0331147	0.192892	Unknown protein {Oryza sativa (japonica cultivar-group);}
B	MZ00042992	0.714139	1.6405	BS	0.0218244	0.0916472	0.493375	0.0275255	0.173822	OSJNBa0043A12.6 {Oryza sativa (japonica cultivar-group);}
A	MZ00029210	0.123253	1.08919	BS	0.747836	0.566869	0.49329	0.277608	0.510889	putative calcium-binding protein {Oryza sativa (japonica cultivar-group);} ^|^GB|AAL77132.1|18652498|AC098566 Putative calcium-binding protein {Oryza sativa;}
A	MZ00028839	0.249954	1.18917	BS	0.807863	0.585251	0.49199	0.291347	0.521018	OSJNBb0089B03.12 {Oryza sativa (japonica cultivar-group);}
B	MZ00035605	0.754882	1.68749	BS	0.0331978	0.114472	0.49097	0.0507461	0.239595	putative c-type cytochrome biogenesis protein {Oryza sativa (japonica cultivar-group);}
B	MZ00016466	0.329513	1.25659	BS	0.118609	0.222645	0.490743	0.00721671	0.0855538	putative protein kinase, PF00069 {Oryza sativa (japonica cultivar-group);}
A	MZ00036491	0.0503315	1.0355	BS	0.991245	0.63379	0.490432	0.227381	0.471131	AT3g27160/MYF5_3 {Arabidopsis thaliana;} ^|^GB|AAK64005.1|14532554|AY039901 AT3g27160/MYF5_3 {Arabidopsis thaliana;}
B	MZ00033721	0.657616	1.57747	BS	0.0921235	0.192314	0.490332	0.077623	0.291395	NA
A	MZ00045237	1.53424	2.89635	BS	0.205864	0.298951	0.490163	0.54677	0.65105	NA
B	MZ00050046	0.530103	1.44403	BS	0.0861525	0.185872	0.489862	0.0183607	0.140873	putative protein serine/threonine kinase {Oryza sativa (japonica cultivar-group);}
B	MZ00042693	0.24362	1.18396	BS	0.27007	0.344475	0.489376	0.0109681	0.106797	At5g64430 {Arabidopsis thaliana;} ^|^GB|AAM13312.1|20259930|AY093313 unknown protein {Arabidopsis thaliana;} ^|^GB|AAM12961.1|20260126|AY092962 unknown protein {Arabidopsis thaliana;} ^|^GB|AAL32612.1|17064916|AY062534 Unknown protein {Arabidopsis thaliana;} ^|^GB|BAB11604.1|10178224|AB025640 unnamed protein product; contains similarity to unknown protein gb|AAD14519.1 gene_id:T12B11.2 {Arabidops…
B	MZ00002315	0.52119	1.43514	BS	0.00169099	0.0289965	0.489128	0.000242497	0.0204187	cinnamate 4-hydroxylase {Mesembryanthemum crystallinum;}
A	MZ00041733	0.114306	1.08245	BS	0.503633	0.474307	0.488783	0.0466702	0.230609	contains EST AU081354(R0069) similar to Arabidopsis thaliana chromosome 4, At4g15093 unknown protein {Oryza sativa (japonica cultivar-group);} ^|^GB|BAC06208.1|21952792|AP003227 contains EST AU081354(R0069) similar to Arabidopsis thaliana chromosome 4, At4g15093 unknown protein {Oryza sativa (japonica cultivar-group);}
A	MZ00005911	0.866011	1.82262	BS	0.0647947	0.160021	0.48847	0.119966	0.355168	NA
B	MZ00036303	0.250396	1.18953	BS	0.511986	0.47828	0.488003	0.047509	0.232419	dnaK-type molecular chaperone hsp70.5 - maize (fragment) {Zea mays;} ^|^GB|CAA55184.1|498775|ZMHSP705 heat shock protein 70 kDa {Zea mays;}
A	MZ00041242	0.0803183	1.05725	BS	0.848277	0.597529	0.488002	0.103438	0.332401	cysteine protease {Zea mays;}
A	MZ00005691	-0.15915	1.11663	ME	0.593834	0.510873	0.487906	0.0598104	0.259409	putative receptor kinase {Arabidopsis thaliana;} ^|^GB|AAL07143.1|15810511|AY056294 putative receptor kinase {Arabidopsis thaliana;}
B	MZ00017506	0.286706	1.21985	BS	0.150047	0.252446	0.487844	0.0060669	0.0776711	AT3g24520/MOB24_5 {Arabidopsis thaliana;} ^|^GB|AAL06998.1|15810194|AY056111 AT3g24520/MOB24_5 {Arabidopsis thaliana;} ^|^GB|BAB02003.1|9294046|AB020746 unnamed protein product; contains similarity to heat shock transcription factor gene_id:MOB24.9 {Arabidopsis thaliana;}
B	MZ00054789	0.0499359	1.03522	BS	0.735828	0.563056	0.487691	0.00640033	0.0795363	putative PNGase (peptide N-glycanase) {Oryza sativa (japonica cultivar-group);}
B	MZ00016128	-0.423226	1.34092	ME	0.319925	0.375798	0.487659	0.0954736	0.320848	putative riboflavin biosynthesis protein ribA {Oryza sativa (japonica cultivar-group);} ^|^GB|BAD09287.1|42408149|AP004213 putative riboflavin biosynthesis protein ribA {Oryza sativa (japonica cultivar-group);}
B	MZ00018703	-0.105682	1.076	ME	0.824904	0.589766	0.487312	0.0143509	0.124672	unknown {Zea mays;}
B	MZ00038645	1.28876	2.44318	BS	0.204402	0.297911	0.487299	0.468618	0.620696	NA
A	MZ00050762	0.226661	1.17012	BS	0.569809	0.501742	0.487152	0.0654626	0.271235	pantoate--beta-alanine ligase {Oryza sativa (japonica cultivar-group);}
B	MZ00049767	0.626385	1.54369	BS	0.0825485	0.182064	0.486744	0.0430733	0.221527	OSJNBa0011J08.2 {Oryza sativa (japonica cultivar-group);} ^|^GB|CAD41318.1|21740960|OSJN00072 OSJNBa0020J04.23 {Oryza sativa (japonica cultivar-group);}
B	MZ00037346	0.547972	1.46203	BS	0.344406	0.390904	0.486605	0.195182	0.440512	NA
B	MZ00036411	0.643198	1.56179	BS	0.0687284	0.165166	0.486569	0.0550194	0.24955	40S ribosomal protein S16. {Oryza sativa;} ^|^PIR|T04083|T04083 probable ribosomal protein S16 - rice {Oryza sativa;} ^|^GB|AAA33916.1|538428|RICRPSAAA ribosomal protein S16 {Oryza sativa;}
B	MZ00042784	0.272944	1.20827	BS	0.621749	0.521056	0.486457	0.310219	0.534193	unknown protein {Arabidopsis thaliana;} ^|^GB|AAK59530.1|14334704|AY035025 unknown protein {Arabidopsis thaliana;} ^|^GB|BAB02315.1|11994356|AB017071 unnamed protein product; gene_id:MSJ11.24 unknown protein {Arabidopsis thaliana;}
B	MZ00002938	0.161052	1.1181	BS	0.570706	0.501921	0.486156	0.0548076	0.249284	type IIB calcium ATPase MCA5 {Medicago truncatula;}
B	MZ00001736	0.419626	1.33758	BS	0.0406369	0.126497	0.485999	0.00307485	0.0570587	phenylpropanoid:glucosyltransferase 1 {Nicotiana tabacum;}
B	MZ00042886	0.225061	1.16883	BS	0.356878	0.397744	0.485956	0.0117103	0.110731	Fructose-bisphosphate aldolase, cytoplasmic isozyme (EC 4.1.2.13). {Zea mays;} ^|^PIR|S07789|ADZM fructose-bisphosphate aldolase (EC 4.1.2.13), cytosolic - maize {Zea mays;} ^|^GB|CAA31366.1|295850|ZMALDOAR fructose bisphosphate aldolase {Zea mays;} ^|^GB|AAA33435.1|168420|MZEALD aldolase {Zea mays;}
B	MZ00023860	-0.343783	1.26908	ME	0.678779	0.543261	0.485659	0.464618	0.618892	OSJNBb0039L24.13 {Oryza sativa (japonica cultivar-group);}
B	MZ00045135	0.235202	1.17707	BS	0.799882	0.583265	0.485283	0.16396	0.405533	NA
A	MZ00051709	1.03036	2.04253	BS	0.0071476	0.0538971	0.485024	0.0249232	0.16527	OSJNBa0011L07.7 {Oryza sativa (japonica cultivar-group);}
A	MZ00046827	0.206725	1.15407	BS	0.956139	0.625239	0.484959	0.336128	0.551571	OSJNBa0069D17.1 {Oryza sativa (japonica cultivar-group);}
B	MZ00049452	0.651349	1.57064	BS	0.244818	0.327667	0.484117	0.301617	0.529185	#N/A
B	MZ00055165	0.361446	1.28471	BS	0.138121	0.241639	0.483351	0.0108304	0.106385	hypothetical protein {Oryza sativa (japonica cultivar-group);} ^|^GB|BAB86542.1|19571118|AP003566 hypothetical protein {Oryza sativa (japonica cultivar-group);} ^|^GB|BAB64118.1|15408712|AP003235 hypothetical protein similar to oligopeptide transporter {Oryza sativa (japonica cultivar-group);}
B	MZ00045911	0.754446	1.68698	BS	0.428376	0.437856	0.483202	0.409458	0.594104	NA
B	MZ00021333	0.332335	1.25905	BS	0.4091	0.428121	0.48179	0.052723	0.243678	NA
B	MZ00049048	1.5442	2.91642	BS	0.000184664	0.0133671	0.481758	0.0328954	0.192581	NA
A	MZ00048047	0.770575	1.70595	BS	0.0481576	0.138285	0.481654	0.106163	0.335571	unknown protein {Oryza sativa (japonica cultivar-group);} ^|^GB|BAD05398.1|40253260|AP004657 unknown protein {Oryza sativa (japonica cultivar-group);}
B	MZ00042921	-0.0264465	1.0185	ME	0.98354	0.632242	0.481177	0.0669734	0.273993	methionine synthase {Zea mays;}
B	MZ00028117	0.100006	1.07178	BS	0.804769	0.584641	0.480674	0.0376355	0.206105	unknown protein {Oryza sativa (japonica cultivar-group);} ^|^GB|AAP06842.1|29893588|AC135205 unknown protein {Oryza sativa (japonica cultivar-group);}
B	MZ00051941	-0.245692	1.18566	ME	0.498092	0.471954	0.480569	0.0747852	0.287876	unknown protein {Arabidopsis thaliana;} ^|^GB|AAL38751.1|17529082|AY065275 unknown protein {Arabidopsis thaliana;}
A	MZ00040840	0.656041	1.57575	BS	0.13821	0.241718	0.480439	0.130456	0.368082	CDH1-D {Gallus gallus;}
A	MZ00037736	-0.26557	1.20211	ME	0.342756	0.389988	0.480304	0.0543266	0.248086	putative ABC transporter protein {Oryza sativa (japonica cultivar-group);}
A	MZ00041306	1.04514	2.06357	BS	0.000203262	0.0137015	0.480219	0.00469389	0.0686718	ASR2 {Lycopersicon hirsutum;}
B	MZ00035358	0.690103	1.6134	BS	0.185036	0.281787	0.479365	0.211368	0.45701	NA
A	MZ00036743	0.747669	1.67908	BS	0.158856	0.26019	0.479248	0.18642	0.431371	expressed protein {Oryza sativa (japonica cultivar-group);}
B	MZ00022352	0.291202	1.22366	BS	0.504401	0.474744	0.479243	0.0977611	0.323946	putative protein kinase {Oryza sativa (japonica cultivar-group);}
B	MZ00042435	0.501374	1.41556	BS	0.135411	0.239244	0.478744	0.0938209	0.319266	NA
A	MZ00044654	-0.141414	1.10299	ME	0.596886	0.512405	0.478676	0.0118851	0.111491	fusion gene {Zea mays;}
B	MZ00036209	0.375619	1.2974	BS	0.518709	0.48137	0.477666	0.27135	0.506216	probable cytochrome P450 monooxygenase - maize (fragment) {Zea mays;} ^|^GB|CAA06156.1|2995384|ZMAJ4810 cytochrome P450 monooxygenase {Zea mays;}
B	MZ00001795	-0.270907	1.20657	ME	0.272701	0.346101	0.477632	0.0263637	0.17074	hypothetical protein {Oryza sativa (japonica cultivar-group);}
B	MZ00022141	-0.0857495	1.06124	ME	0.830743	0.591516	0.477629	0.0206678	0.150305	protein kinase, putative {Arabidopsis thaliana;}
B	MZ00016415	0.29049	1.22306	BS	0.104415	0.206869	0.477589	0.00176024	0.0439558	putative dermal glycoprotein precursor {Oryza sativa (japonica cultivar-group);}
A	MZ00050439	-0.0168908	1.01178	ME	0.927302	0.619114	0.477535	0.0152551	0.129324	hypothetical protein {Oryza sativa (japonica cultivar-group);}
A	MZ00003081	0.32853	1.25573	BS	0.116152	0.220147	0.477363	0.00807413	0.0907816	unknown protein {Oryza sativa (japonica cultivar-group);}
B	MZ00037577	0.420236	1.33815	BS	0.245573	0.327893	0.477327	0.0712	0.282037	NA
A	MZ00056291	0.52864	1.44257	BS	0.502739	0.473752	0.477253	0.503236	0.6339	NA
B	MZ00030158	0.946644	1.92738	BS	0.422211	0.435149	0.477088	0.492983	0.62981	translin-like protein {Oryza sativa (japonica cultivar-group);}
A	MZ00041458	0.0893188	1.06387	BS	0.673545	0.5419	0.476794	0.0143406	0.124312	caffeoyl CoA 3-O-methyltransferase {Zea mays;}
A	MZ00050245	0.640253	1.5586	BS	0.0381518	0.122184	0.47671	0.0298434	0.181747	NA
A	MZ00048151	0.450339	1.36636	BS	0.302393	0.365043	0.476643	0.120956	0.356017	hypothetical protein {Oryza sativa (japonica cultivar-group);}
A	MZ00044376	1.05182	2.07314	BS	0.0862749	0.185988	0.476587	0.244953	0.485758	NA
A	MZ00035184	1.37717	2.59758	BS	0.347128	0.392136	0.476312	0.382623	0.580069	NA
B	MZ00033808	0.668229	1.58912	BS	0.140936	0.244017	0.475946	0.0806353	0.296077	hypothetical protein, 5''''-partial {Oryza sativa (japonica cultivar-group);}
A	MZ00044693	0.636595	1.55466	BS	0.0799514	0.178724	0.475454	0.0689071	0.277699	unknown protein {Oryza sativa (japonica cultivar-group);} ^|^GB|BAD10087.1|42408827|AP004799 unknown protein {Oryza sativa (japonica cultivar-group);}
B	MZ00048853	0.25857	1.19629	BS	0.559536	0.497279	0.474757	0.0474849	0.232419	putative potential phospholipid-transporting ATPase 8 {Oryza sativa (japonica cultivar-group);}
A	MZ00008273	0.401972	1.32131	BS	0.0588152	0.153432	0.474167	0.00480534	0.0687562	NA
B	MZ00008844	0.427383	1.34479	BS	0.189111	0.285641	0.473462	0.0424256	0.219485	NA
A	MZ00003193	0.879203	1.83936	BS	0.00995233	0.0632624	0.47335	0.0589976	0.257898	putative NAM (no apical meristem) protein {Oryza sativa (japonica cultivar-group);} ^|^GB|BAA84803.1|6006373|AP000559 Similar to NAM like protein (AC005310) {Oryza sativa (japonica cultivar-group);} ^|^GB|AAO33144.1|28190666|AF488413 putative NAM (no apical meristem) protein {Oryza sativa (japonica cultivar-group);}
A	MZ00024747	-0.617018	1.5337	ME	0.0337931	0.115086	0.473328	0.0229505	0.158923	cysteine synthase {Oryza sativa (indica cultivar-group);}
B	MZ00030113	-0.122564	1.08867	ME	0.409528	0.428242	0.472893	0.000609668	0.0282989	putative DNA-directed RNA polymerase I subunit, 5''''-partial {Oryza sativa (japonica cultivar-group);}
B	MZ00038496	0.679807	1.60193	BS	0.0548799	0.147247	0.472863	0.0805102	0.296077	NA
A	MZ00014850	-0.307793	1.23781	ME	0.402975	0.424485	0.47286	0.169774	0.413658	At1g80030/F18B13_37 {Arabidopsis thaliana;} ^|^GB|AAK60328.1|14326568|AF385738 At1g80030/F18B13_37 {Arabidopsis thaliana;}
B	MZ00038348	-0.105996	1.07624	ME	0.626698	0.52319	0.472573	0.00600437	0.0771157	cathepsin B-like cysteine proteinase (EC 3.4.22.-) - wheat (fragment) {Triticum aestivum;} ^|^GB|CAA46810.1|21693|TACATHBA cathepsin B {Triticum aestivum;}
B	MZ00045094	1.55824	2.94494	BS	4.47031e-05	0.00858606	0.472049	0.0136255	0.120522	putative retroelement {Oryza sativa (japonica cultivar-group);} ^|^GB|AAM01169.1|19881768|AC113336 Putative retroelement {Oryza sativa (japonica cultivar-group);}
A	MZ00052268	1.14317	2.20866	BS	0.00098265	0.023219	0.471852	0.0227618	0.157956	NA
B	MZ00017717	0.248227	1.18775	BS	0.655057	0.534791	0.470687	0.294955	0.524337	adenine phosphoribosyltransferase {Zea mays;}
B	MZ00050118	0.493357	1.40772	BS	0.0692509	0.165823	0.470677	0.0134641	0.119977	amino acid transporter homolog [imported] - Arabidopsis thaliana {Arabidopsis thaliana;} ^|^GB|AAM51371.1|21436167|AY117296 putative amino acid transporter protein {Arabidopsis thaliana;} ^|^GB|AAL60003.1|18176204|AY072181 putative amino acid transporter protein {Arabidopsis thaliana;} ^|^GB|AAD50030.1|5734765|AC007651 Very similar to amino acid transporter {Arabidopsis thaliana;}
B	MZ00035318	-0.428079	1.34544	ME	0.156866	0.258244	0.470336	0.0360821	0.202039	probable 26S proteasome non-ATPase chain S5a [imported] - rice {Oryza sativa;} ^|^GB|BAB78488.1|17297981|AB037151 26S proteasome regulatory particle non-ATPase subunit10 {Oryza sativa (japonica cultivar-group);} ^|^GB|BAA32704.1|3550985|AB010740 OsS5a {Oryza sativa (japonica cultivar-group);}
B	MZ00033956	0.477389	1.39222	BS	0.129467	0.234058	0.47026	0.112414	0.344436	NAD-dependent isocitrate dehydrogenase subunit II {Arabidopsis thaliana;}
A	MZ00014350	0.84239	1.79302	BS	0.00495678	0.045624	0.470036	0.0109676	0.106949	unknown protein {Oryza sativa (japonica cultivar-group);}
B	MZ00025763	0.19341	1.14346	BS	0.456383	0.451521	0.469341	0.0378201	0.206701	#N/A
B	MZ00039273	0.478069	1.39288	BS	0.250331	0.331157	0.469286	0.187189	0.432124	NA
A	MZ00001035	0.0481568	1.03394	BS	0.860024	0.601066	0.46884	0.0199572	0.147981	NA
B	MZ00051903	-0.0156787	1.01093	ME	0.939798	0.622119	0.468772	0.0579806	0.256372	hypothetical protein {Oryza sativa (japonica cultivar-group);} ^|^GB|AAM08792.1|20042984|AC090486 Hypothetical protein {Oryza sativa (japonica cultivar-group);}
A	MZ00013232	0.760779	1.69441	BS	0.904668	0.613409	0.468254	0.775592	0.722149	NA
B	MZ00034191	0.664999	1.58557	BS	0.178993	0.276142	0.468213	0.0580068	0.256372	Actin 1. {Zea mays;} ^|^PIR|A03008|ATZM1 actin - maize {Zea mays;}
B	MZ00020064	-0.175242	1.12915	ME	0.416664	0.432091	0.467761	0.016251	0.13275	P-type ATPase {Hordeum vulgare;}
B	MZ00035502	0.110801	1.07983	BS	0.83478	0.593169	0.467699	0.0914171	0.315778	glyceraldehyde-3-phosphate dehydrogenase {Vaccinium myrtillus;}
B	MZ00001833	0.726327	1.65442	BS	0.0668204	0.162772	0.467535	0.0934445	0.318563	putative arm repeat containing protein {Oryza sativa (japonica cultivar-group);} ^|^GB|AAM92297.1|22122914|AC079029 putative arm repeat containing protein {Oryza sativa (japonica cultivar-group);} ^|^GB|AAO00697.1|27311271|AC078894 putative armadillo repeat containing protein {Oryza sativa (japonica cultivar-group);}
A	MZ00051006	0.185154	1.13694	BS	0.577962	0.504877	0.467504	0.118752	0.353769	OSJNBb0022F16.6 {Oryza sativa (japonica cultivar-group);}
B	MZ00013738	0.40937	1.32811	BS	0.171401	0.27063	0.466895	0.0256958	0.167782	NA
B	MZ00018452	0.440427	1.35701	BS	0.416172	0.431734	0.466651	0.176571	0.42131	Unknown protein {Oryza sativa (japonica cultivar-group);}
A	MZ00028502	0.813988	1.75807	BS	0.0494797	0.140268	0.466108	0.129422	0.366474	putative chaperonin {Arabidopsis thaliana;} ^|^GB|AAM47971.1|21387135|AY114652 putative chaperonin {Arabidopsis thaliana;} ^|^GB|AAL32807.1|17065306|AY062729 putative chaperonin {Arabidopsis thaliana;} ^|^GB|AAF32460.1|6957716|ATAC021640 putative chaperonin {Arabidopsis thaliana;}
B	MZ00041989	0.385345	1.30617	BS	0.18354	0.280262	0.465217	0.0379088	0.206701	NADPH HC toxin reductase {Zea mays subsp. parviglumis;} ^|^GB|AAM78360.1|21927761|AY102002 NADPH HC toxin reductase {Zea mays subsp. parviglumis;} ^|^GB|AAM78359.1|21927759|AY102001 NADPH HC toxin reductase {Zea mays subsp. parviglumis;} ^|^GB|AAM78357.1|21927755|AY101999 NADPH HC toxin reductase {Zea mays subsp. parviglumis;} ^|^GB|AAM78356.1|21927753|AY101998 NADPH HC toxin reductase {Zea mays …
B	MZ00001797	0.596004	1.51152	BS	0.202948	0.296905	0.465012	0.116565	0.350315	OSJNBa0088I22.11 {Oryza sativa (japonica cultivar-group);}
B	MZ00040606	0.235885	1.17763	BS	0.26029	0.338043	0.464538	0.00735832	0.0866071	R2R3MYB-domain protein {Zea mays;}
B	MZ00046329	1.32952	2.51319	BS	0.00071056	0.0204159	0.464491	0.0335446	0.194319	unnamed protein product; contains similarity to unknown protein gb|AAB61017.1 gene_id:K17E12.5 {Arabidopsis thaliana;}
B	MZ00054527	0.691967	1.61548	BS	0.0535928	0.145671	0.464281	0.15066	0.390714	NA
B	MZ00038551	-0.0388695	1.02731	ME	0.742377	0.565349	0.463178	0.434614	0.606131	putative DEAD/DEAH box RNA helicase PRH75 {Arabidopsis thaliana;} ^|^GB|AAL07216.1|15810145|AY056137 putative RNA helicase {Arabidopsis thaliana;} ^|^GB|BAA97183.1|8809632|AB019235 RNA helicase {Arabidopsis thaliana;}
B	MZ00043104	0.625638	1.54289	BS	0.192155	0.287708	0.463125	0.0956618	0.321121	LIP5 {Oryza sativa;}
B	MZ00035398	1.21724	2.32502	BS	0.00166602	0.0287718	0.463099	0.0470408	0.231036	NA
B	MZ00033950	0.713608	1.6399	BS	0.0842526	0.183778	0.462966	0.182486	0.427003	NA
B	MZ00037480	0.405796	1.32482	BS	0.195682	0.291203	0.462652	0.0486564	0.234797	contains ESTs AU056964(S21022),AU056963(S21022) similar to Lycopersicon esculentum putative acid phosphatase unknown protein {Oryza sativa (japonica cultivar-group);}
A	MZ00036626	1.072	2.10235	BS	0.000301766	0.0157552	0.462588	0.00830031	0.0924708	similar to Solanum tuberosum ci21A gene product encoded by the sequence presented in GenBank Accession Number U76610 {Solanum tuberosum;}
A	MZ00050266	0.329728	1.25678	BS	0.185059	0.281787	0.46235	0.0568003	0.254198	putative CRK1 protein {Oryza sativa (japonica cultivar-group);}
B	MZ00001732	0.47299	1.38798	BS	0.0176127	0.0828279	0.462257	0.0037335	0.0631034	putative cytochrome P-450 {Oryza sativa (japonica cultivar-group);}
B	MZ00002833	0.284766	1.21821	BS	0.412653	0.429732	0.462205	0.113569	0.346117	contains ESTs AU070334(S11642),AU108938(S11642),AU081379(S16472),D49276 (S16472) similar to Arabidopsis thaliana chromosome 1, T6A9.8 unknown protein {Oryza sativa (japonica cultivar-group);}
B	MZ00021458	0.120661	1.08723	BS	0.535286	0.487054	0.462142	0.0605542	0.260727	NA
A	MZ00047364	0.365752	1.28855	BS	0.622945	0.521576	0.461797	0.362602	0.567934	putative quinone oxidoreductase {Cicer arietinum;}
B	MZ00049973	0.585327	1.50038	BS	0.277691	0.348905	0.461061	0.440536	0.608217	probable receptor-like protein kinase, ERECTA [imported] - Arabidopsis thaliana {Arabidopsis thaliana;} ^|^GB|AAK59615.1|14334874|AY035110 putative receptor protein kinase, ERECTA {Arabidopsis thaliana;} ^|^GB|AAC49302.1|1345132|ATU47029 ERECTA {Arabidopsis thaliana;} ^|^GB|BAA11869.1|1389566|ATHER receptor protein kinase {Arabidopsis thaliana;} ^|^GB|AAC14518.1|3075386|AC004484 putative receptor…
B	MZ00042468	0.313321	1.24256	BS	0.538227	0.488294	0.460626	0.126001	0.363192	VIP1 protein {Avena fatua;}
B	MZ00038914	0.389107	1.30958	BS	0.209464	0.302053	0.460321	0.0504221	0.238842	NA
A	MZ00012433	0.589205	1.50442	BS	0.00598036	0.0495783	0.45922	0.00315762	0.0578967	S-receptor kinase-like protein - Arabidopsis thaliana {Arabidopsis thaliana;} ^|^GB|CAB82935.1|7340655|ATF17C15 S-receptor kinase-like protein {Arabidopsis thaliana;}
B	MZ00018291	0.310222	1.2399	BS	0.0767156	0.175445	0.459005	0.00274094	0.0534163	NA
A	MZ00055227	0.967877	1.95596	BS	0.000878374	0.0219367	0.458813	0.0109323	0.106385	early nodulin {Oryza sativa (japonica cultivar-group);}
B	MZ00047923	0.854157	1.8077	BS	0.083166	0.182613	0.458771	0.1483	0.388194	putative circadian clock coupling factor ZGT {Oryza sativa (japonica cultivar-group);}
B	MZ00049100	0.191778	1.14217	BS	0.449772	0.448136	0.458287	0.0748945	0.287887	putative zinc finger protein {Sorghum bicolor;}
B	MZ00038353	0.826107	1.7729	BS	0.0354278	0.117468	0.458176	0.075609	0.288538	NA
A	MZ00050798	0.806798	1.74932	BS	0.0027868	0.0349594	0.458118	0.00962594	0.0999992	unknown {Oryza sativa (japonica cultivar-group);}
A	MZ00011155	0.248413	1.1879	BS	0.662904	0.537789	0.457792	0.248484	0.48813	NA
B	MZ00036112	-0.362152	1.28534	ME	0.739455	0.564456	0.457769	0.293928	0.523078	Hypothetical protein {Oryza sativa (japonica cultivar-group);}
A	MZ00021963	0.150685	1.1101	BS	0.871885	0.604852	0.457311	0.194553	0.439878	#N/A
B	MZ00042346	-0.0849899	1.06068	ME	0.821516	0.588822	0.456694	0.0248333	0.165245	NA
B	MZ00013734	0.16283	1.11948	BS	0.497103	0.471624	0.456435	0.12596	0.363153	NA
B	MZ00025256	0.0755948	1.0538	BS	0.782502	0.578405	0.45627	0.0348326	0.198068	putative calmodulin binding protein similar to ER66 {Oryza sativa (japonica cultivar-group);} ^|^GB|AAM08663.1|19920231|AC113338 Putative calmodulin binding protein similar to ER66 {Oryza sativa (japonica cultivar-group);} ^|^GB|AAM08530.1|19920098|AC079935 Putative calmodulin-binding protein similar to ER66 {Oryza sativa (japonica cultivar-group);}
A	MZ00004303	-0.0757265	1.05389	ME	0.818381	0.588199	0.455764	0.0403539	0.213978	unknown protein {Oryza sativa (japonica cultivar-group);} ^|^GB|AAP06862.1|29893608|AC135207 hypothetical protein {Oryza sativa (japonica cultivar-group);}
B	MZ00004751	0.379302	1.30071	BS	0.32452	0.379063	0.455633	0.0905129	0.314278	NA
A	MZ00029212	0.863873	1.81992	BS	0.986456	0.63301	0.455464	0.563539	0.658826	NA
B	MZ00019231	0.215004	1.16071	BS	0.548177	0.492448	0.45493	0.11474	0.347614	NA
A	MZ00040628	0.411175	1.32977	BS	0.027654	0.104085	0.454672	0.00320806	0.0578967	R2R3MYB-domain protein {Zea mays;}
B	MZ00049889	0.134056	1.09737	BS	0.370045	0.405344	0.454388	0.00534301	0.0734042	NA
B	MZ00048599	1.03707	2.05205	BS	0.00021045	0.01379	0.453749	0.00564159	0.0752326	hypothetical protein F10M10.130 - Arabidopsis thaliana {Arabidopsis thaliana;} ^|^GB|CAB36713.1|4455181|ATF10M10 putative protein {Arabidopsis thaliana;} ^|^GB|CAB80153.1|7270386|ATCHRIV81 putative protein {Arabidopsis thaliana;}
B	MZ00033397	0.21775	1.16292	BS	0.277141	0.348833	0.453617	0.00675572	0.082701	NA
A	MZ00047329	0.544701	1.45872	BS	0.0235714	0.0955917	0.453421	0.00881893	0.0950581	OSJNBa0093F12.20 {Oryza sativa (japonica cultivar-group);} ^|^GB|CAE03946.3|39545868|OSJN00129 OSJNBa0093F12.20 {Oryza sativa (japonica cultivar-group);}
B	MZ00037264	0.330977	1.25787	BS	0.290042	0.3571	0.453396	0.0403177	0.213836	L-ascorbate peroxidase (EC 1.11.1.11), cytosolic isozyme - maize {Zea mays;} ^|^GB|CAA84406.1|600116|ZMAPXG cytosolic ascorbate peroxidase {Zea mays;}
A	MZ00009534	0.557923	1.47215	BS	0.0439693	0.131929	0.453166	0.0167328	0.134165	NA
B	MZ00023974	0.502941	1.4171	BS	0.00257376	0.0340938	0.453143	0.000462657	0.0259719	contains ESTs AU077642(E30706),AU077641(E30706) unknown protein {Oryza sativa (japonica cultivar-group);} ^|^GB|BAA85220.1|6016877|AP000570 unnamed protein product; ESTs AU077642(E30706),AU077641(E30706) correspond to a region of the predicted gene. hypothetical protein {Oryza sativa (japonica cultivar-group);}
A	MZ00051414	-0.0132914	1.00926	ME	0.917714	0.616648	0.453032	0.0884557	0.311181	Similar to Glycine max gmsti mRNA.(X79770) {Oryza sativa (japonica cultivar-group);}
B	MZ00033917	0.574531	1.48919	BS	0.0180497	0.0840627	0.45288	0.00915718	0.0973948	NA
A	MZ00039846	-0.109178	1.07861	ME	0.509118	0.476789	0.451654	0.00705131	0.0845518	NA
A	MZ00040055	0.781818	1.7193	BS	0.254972	0.333974	0.451201	0.302003	0.52955	NA
A	MZ00054324	0.474431	1.38937	BS	0.154298	0.256037	0.451026	0.0581597	0.256535	NA
B	MZ00019294	0.816502	1.76113	BS	0.859848	0.601066	0.449969	0.807414	0.72911	unnamed protein product; hypothetical protein {Oryza sativa (japonica cultivar-group);}
B	MZ00027338	0.608604	1.52478	BS	0.217383	0.308634	0.449428	0.12713	0.364287	abscisic stress ripening protein homolog {Prunus armeniaca;}
B	MZ00002458	0.532796	1.44673	BS	0.0221121	0.0920387	0.449376	0.0119783	0.112028	putative chloroplast nucleoid DNA-binding protein cnd41 {Oryza sativa (japonica cultivar-group);} ^|^GB|BAD12875.1|45735840|AP004040 putative chloroplast nucleoid DNA-binding protein cnd41 {Oryza sativa (japonica cultivar-group);}
A	MZ00020168	1.13493	2.19608	BS	0.00224089	0.0322598	0.449133	0.0394381	0.210979	OSJNBb0020O11.14 {Oryza sativa (japonica cultivar-group);}
B	MZ00049040	0.668886	1.58985	BS	0.00456255	0.0439262	0.448591	0.0217111	0.154069	NA
B	MZ00049211	0.861042	1.81635	BS	0.015065	0.0777808	0.448276	0.0777082	0.291395	hypothetical protein T20K14_40 - Arabidopsis thaliana {Arabidopsis thaliana;} ^|^GB|CAC01742.1|9755798|ATT20K14 putative protein {Arabidopsis thaliana;}
A	MZ00000636	-0.582541	1.49748	ME	0.669264	0.540644	0.447673	0.429119	0.603499	NA
A	MZ00034982	0.604531	1.52048	BS	0.176122	0.273887	0.44583	0.15617	0.396471	FEN-1 {Oryza sativa (japonica cultivar-group);}
B	MZ00051856	0.681433	1.60373	BS	0.120141	0.224273	0.445637	0.123082	0.359033	putative amino acid transport protein {Oryza sativa (japonica cultivar-group);}
A	MZ00046705	0.386086	1.30684	BS	0.0365503	0.119337	0.445389	0.00305723	0.0570587	BY-2 kinesin-like protein 5 {Nicotiana tabacum;}
B	MZ00039085	0.0798958	1.05694	BS	0.62368	0.5219	0.445387	0.0144188	0.124801	NA
B	MZ00027340	1.13785	2.20053	BS	0.00277511	0.0348932	0.445363	0.0508885	0.239755	NA
A	MZ00045236	2.67599	6.39076	BS	0.076274	0.174934	0.445129	0.538531	0.648432	NA
A	MZ00044655	-0.39132	1.31159	ME	0.276996	0.348833	0.445074	0.110597	0.341907	17.5 kDa class II heat shock protein. {Zea mays;} ^|^PIR|S14998|S14998 heat shock protein 18 (clone c9) - maize {Zea mays;} ^|^GB|CAA38013.1|22339|ZMHSP18K2 18kDa heat shock protein {Zea mays;}
B	MZ00048495	0.70717	1.6326	BS	0.0482881	0.138415	0.44494	0.151439	0.391344	putative high affinity nitrate transporter {Oryza sativa (japonica cultivar-group);} ^|^GB|BAB44020.1|13872914|AP003023 putative high affinity nitrate transporter {Oryza sativa (japonica cultivar-group);}
B	MZ00040503	-0.00832023	1.00578	ME	0.811689	0.586249	0.444476	0.00592208	0.0767903	Non-symbiotic hemoglobin (Hbt) (ZEAmp GLB1). {Zea mays subsp. parviglumis;} ^|^GB|AAG01183.1|9858882|AF291052 hemoglobin {Zea mays subsp. parviglumis;} ^|^GB|AAF44664.1|7271869|AF236080 hemoglobin {Zea mays;}
B	MZ00002660	-0.377649	1.29922	ME	0.385597	0.414237	0.44419	0.0893475	0.312507	NA
A	MZ00051029	0.184236	1.13621	BS	0.443487	0.445005	0.443904	0.0164184	0.133304	hypothetical protein {Oryza sativa (japonica cultivar-group);}
B	MZ00040429	-0.174879	1.12887	ME	0.32534	0.379363	0.443553	0.00394733	0.0644087	unknown {Arabidopsis thaliana;} ^|^GB|AAC63841.2|20197329|AC005311 expressed protein {Arabidopsis thaliana;}
A	MZ00037651	-0.0864788	1.06178	ME	0.648072	0.53227	0.443385	0.108689	0.339631	tubulin alpha chain - maize (fragment) {Zea mays;} ^|^GB|CAA52158.1|393401|ZMTUA4 alpha tubulin {Zea mays;}
B	MZ00045637	0.101852	1.07315	BS	0.605711	0.515189	0.442669	0.0391699	0.210175	NA
B	MZ00047819	0.789433	1.7284	BS	0.102151	0.203755	0.442021	0.118794	0.353769	At1g28060/F13K9_16 {Arabidopsis thaliana;}
B	MZ00019205	0.994262	1.99206	BS	0.00842421	0.0585497	0.441906	0.0677764	0.274942	OSJNBa0011F23.10 {Oryza sativa (japonica cultivar-group);} ^|^GB|AAL87179.1|19387268|AF480497 unknown {Oryza sativa (japonica cultivar-group);}
A	MZ00015098	0.340923	1.26657	BS	0.157687	0.259211	0.441384	0.0187712	0.142577	contains EST D24837(R2636) similar to Arabidopsis thaliana chromosome 5,At5g11280 unknown protein {Oryza sativa (japonica cultivar-group);} ^|^GB|BAB89067.1|20146285|AP003372 contains EST D24837(R2636) similar to Arabidopsis thaliana chromosome 5,At5g11280 unknown protein {Oryza sativa (japonica cultivar-group);}
B	MZ00037495	0.159043	1.11655	BS	0.674704	0.542231	0.44123	0.115966	0.349471	NA
B	MZ00045856	1.48334	2.79596	BS	0.000546574	0.0189452	0.441006	0.0723788	0.283712	NA
A	MZ00040804	0.578052	1.49283	BS	0.580885	0.506131	0.440112	0.386963	0.581421	response regulator Cip1 [imported] - maize {Zea mays;} ^|^GB|BAA85112.1|6009895|AB031011 response regulator 1 {Zea mays;} ^|^GB|BAA75253.1|4512216|AB004882 response regulator {Zea mays;}
B	MZ00039061	0.760079	1.69358	BS	0.040682	0.126529	0.440079	0.0992448	0.325415	NA
B	MZ00019985	-0.333729	1.26027	ME	0.485331	0.465774	0.43985	0.163307	0.40458	unnamed protein product; hypothetical protein {Oryza sativa (japonica cultivar-group);} ^|^GB|BAA87848.1|6498459|AP000816 unnamed protein product; hypothetical protein {Oryza sativa (japonica cultivar-group);}
B	MZ00018799	0.227563	1.17086	BS	0.811382	0.586182	0.439797	0.44008	0.608019	Hypothetical protein {Oryza sativa (japonica cultivar-group);}
B	MZ00042280	0.640452	1.55882	BS	0.115531	0.219201	0.439743	0.185623	0.430578	NA
B	MZ00009384	0.457223	1.3729	BS	0.190212	0.286327	0.438907	0.0799544	0.295092	NA
A	MZ00016797	0.374312	1.29622	BS	0.390377	0.416842	0.438754	0.154085	0.394315	putative amylase {Oryza sativa (japonica cultivar-group);} ^|^GB|AAK27799.1|13489165|AC022457 putative amylase {Oryza sativa (japonica cultivar-group);}
A	MZ00053207	-0.0466726	1.03288	ME	0.984978	0.632677	0.438368	0.461579	0.617577	NA
A	MZ00004970	-0.0169835	1.01184	ME	0.836434	0.593569	0.438238	0.0858939	0.305944	NA
B	MZ00020019	-0.695428	1.61936	ME	0.0760564	0.174902	0.438083	0.0963047	0.322106	NA
A	MZ00031538	-0.0379956	1.02669	ME	0.95723	0.625483	0.438056	0.0973575	0.32332	putative salt tolerance protein {Oryza sativa (japonica cultivar-group);}
A	MZ00048295	0.423865	1.34152	BS	0.14081	0.243955	0.437673	0.0473309	0.231828	putative amino acid transporter {Oryza sativa (japonica cultivar-group);}
B	MZ00023408	0.339563	1.26537	BS	0.868178	0.60324	0.437651	0.0252099	0.166821	Histone H2A. {Zea mays;} ^|^PIR|T02076|T02076 histone H2A - maize {Zea mays;} ^|^GB|AAB04687.1|473603|ZMU08225 histone H2A {Zea mays;}
B	MZ00051905	1.23283	2.35027	BS	0.00884247	0.0597663	0.437213	0.146151	0.386342	hypothetical protein {Oryza sativa (japonica cultivar-group);} ^|^GB|BAD12874.1|45735839|AP004040 hypothetical protein {Oryza sativa (japonica cultivar-group);}
A	MZ00044214	0.213741	1.15969	BS	0.575303	0.503929	0.436819	0.0628895	0.265151	NA
B	MZ00049012	-0.22361	1.16765	ME	0.309607	0.369166	0.435864	0.0245603	0.164526	Ser-Thr protein kinase-like {Oryza sativa (japonica cultivar-group);}
B	MZ00030733	0.327466	1.25481	BS	0.276579	0.348643	0.435652	0.0613706	0.262156	basal layer antifungal peptide {Zea mays;}
B	MZ00049759	-0.237279	1.17877	ME	0.429112	0.438238	0.434899	0.0528672	0.244096	unknown protein {Oryza sativa (japonica cultivar-group);}
B	MZ00030537	0.646058	1.56489	BS	0.0499015	0.140768	0.434279	0.0444612	0.22578	putative pectinesterase {Oryza sativa (japonica cultivar-group);}
A	MZ00047015	0.152271	1.11132	BS	0.664483	0.538508	0.43409	0.0354905	0.20082	chloroplast protein-translocon-like protein {Oryza sativa (japonica cultivar-group);}
B	MZ00039256	0.64731	1.56625	BS	0.000469114	0.0182431	0.43378	0.000666669	0.0297564	NA
A	MZ00041413	-0.198548	1.14754	ME	0.890953	0.61028	0.433462	0.256639	0.494864	Putative NADPH-dependent oxidoreductase {Oryza sativa (japonica cultivar-group);}
A	MZ00000759	0.823048	1.76914	BS	0.616688	0.519614	0.433445	0.600095	0.67285	putative cucumisin-like serine protease {Oryza sativa (japonica cultivar-group);} ^|^GB|AAM22744.1|20503056|AC092388 putative cucumisin-like serine protease {Oryza sativa (japonica cultivar-group);}
B	MZ00022598	0.20037	1.14899	BS	0.767447	0.572682	0.433421	0.536187	0.647825	NA
B	MZ00038895	0.708967	1.63463	BS	0.000204723	0.0137015	0.433101	0.000654318	0.0295928	Putative dihydrodipicolinate reductase-like protein {Oryza sativa (japonica cultivar-group);}
B	MZ00033250	-0.123366	1.08927	ME	0.844108	0.59587	0.432965	0.0542178	0.247883	Thioredoxin H-type (TRX-H) (Phloem sap 13 kDa protein-1). {Oryza sativa;} ^|^PIR|T04090|T04090 probable thioredoxin h - rice {Oryza sativa;} ^|^GB|BAC79928.1|33146907|AP004384 Thioredoxin H-type (TRX-H) {Oryza sativa (japonica cultivar-group);} ^|^GB|BAA04864.1|426442|RICTH thioredoxin h {Oryza sativa (japonica cultivar-group);} ^|^GB|BAA05546.1|454882|RICRTH thioredoxin h {Oryza sativa;} ^|^GB|A…
B	MZ00044836	0.224762	1.16858	BS	0.445274	0.445879	0.432129	0.0490678	0.235467	NA
B	MZ00054918	0.372169	1.2943	BS	0.128799	0.233417	0.431823	0.021128	0.152067	CLAVATA1 receptor kinase( CLV1)-like protein {Oryza sativa (japonica cultivar-group);}
B	MZ00035399	0.265077	1.2017	BS	0.239947	0.324295	0.431665	0.0109055	0.106385	putative glutathione transporter {Oryza sativa (japonica cultivar-group);} ^|^GB|BAD09683.1|42408503|AP004620 putative glutathione transporter {Oryza sativa (japonica cultivar-group);}
B	MZ00044868	0.540874	1.45485	BS	0.035548	0.11765	0.431522	0.0237964	0.162147	unnamed protein product; ESTs C19814(E10971),AU090481(E10971) correspond to a region of the predicted gene. Similar to Arabidopsis thaliana chromosome 2, sequence from clones T3F17, F11C10, F13A10; auxin-responsive GH3-like protein (AC006526) {Oryza sativa (japonica cultivar-group);}
B	MZ00043741	1.25591	2.38818	BS	0.000404942	0.0174973	0.431503	0.0347477	0.197756	hypothetical protein predicted by GeneMark.hmm etc. {Oryza sativa (japonica cultivar-group);}
B	MZ00036920	0.182778	1.13507	BS	0.591055	0.50983	0.431243	0.0944572	0.319939	NA
B	MZ00036077	-0.07861	1.056	ME	0.666103	0.539299	0.431066	0.0169772	0.134744	probable germin protein type 2 - rice {Oryza sativa;} ^|^GB|BAD05769.1|40253833|AP005531 putative germin protein type 1 {Oryza sativa (japonica cultivar-group);} ^|^GB|BAD05730.1|40253793|AP005505 putative germin protein type 1 {Oryza sativa (japonica cultivar-group);} ^|^GB|AAC04833.1|2655287|AF032972 germin-like protein 2 {Oryza sativa (japonica cultivar-group);}
B	MZ00054691	0.982144	1.9754	BS	0.00265681	0.0346219	0.430937	0.0322931	0.190338	putative insulin degrading enzyme {Oryza sativa (japonica cultivar-group);}
A	MZ00020292	0.474117	1.38907	BS	0.88937	0.609797	0.430743	0.426429	0.602239	NA
B	MZ00055095	0.923709	1.89699	BS	0.00943771	0.0618321	0.430349	0.0627921	0.265003	hypothetical protein {Oryza sativa (japonica cultivar-group);} ^|^GB|AAK09219.1|12957701|AC084320 hypothetical protein {Oryza sativa (japonica cultivar-group);}
B	MZ00041881	0.352907	1.27713	BS	0.360856	0.39989	0.430285	0.1176	0.352033	hypothetical protein T12G13.150 - Arabidopsis thaliana {Arabidopsis thaliana;} ^|^GB|AAN13227.1|23297037|AY142689 unknown protein {Arabidopsis thaliana;} ^|^GB|AAM14077.1|20268748|AY091128 unknown protein {Arabidopsis thaliana;} ^|^GB|CAB45801.1|5262204|ATT12G13 putative protein {Arabidopsis thaliana;} ^|^GB|CAB77956.1|7267472|ATCHRIV23 putative protein {Arabidopsis thaliana;}
B	MZ00027701	0.266059	1.20252	BS	0.794318	0.581407	0.429939	0.757632	0.717966	NA
B	MZ00050074	0.575289	1.48998	BS	0.129812	0.23441	0.429848	0.247661	0.487814	phosphatidylinositol-4-phosphate 5-kinase-like protein {Oryza sativa (japonica cultivar-group);}
B	MZ00025197	0.288649	1.2215	BS	0.264015	0.340253	0.429242	0.0238327	0.162286	unknown protein {Oryza sativa (japonica cultivar-group);} ^|^GB|AAG13502.1|10140667|AC068924 unknown protein {Oryza sativa (japonica cultivar-group);}
A	MZ00050357	0.0533871	1.0377	BS	0.725707	0.559664	0.429152	0.0128701	0.117182	putative ornithine decarboxylase {Oryza sativa (japonica cultivar-group);}
A	MZ00045189	1.37133	2.58709	BS	0.190958	0.286879	0.429068	0.533248	0.646581	NA
B	MZ00042980	-0.283256	1.21694	ME	0.382309	0.412574	0.428988	0.157995	0.398881	NA
B	MZ00045178	0.464891	1.38021	BS	0.358355	0.398823	0.428494	0.269038	0.504553	putative gag-pol polyprotein {Zea mays;}
B	MZ00035608	0.239422	1.18052	BS	0.493664	0.470082	0.428449	0.0587566	0.25752	transcription factor MYC7E {Zea mays;}
B	MZ00022046	0.694597	1.61843	BS	0.186881	0.283689	0.428434	0.269895	0.504988	myb-related transcription factor MYB4 - Arabidopsis thaliana {Arabidopsis thaliana;} ^|^GB|AAS10085.1|41619362|AY519615 MYB transcription factor {Arabidopsis thaliana;} ^|^GB|AAP13410.1|30023754|BT006302 At4g38620 {Arabidopsis thaliana;} ^|^GB|AAM98178.1|22655176|AY140037 putative transcription factor MYB4 {Arabidopsis thaliana;} ^|^GB|AAM67537.1|21689787|AY123004 putative transcription factor MY…
A	MZ00037983	0.245143	1.18521	BS	0.589645	0.509301	0.428009	0.0621697	0.264236	receptor-like protein kinase {Oryza sativa (japonica cultivar-group);} ^|^GB|BAB84844.1|18677117|AP003216 receptor-like protein kinase {Oryza sativa (japonica cultivar-group);}
B	MZ00035623	1.21873	2.32741	BS	0.0112591	0.0672876	0.427969	0.14883	0.388887	putative pollen specific protein SF21 {Oryza sativa (japonica cultivar-group);}
B	MZ00027432	0.197775	1.14693	BS	0.517152	0.480802	0.427889	0.0965594	0.322486	NA
B	MZ00034152	0.731873	1.66079	BS	0.0198153	0.0872125	0.427848	0.0588823	0.257898	putative 60S ribosomal protein L10A (RPL10aC) {Oryza sativa (japonica cultivar-group);}
A	MZ00014124	0.830841	1.77872	BS	0.433493	0.440204	0.427843	0.61301	0.677273	unknown protein {Oryza sativa (japonica cultivar-group);}
B	MZ00036975	1.04579	2.0645	BS	0.0185256	0.084958	0.427737	0.132611	0.371141	NA
A	MZ00044574	0.578684	1.49349	BS	0.14868	0.251215	0.427656	0.149436	0.38932	ADP-ribosylation factor {Oryza sativa (japonica cultivar-group);} ^|^GB|BAB85255.1|18844784|AP003247 putative ADP-ribosylation factor {Oryza sativa (japonica cultivar-group);}
B	MZ00043935	0.0380313	1.02671	BS	0.8657	0.602655	0.42747	0.0174715	0.136745	putative serpin {Oryza sativa (japonica cultivar-group);}
B	MZ00043865	0.266808	1.20314	BS	0.304422	0.365849	0.427435	0.0882191	0.310833	contains EST D24978(R2878) unknown protein {Oryza sativa (japonica cultivar-group);} ^|^GB|BAB89670.1|20160728|AP003262 contains EST D24978(R2878) similar to Arabidopsis thaliana chromosome 1, At1g27440 unknown protein {Oryza sativa (japonica cultivar-group);}
B	MZ00047741	-0.156492	1.11457	ME	0.727044	0.56023	0.426677	0.174478	0.41911	putative zinc-finger helicase {Oryza sativa (japonica cultivar-group);}
B	MZ00049186	0.00142326	1.00099	BS	0.702118	0.551721	0.426676	0.106703	0.336512	#N/A
B	MZ00047933	-0.0427481	1.03007	ME	0.942807	0.622484	0.425837	0.120054	0.355224	putative cinnamyl alcohol dehydrogenase {Oryza sativa (japonica cultivar-group);} ^|^GB|AAN09864.1|22857590|AC104322 putative cinnamyl-alcohol dehydrogenase {Oryza sativa (japonica cultivar-group);}
A	MZ00046974	1.08705	2.12438	BS	0.00493064	0.0454977	0.425727	0.0682295	0.276064	OSJNBa0087O24.20 {Oryza sativa (japonica cultivar-group);}
B	MZ00049179	0.797784	1.73843	BS	0.0903096	0.190285	0.425667	0.230811	0.473936	SBP-domain protein-like {Oryza sativa (japonica cultivar-group);}
A	MZ00041068	0.356141	1.28	BS	0.0276045	0.104039	0.425577	0.00176333	0.0441935	Glycine-rich RNA-binding, abscisic acid-inducible protein. {Zea mays;} ^|^PIR|S04536|S04536 embryonic abundant protein, glycine-rich - maize {Zea mays;} ^|^GB|CAA31077.1|22313|ZMGRP ABA-inducible gene protein {Zea mays;}
A	MZ00016874	0.955182	1.93882	BS	0.0442046	0.132483	0.425299	0.175464	0.420205	putative branched chain alpha-keto acid dehydrogenase E2 subunit {Oryza sativa (japonica cultivar-group);}
B	MZ00054867	0.25204	1.19089	BS	0.24836	0.32952	0.425289	0.0129141	0.117229	F24J5.9 [imported] - Arabidopsis thaliana {Arabidopsis thaliana;} ^|^GB|AAD49976.1|5734711|F24J5 F24J5.9 {Arabidopsis thaliana;}
A	MZ00023395	-0.345439	1.27054	ME	0.506373	0.475431	0.425162	0.301328	0.529038	heat shock protein 17.9 {Pennisetum glaucum;}
B	MZ00001548	0.10826	1.07793	BS	0.60365	0.5144	0.42472	0.0107639	0.106263	hypothetical protein similar to Arabidopsis thaliana chromosome 3, T17J13.40 {Oryza sativa (japonica cultivar-group);}
B	MZ00023750	0.93907	1.91729	BS	0.0292364	0.107477	0.424667	0.132418	0.370944	putative L-ascorbate oxidase homolog {Oryza sativa (japonica cultivar-group);}
B	MZ00002061	0.451207	1.36718	BS	0.0653915	0.160746	0.42442	0.0221802	0.156056	hypothetical protein At2g03200 [imported] - Arabidopsis thaliana {Arabidopsis thaliana;} ^|^GB|AAP21262.1|30102688|BT006454 At2g03200 {Arabidopsis thaliana;}
B	MZ00043706	0.633455	1.55128	BS	0.000587439	0.0194087	0.4244	0.000818046	0.0315093	hypothetical protein {Oryza sativa (japonica cultivar-group);}
B	MZ00045683	0.731836	1.66075	BS	0.00398861	0.0411505	0.423557	0.0101442	0.103053	hypothetical protein {Oryza sativa (japonica cultivar-group);}
B	MZ00042245	0.486106	1.40066	BS	0.098634	0.200336	0.423462	0.0571495	0.254951	putative gamma-lyase {Oryza sativa (japonica cultivar-group);} ^|^GB|AAK39571.1|13786446|AC025296 putative gamma-lyase {Oryza sativa (japonica cultivar-group);}
B	MZ00038707	0.592573	1.50793	BS	0.420067	0.433966	0.423371	0.24602	0.486898	cold acclimation protein WCOR825 - wheat (fragment) {Triticum aestivum;} ^|^GB|AAB18206.1|1657853|TAU73215 cold acclimation protein WCOR825 {Triticum aestivum;}
B	MZ00047726	0.035518	1.02492	BS	0.677887	0.543261	0.423319	0.0736788	0.286158	L-ascorbate oxidase precursor (EC 1.10.3.3) (Ascorbase) (ASO). {Nicotiana tabacum;} ^|^PIR|S66353|S66353 L-ascorbate oxidase (EC 1.10.3.3) precursor - common tobacco {Nicotiana tabacum;} ^|^GB|BAA07734.1|599594|TOBTAOP ascorbate oxidase precursor {Nicotiana tabacum;}
B	MZ00035643	0.0806977	1.05753	BS	0.87526	0.606153	0.423265	0.239885	0.481158	NA
A	MZ00035143	0.831878	1.78	BS	0.0354123	0.117452	0.422928	0.101095	0.328376	NA
A	MZ00041396	0.014772	1.01029	BS	0.994684	0.634546	0.422309	0.0350178	0.198762	thioredoxin h {Oryza sativa (japonica cultivar-group);}
A	MZ00036698	0.341559	1.26713	BS	0.424961	0.436055	0.422194	0.125446	0.362413	putative senescence-associated protein {Pisum sativum;}
A	MZ00020381	0.611123	1.52745	BS	0.115042	0.218633	0.421145	0.116618	0.350315	NA
A	MZ00015070	0.350316	1.27484	BS	0.392582	0.418149	0.421078	0.10576	0.335194	putative glutathione S-transferase {Oryza sativa (japonica cultivar-group);}
B	MZ00048822	0.453474	1.36933	BS	0.108025	0.210724	0.42065	0.0390855	0.209982	putative PrMC3 {Oryza sativa (japonica cultivar-group);}
A	MZ00055971	-0.201685	1.15004	ME	0.51829	0.481245	0.420311	0.0901853	0.314022	NA
A	MZ00047378	0.381201	1.30243	BS	0.102469	0.204165	0.420119	0.0158929	0.131106	similar to carboxyl-terminal peptidase {Oryza sativa (japonica cultivar-group);}
B	MZ00030271	0.137553	1.10004	BS	0.866087	0.602655	0.420071	0.288512	0.519349	satase isoform I {Zea mays;}
A	MZ00036019	-0.128388	1.09307	ME	0.601756	0.513751	0.419954	0.0467488	0.230609	putative NAC-domain protein {Oryza sativa (japonica cultivar-group);}
B	MZ00038471	0.355999	1.27987	BS	0.027558	0.104006	0.419374	0.00140466	0.0391744	NA
A	MZ00031666	0.724785	1.65265	BS	0.00783054	0.0564295	0.419345	0.0262229	0.169948	heat shock factor protein hsf8-like {Oryza sativa (japonica cultivar-group);} ^|^GB|BAD07710.1|41052819|AP004121 heat shock factor protein hsf8-like {Oryza sativa (japonica cultivar-group);}
B	MZ00017505	0.0798774	1.05693	BS	0.699793	0.551008	0.41912	0.0703118	0.279811	NA
A	MZ00039636	0.809852	1.75303	BS	0.00397171	0.0410703	0.418901	0.0261886	0.169948	60S ribosomal protein L24. {Hordeum vulgare;} ^|^PIR|T06178|T06178 ribosomal protein L24 - barley {Hordeum vulgare;} ^|^GB|CAA63960.1|1154859|HVRL24E L24 ribosomal protein {Hordeum vulgare subsp. vulgare;}
A	MZ00011246	0.818161	1.76316	BS	0.824751	0.589719	0.418768	0.792107	0.726086	NA
B	MZ00038926	0.037131	1.02607	BS	0.975406	0.630399	0.418593	0.0549826	0.249548	NA
B	MZ00001989	0.208624	1.15559	BS	0.319377	0.375513	0.418146	0.021535	0.153566	unknown {Arabidopsis thaliana;}
B	MZ00038557	0.22327	1.16738	BS	0.525436	0.483369	0.41806	0.137776	0.376465	NA
B	MZ00040576	0.223012	1.16717	BS	0.374486	0.407912	0.417762	0.0397987	0.212169	cell wall invertase Incw1 {Zea mays;}
B	MZ00016083	-0.85764	1.81207	ME	0.0112094	0.0671012	0.417729	0.0516408	0.241308	cytochrome P450 monooxygenase CYP72A5 {Zea mays;}
B	MZ00008983	0.058461	1.04135	BS	0.857525	0.600428	0.417682	0.28539	0.515975	putative ribonuclease III, 5''''-partial (with alternative splicing) {Oryza sativa (japonica cultivar-group);}
A	MZ00009949	-0.0434113	1.03055	ME	0.796314	0.582251	0.417522	0.424005	0.600601	OSJNBa0043A12.6 {Oryza sativa (japonica cultivar-group);}
A	MZ00041637	-0.00441476	1.00306	ME	0.907064	0.614017	0.417443	0.107399	0.337738	acyl-[acyl-carrier protein] thioesterase {Triticum aestivum;}
B	MZ00034064	0.170141	1.12517	BS	0.630244	0.524673	0.417421	0.047068	0.231036	putative cucumisin-like serine protease {Oryza sativa (japonica cultivar-group);} ^|^GB|AAM22744.1|20503056|AC092388 putative cucumisin-like serine protease {Oryza sativa (japonica cultivar-group);}
A	MZ00036508	-0.073059	1.05194	ME	0.813558	0.586704	0.417245	0.0126865	0.116331	NA
A	MZ00026247	0.100637	1.07225	BS	0.608913	0.516299	0.417191	0.0144064	0.124768	OSJNBb0116K07.3 {Oryza sativa (japonica cultivar-group);} ^|^GB|CAE02938.2|32488230|OSJN00038 OSJNBa0014K14.10 {Oryza sativa (japonica cultivar-group);} ^|^GB|AAO85795.1|29826070|AY238894 adenine phosphoribosyltransferase form 2 {Oryza sativa (indica cultivar-group);}
A	MZ00032899	1.2949	2.4536	BS	0.000789704	0.0214392	0.417109	0.0591022	0.258163	putative protein kinase {Oryza sativa (japonica cultivar-group);}
A	MZ00050343	0.748727	1.68031	BS	0.00134563	0.0256694	0.416782	0.0067139	0.0821723	contains EST C26242(C11933) unknown protein {Oryza sativa (japonica cultivar-group);}
A	MZ00034438	0.402113	1.32144	BS	0.26012	0.337904	0.416745	0.0965081	0.322369	proline-rich protein V-beta 1 precursor - rat {Rattus norvegicus;} ^|^GB|CAA52300.1|433617|RNVCS ORF1 {Rattus rattus;} ^|^GB|CAA54831.1|471332|RNPRVB1 PR-Vbeta1 {Rattus norvegicus;}
B	MZ00021241	0.899184	1.86501	BS	0.00103407	0.0237219	0.416608	0.0139415	0.122492	OSJNBb0070J16.4 {Oryza sativa (japonica cultivar-group);}
A	MZ00051450	0.398287	1.31794	BS	0.184578	0.28141	0.416433	0.0568806	0.254327	bHLH protein-like {Oryza sativa (japonica cultivar-group);}
B	MZ00018201	-0.596567	1.51211	ME	0.425011	0.436055	0.416206	0.30275	0.530342	hypothetical protein At2g01070 [imported] - Arabidopsis thaliana {Arabidopsis thaliana;} ^|^GB|AAF18655.1|6598622|AC006837 unknown protein {Arabidopsis thaliana;}
A	MZ00050970	0.988777	1.9845	BS	0.000418724	0.0177408	0.416185	0.00947675	0.0994306	NA
B	MZ00046274	1.22909	2.3442	BS	0.00854081	0.0589346	0.415933	0.153373	0.393737	EST AU055776(S20048) corresponds to a region of the predicted gene. Similar to Arabidopsis thaliana AP2 domain containing protein RAP2.10 mRNA, partial cds.(AF003103) {Oryza sativa (japonica cultivar-group);}
A	MZ00023431	0.278266	1.21274	BS	0.242652	0.326249	0.415804	0.0186909	0.142255	Peptidyl-prolyl cis-trans isomerase (EC 5.2.1.8) (PPIase) (Rotamase)(Cyclophilin) (Cyclosporin A-binding protein). {Zea mays;} ^|^PIR|C39252|CSZM peptidylprolyl isomerase (EC 5.2.1.8) - maize {Zea mays;} ^|^GB|CAA48638.1|829148|ZMCYCL cyclophilin {Zea mays;} ^|^GB|AAA63403.1|168461|MZECYP cyclophilin {Zea mays;}
B	MZ00054791	0.539253	1.45322	BS	0.00691365	0.0531611	0.415571	0.00358267	0.0618941	NA
A	MZ00039755	1.25827	2.39208	BS	0.000233039	0.01379	0.415319	0.0258456	0.168101	NA
A	MZ00026872	0.154665	1.11316	BS	0.547776	0.492239	0.415004	0.0409831	0.215591	putative proline and glutamic acid rich nuclear protein {Oryza sativa (japonica cultivar-group);} ^|^GB|AAL58183.1|18057160|AC027037 putative hypersensitive reaction and pathogenicity protein {Oryza sativa (japonica cultivar-group);} ^|^GB|AAL67591.1|18266645|AC018929 putative proline and glutamic acid rich nuclear protein {Oryza sativa (japonica cultivar-group);}
B	MZ00016103	0.357358	1.28108	BS	0.24656	0.328414	0.41471	0.059239	0.258598	Ferredoxin--nitrite reductase, chloroplast precursor (EC 1.7.7.1)(Fragment). {Zea mays;}
A	MZ00047338	0.0804718	1.05736	BS	0.841422	0.5949	0.414416	0.0358671	0.201865	NA
B	MZ00046281	0.236532	1.17816	BS	0.202645	0.296743	0.414255	0.00440769	0.0671653	Probable WRKY transcription factor 72 (WRKY DNA-binding protein 72). {Arabidopsis thaliana;} ^|^PIR|T49948|T49948 hypothetical protein F8M21.20 - Arabidopsis thaliana {Arabidopsis thaliana;} ^|^GB|CAB89323.1|7671482|ATF8M21 putative protein {Arabidopsis thaliana;}
B	MZ00009345	0.478428	1.39322	BS	0.0952608	0.195732	0.413689	0.0455293	0.22826	hypothetical protein At2g15900 [imported] - Arabidopsis thaliana {Arabidopsis thaliana;} ^|^GB|AAD41976.1|5306243|AC006438 hypothetical protein {Arabidopsis thaliana;}
B	MZ00037490	0.250502	1.18962	BS	0.180404	0.277572	0.413641	0.00908429	0.0969334	putative gag/pol polyprotein {Oryza sativa (japonica cultivar-group);}
B	MZ00034098	0.293426	1.22555	BS	0.151998	0.254108	0.413298	0.0185182	0.141585	putative RING finger 1 {Oryza sativa (japonica cultivar-group);} ^|^GB|BAD09484.1|42408331|AP004564 putative RING finger 1 {Oryza sativa (japonica cultivar-group);}
A	MZ00034928	0.0627539	1.04446	BS	0.723105	0.558943	0.413027	0.0124146	0.11438	putative 1,4-benzoquinone reductase {Oryza sativa (japonica cultivar-group);}
B	MZ00051953	-0.403974	1.32315	ME	0.446128	0.446241	0.412398	0.136615	0.375549	unknown protein {Oryza sativa (japonica cultivar-group);}
A	MZ00017404	0.114083	1.08229	BS	0.715789	0.556328	0.411823	0.00797965	0.0905874	NA
B	MZ00042741	-0.0631723	1.04476	ME	0.936376	0.621544	0.411449	0.130497	0.368082	receptor kinase-like protein [imported] - Arabidopsis thaliana {Arabidopsis thaliana;} ^|^GB|CAB80391.1|7270708|ATCHRIV87 receptor kinase-like protein {Arabidopsis thaliana;} ^|^GB|CAB16774.1|4006856|ATAP21 receptor kinase-like protein {Arabidopsis thaliana;}
B	MZ00030738	0.780818	1.7181	BS	0.0013594	0.0257877	0.411441	0.00800945	0.0905874	putative ABC transporter {Oryza sativa (japonica cultivar-group);}
B	MZ00042612	-0.093851	1.06722	ME	0.981795	0.631716	0.41101	0.179512	0.424396	lipoxygenase L-2; lipoxygenase {Oryza sativa (japonica cultivar-group);}
B	MZ00035356	1.02198	2.03071	BS	0.00800143	0.0570195	0.410992	0.0962701	0.322106	OSJNBa0081C01.16 {Oryza sativa (japonica cultivar-group);}
B	MZ00036384	-0.015487	1.01079	ME	0.861279	0.601248	0.410909	0.0411393	0.216131	NA
A	MZ00000151	0.581928	1.49685	BS	0.00859608	0.0589875	0.410797	0.00835491	0.0930325	F14M2.8 protein - Arabidopsis thaliana {Arabidopsis thaliana;} ^|^GB|AAM19911.1|20453345|AY097395 At1g33800/F14M2_23 {Arabidopsis thaliana;} ^|^GB|AAM61226.1|21536894|AY084664 unknown {Arabidopsis thaliana;} ^|^GB|AAL50109.1|17979549|AY070772 At1g33800/F14M2_23 {Arabidopsis thaliana;} ^|^GB|AAF97282.1|9665091|AC010164 Hypothetical protein {Arabidopsis thaliana;}
B	MZ00043608	0.171333	1.1261	BS	0.50236	0.473712	0.409572	0.0476993	0.232574	phenylalanine ammonia-lyase {Oryza sativa (japonica cultivar-group);}
B	MZ00022676	0.0398568	1.02801	BS	0.825887	0.590062	0.408896	0.025772	0.168101	probable transcription activator RF2a - rice {Oryza sativa;} ^|^GB|AAC49832.1|2253278|AF005492 RF2a {Oryza sativa;}
B	MZ00045154	0.0172782	1.01205	BS	0.966296	0.628278	0.40883	0.521675	0.642725	CDH1-D {Gallus gallus;}
A	MZ00031696	1.44814	2.72856	BS	0.00255736	0.0339178	0.408737	0.14953	0.38932	NA
A	MZ00048320	0.489755	1.40421	BS	0.0400604	0.125364	0.408709	0.0208933	0.151255	putative dex1 protein {Oryza sativa (japonica cultivar-group);}
B	MZ00042085	0.713846	1.64017	BS	0.013654	0.0741028	0.408643	0.0385237	0.208754	#N/A
B	MZ00052080	0.195141	1.14484	BS	0.393565	0.419032	0.408546	0.0620565	0.264053	unknown protein {Oryza sativa (japonica cultivar-group);}
B	MZ00049723	0.177202	1.13069	BS	0.422047	0.435105	0.408172	0.040248	0.21369	putative ripening-related bZIP protein {Vitis vinifera;}
B	MZ00014646	0.413534	1.33194	BS	0.207267	0.299958	0.408128	0.0851806	0.304888	unknown protein {Oryza sativa (japonica cultivar-group);}
A	MZ00047498	0.276949	1.21163	BS	0.660318	0.536811	0.407828	0.282356	0.513769	#N/A
A	MZ00045457	1.9958	3.98838	BS	0.130781	0.235316	0.407685	0.57928	0.665141	NA
B	MZ00027286	1.60675	3.04565	BS	0.000164055	0.0128317	0.407249	0.061015	0.261741	hypothetical protein similar to Arabidopsis thaliana chromosome 5, MCK7.19 {Oryza sativa (japonica cultivar-group);} ^|^GB|BAB64816.1|15528774|AP003301 hypothetical protein similar to Arabidopsis thaliana chromosome 5, MCK7.19 {Oryza sativa (japonica cultivar-group);} ^|^GB|BAB39910.1|13486673|AP002912 hypothetical protein similar to Arabidopsis thaliana chromosome 5, MCK7.19 {Oryza sativa (japon…
B	MZ00037441	0.629107	1.54661	BS	0.252433	0.332402	0.406483	0.378159	0.577379	contains EST AU081354(R0069) similar to Arabidopsis thaliana chromosome 4, At4g15093 unknown protein {Oryza sativa (japonica cultivar-group);} ^|^GB|BAC06208.1|21952792|AP003227 contains EST AU081354(R0069) similar to Arabidopsis thaliana chromosome 4, At4g15093 unknown protein {Oryza sativa (japonica cultivar-group);}
B	MZ00038400	-0.314369	1.24347	ME	0.433503	0.440204	0.405825	0.0554026	0.250423	40S ribosomal protein S16. {Gossypium hirsutum;} ^|^PIR|S41193|S41193 ribosomal protein S16 protein - upland cotton {Gossypium hirsutum;} ^|^GB|CAA53567.1|439654|GHRP16 RS16 protein, 40S subunit {Gossypium hirsutum;}
B	MZ00038727	1.63401	3.10375	BS	0.000243772	0.0139462	0.405815	0.0765756	0.290675	NA
B	MZ00035378	-0.130969	1.09503	ME	0.865763	0.602655	0.405733	0.288586	0.519411	NA
A	MZ00012446	0.361346	1.28462	BS	0.292575	0.358558	0.405658	0.111236	0.342799	NA
B	MZ00028326	0.248062	1.18761	BS	0.0660165	0.161646	0.405491	0.000900294	0.0323107	NA
B	MZ00034792	0.424673	1.34227	BS	0.164316	0.264517	0.40505	0.0628044	0.265003	NA
B	MZ00028489	-0.352158	1.27647	ME	0.314217	0.371969	0.404984	0.106394	0.3358	#N/A
B	MZ00043576	0.0983133	1.07052	BS	0.669959	0.540813	0.404861	0.00812925	0.0910311	NA
B	MZ00038813	0.778861	1.71578	BS	0.000247565	0.0139462	0.404636	0.00222492	0.0484656	NA
B	MZ00035667	-0.0236048	1.0165	ME	0.931019	0.61981	0.404533	0.359761	0.565862	hypothetical protein {Oryza sativa (japonica cultivar-group);}
B	MZ00019177	0.558105	1.47233	BS	0.0205291	0.0889875	0.404139	0.023778	0.162147	NA
B	MZ00022500	0.530562	1.44449	BS	0.237166	0.3224	0.403337	0.227177	0.470743	NA
B	MZ00013437	0.454223	1.37004	BS	0.0196008	0.0868418	0.403082	0.00447175	0.0675932	60S ribosomal protein L17. {Zea mays;} ^|^PIR|T01410|T01410 ribosomal protein L17 - maize {Zea mays;} ^|^GB|AAB88619.1|2668748|AF034948 ribosomal protein L17 {Zea mays;}
B	MZ00014739	0.23711	1.17863	BS	0.204639	0.298056	0.403006	0.00836429	0.0930293	repressor protein {Zea mays;}
B	MZ00043228	0.110603	1.07968	BS	0.726925	0.560218	0.402898	0.0613462	0.262156	OsNAC6 protein [imported] - rice {Oryza sativa;} ^|^GB|BAB90381.1|20161457|AP003561 OsNAC6 protein {Oryza sativa (japonica cultivar-group);} ^|^GB|AAK17067.1|13272281|AF254558 NAC6 {Oryza sativa (japonica cultivar-group);} ^|^GB|BAA89800.1|6730942|AB028185 OsNAC6 protein {Oryza sativa;}
B	MZ00047800	0.32668	1.25412	BS	0.276712	0.348695	0.402101	0.153994	0.394315	Hypothetical protein {Oryza sativa (japonica cultivar-group);}
B	MZ00048982	0.153253	1.11207	BS	0.764549	0.571842	0.401961	0.319495	0.539071	hypothetical protein similar to Arabidopsis thaliana chromosome 1, F18B13.20 {Oryza sativa (japonica cultivar-group);}
A	MZ00034357	-0.102784	1.07384	ME	0.716904	0.556671	0.401627	0.0157732	0.130671	AP2 domain-containing protein AP210 {Oryza sativa (japonica cultivar-group);} ^|^GB|BAA99376.1|9049421|AP002526 unnamed protein product; ESTs AU093391(E60370),AU091593(C60458),AU093392 (E60370) correspond to a region of the predicted gene. Similar to Arabidopsis thaliana BAC F21J9; AP2 domain protein. (AC000103) {Oryza sativa (japonica cultivar-group);}
A	MZ00044149	0.529614	1.44354	BS	0.0140499	0.0752361	0.401405	0.00871798	0.0942461	putative Bowman-Birk serine protease inhibitor {Oryza sativa (japonica cultivar-group);}
B	MZ00020880	-0.0956888	1.06858	ME	0.784174	0.579017	0.40093	0.0255678	0.167713	expressed protein {Oryza sativa (japonica cultivar-group);}
B	MZ00039074	0.348945	1.27363	BS	0.068649	0.165156	0.399835	0.00897211	0.0961902	NA
B	MZ00043583	0.0363816	1.02554	BS	0.986686	0.63303	0.399658	0.199409	0.444777	putative ubiquitin protein {Oryza sativa (japonica cultivar-group);} ^|^GB|AAG13589.1|10140758|AC051633 putative ubiquitin protein {Oryza sativa (japonica cultivar-group);}
B	MZ00036168	0.61591	1.53252	BS	0.0461181	0.135758	0.39965	0.0626788	0.264886	NA
B	MZ00009159	0.750101	1.68191	BS	0.0104854	0.0645797	0.399524	0.0399251	0.212405	NA
A	MZ00021759	0.769718	1.70494	BS	0.178903	0.276082	0.399514	0.214247	0.458836	NA
B	MZ00015278	0.258993	1.19664	BS	0.130828	0.235348	0.399033	0.00565765	0.0752944	unknown protein {Oryza sativa (japonica cultivar-group);} ^|^GB|AAM18764.1|20279484|AC099325 unknown protein {Oryza sativa (japonica cultivar-group);}
A	MZ00000399	0.419255	1.33724	BS	0.190813	0.28674	0.398739	0.0802393	0.295498	NA
B	MZ00019061	-0.28231	1.21614	ME	0.299863	0.36352	0.398386	0.128998	0.366104	transcription factor-like protein {Oryza sativa (japonica cultivar-group);}
B	MZ00028124	-0.0083215	1.00578	ME	0.9322	0.620181	0.39834	0.158177	0.399003	NA
A	MZ00048066	0.263236	1.20017	BS	0.529712	0.48482	0.398282	0.116204	0.349607	putative regulatory protein {Oryza sativa (japonica cultivar-group);}
B	MZ00028012	0.374781	1.29664	BS	0.303141	0.365444	0.39794	0.104689	0.333798	hypothetical protein F26P21.20 - Arabidopsis thaliana {Arabidopsis thaliana;} ^|^GB|CAA21199.1|3688171|ATF26P21 putative protein {Arabidopsis thaliana;} ^|^GB|CAB80007.1|7270237|ATCHRIV78 putative protein {Arabidopsis thaliana;}
B	MZ00002288	1.35645	2.56055	BS	0.000631768	0.0194087	0.397673	0.0703187	0.279811	contains EST D23882(R0503) similar to GABA permease unknown protein {Oryza sativa (japonica cultivar-group);} ^|^GB|BAB63858.1|15290168|AP003687 contains EST D23882(R0503) similar to GABA permease unknown protein {Oryza sativa (japonica cultivar-group);}
A	MZ00052244	-0.529963	1.44389	ME	0.107261	0.209927	0.397622	0.124879	0.361604	NA
A	MZ00006998	0.427888	1.34526	BS	0.39716	0.421171	0.39733	0.330646	0.546574	hypothetical protein T28D5.40 - Arabidopsis thaliana {Arabidopsis thaliana;} ^|^GB|CAB52557.1|5731756|ATT28D5 putative protein {Arabidopsis thaliana;} ^|^GB|CAB77960.1|7267476|ATCHRIV23 putative protein {Arabidopsis thaliana;}
B	MZ00011928	0.0588738	1.04165	BS	0.607325	0.515579	0.397254	0.0463872	0.230165	tubulin beta chain - oat {Avena sativa;}
B	MZ00025461	0.753275	1.68561	BS	0.00520629	0.0462555	0.396948	0.0256476	0.167773	unknown protein {Oryza sativa (japonica cultivar-group);}
B	MZ00014652	0.0825504	1.05889	BS	0.84977	0.597852	0.396667	0.103047	0.331835	putative PGPD14 protein (pollen germination related protein) {Oryza sativa (japonica cultivar-group);}
A	MZ00037955	0.521896	1.43584	BS	0.0194818	0.0866693	0.396228	0.0156697	0.130497	unnamed protein product; ESTs AU067986(C11414),C74825(E60076) correspond to a region of the predicted gene. Similar to NLS receptor. (AB004660) {Oryza sativa (japonica cultivar-group);} ^|^GB|BAA31166.1|3273245|AB004814 NLS receptor {Oryza sativa (japonica cultivar-group);} ^|^GB|BAA31165.1|3273243|AB004660 NLS receptor {Oryza sativa;}
A	MZ00019409	-1.22748	2.34158	ME	0.525571	0.483369	0.395984	0.742393	0.71467	NA
B	MZ00033890	0.260936	1.19826	BS	0.296907	0.361263	0.39585	0.0862532	0.30634	NA
A	MZ00050984	0.636312	1.55435	BS	0.170961	0.270183	0.395752	0.19331	0.439055	putative Nuclear transport factor 2 {Oryza sativa (japonica cultivar-group);}
B	MZ00015816	0.308266	1.23822	BS	0.213002	0.305249	0.395495	0.168635	0.411953	hypothetical protein {Zea mays;}
B	MZ00049127	0.454418	1.37023	BS	0.134315	0.238624	0.395278	0.0893401	0.312507	OSJNBa0088A01.8 {Oryza sativa (japonica cultivar-group);}
B	MZ00049071	0.0419742	1.02952	BS	0.729599	0.560933	0.395036	0.121704	0.357633	putative laccase {Oryza sativa (japonica cultivar-group);}
B	MZ00024208	0.328149	1.2554	BS	0.0434262	0.131136	0.395029	0.00236185	0.0498809	putative histone H2A {Oryza sativa (japonica cultivar-group);}
B	MZ00042493	0.153515	1.11228	BS	0.435708	0.441291	0.395018	0.0110241	0.107104	OSJNBa0004N05.2 {Oryza sativa (japonica cultivar-group);} ^|^GB|CAE03371.1|32488305|OSJN00068 OSJNBb0065L13.14 {Oryza sativa (japonica cultivar-group);}
A	MZ00050882	0.425181	1.34274	BS	0.305839	0.366493	0.394953	0.128908	0.365944	hypothetical protein similar to Arabidopsis thaliana chromosome 1, F22C12.12 {Oryza sativa (japonica cultivar-group);} ^|^GB|BAB92115.1|20804417|AP002900 hypothetical protein similar to Arabidopsis thaliana chromosome 1, F22C12.12 {Oryza sativa (japonica cultivar-group);}
A	MZ00010973	-0.184396	1.13634	ME	0.519958	0.481642	0.394553	0.0930375	0.317955	SMC1 protein {Oryza sativa;}
B	MZ00055081	-0.198567	1.14756	ME	0.213092	0.305249	0.3941	0.00453789	0.0679371	phenylalanine ammonia-lyase {Bambusa oldhamii;}
A	MZ00029026	-0.179597	1.13257	ME	0.522462	0.482344	0.393501	0.0997716	0.326147	unknown protein, 35653-33693 [imported] - Arabidopsis thaliana {Arabidopsis thaliana;} ^|^GB|AAM47337.1|21360443|AY113029 At1g68050/T23K23_10 {Arabidopsis thaliana;} ^|^GB|AAL57647.1|18086374|AY064999 At1g68050/T23K23_10 {Arabidopsis thaliana;} ^|^GB|AAG51994.1|12324066|AC012563 unknown protein; 35653-33693 {Arabidopsis thaliana;}
B	MZ00030625	0.164102	1.12047	BS	0.407898	0.427561	0.393483	0.299851	0.528118	NA
B	MZ00035406	0.836163	1.7853	BS	0.232196	0.31867	0.393245	0.416561	0.597464	probable cytochrome P450 monooxygenase - maize (fragment) {Zea mays;} ^|^GB|CAA06156.1|2995384|ZMAJ4810 cytochrome P450 monooxygenase {Zea mays;}
A	MZ00008074	0.540101	1.45407	BS	0.0051145	0.0459754	0.393175	0.00392761	0.0639547	putative microtubial binding protein {Oryza sativa (japonica cultivar-group);}
B	MZ00035662	0.276632	1.21136	BS	0.307616	0.367588	0.392898	0.0283109	0.176914	putative beta-glucosidase {Oryza sativa (japonica cultivar-group);} ^|^GB|BAC06877.1|22093580|AP003217 putative beta-glucosidase {Oryza sativa (japonica cultivar-group);}
B	MZ00043899	-0.311296	1.24082	ME	0.966412	0.628316	0.392606	0.448003	0.611266	unknown {Arabidopsis thaliana;} ^|^GB|AAL31180.1|16974541|AY060549 AT3g07910/F17A17_25 {Arabidopsis thaliana;} ^|^GB|AAF21201.1|6648203|ATAC013483 unknown protein {Arabidopsis thaliana;} ^|^GB|AAL06569.1|15724353|AF412117 AT3g07910/F17A17_25 {Arabidopsis thaliana;}
A	MZ00044445	0.776173	1.71258	BS	0.177437	0.274794	0.392314	0.339115	0.553191	NA
A	MZ00050880	-0.071401	1.05074	ME	0.676014	0.542684	0.3923	0.00154542	0.0407929	putative protein {Arabidopsis thaliana;}
B	MZ00046104	0.0853928	1.06098	BS	0.542821	0.49043	0.392231	0.0950199	0.320217	putative protein phosphatase 2C {Oryza sativa (japonica cultivar-group);}
B	MZ00019147	0.441897	1.35839	BS	0.135767	0.239586	0.392047	0.0906511	0.314509	NA
B	MZ00042696	0.456293	1.37201	BS	0.554138	0.494873	0.392012	0.309232	0.533749	NA
B	MZ00043978	1.05075	2.0716	BS	0.000156195	0.0125983	0.391908	0.0109096	0.106385	thionin like protein {Nicotiana tabacum;}
A	MZ00004279	0.481675	1.39636	BS	0.0533812	0.14535	0.391436	0.0319261	0.18968	auxin response factor 10 {Oryza sativa;}
B	MZ00050027	0.635629	1.55361	BS	0.166469	0.26633	0.390811	0.214734	0.459309	NA
B	MZ00013841	-0.833148	1.78157	ME	0.0368882	0.120099	0.390713	0.133219	0.371518	3-deoxy-D-arabino heptulosonate-7-phosphate synthase {Oryza sativa (japonica cultivar-group);}
B	MZ00014649	0.735323	1.66477	BS	0.126201	0.230875	0.390593	0.17976	0.424695	hypothetical protein {Sporobolus stapfianus;}
B	MZ00002661	0.21339	1.15941	BS	0.380947	0.411553	0.390428	0.0477852	0.23263	putative pectin methylesterase {Oryza sativa (japonica cultivar-group);}
A	MZ00050389	-0.117473	1.08483	ME	0.762271	0.571087	0.390192	0.158759	0.399672	NA
A	MZ00047225	0.516006	1.42999	BS	0.00175799	0.0294773	0.390115	0.00110098	0.0350296	OSJNBa0043A12.4 {Oryza sativa (japonica cultivar-group);}
B	MZ00045822	0.639099	1.55736	BS	0.190497	0.28653	0.389959	0.14889	0.388914	NA
B	MZ00021332	0.740346	1.67058	BS	0.0382136	0.12231	0.389952	0.0979994	0.324084	putative protein phosphatase 2C {Oryza sativa (japonica cultivar-group);}
B	MZ00014496	0.906838	1.87493	BS	0.0170644	0.0818388	0.389539	0.107485	0.33781	hypothetical protein T22P22.70 - Arabidopsis thaliana {Arabidopsis thaliana;} ^|^GB|AAM51276.1|21436275|AY117201 unknown protein {Arabidopsis thaliana;} ^|^GB|AAM65551.1|21593584|AY088005 unknown {Arabidopsis thaliana;} ^|^GB|AAM10172.1|20148563|AY081610 putative protein {Arabidopsis thaliana;} ^|^GB|AAL36156.1|17380652|AY063800 unknown protein {Arabidopsis thaliana;} ^|^GB|AAL32939.1|17065570|AY…
A	MZ00040003	0.905187	1.87279	BS	0.00155709	0.0278861	0.389127	0.0240187	0.162935	NA
A	MZ00004469	0.539061	1.45303	BS	0.113906	0.217596	0.388765	0.0913651	0.315778	NA
B	MZ00001574	0.643373	1.56198	BS	0.157166	0.258551	0.388378	0.205318	0.450632	OSJNBa0011J08.14 {Oryza sativa (japonica cultivar-group);}
B	MZ00036349	-0.157793	1.11558	ME	0.973252	0.630085	0.388021	0.401654	0.588559	NA
A	MZ00034231	0.382828	1.3039	BS	0.481588	0.464328	0.387787	0.304324	0.53117	ankyrin {Oryza sativa (japonica cultivar-group);} ^|^GB|AAP55197.1|31433718|AE017123 putative ankyrin protein {Oryza sativa (japonica cultivar-group);} ^|^GB|AAG46181.1|12039395|AC018727 putative ankyrin protein {Oryza sativa (japonica cultivar-group);}
B	MZ00033349	0.74114	1.6715	BS	0.761031	0.5707	0.387567	0.824469	0.733031	hypothetical protein {Oryza sativa (japonica cultivar-group);} ^|^GB|BAB89668.1|20160726|AP003262 hypothetical protein similar to Arabidopsis thaliana chromosome 1, At1g27440 {Oryza sativa (japonica cultivar-group);}
A	MZ00056311	-0.444308	1.36066	ME	0.178867	0.276065	0.387539	0.216494	0.46013	AHM1(AT hook-containing MAR binding protein1)-like protein {Oryza sativa (japonica cultivar-group);} ^|^GB|BAC10131.1|22296361|AP004309 AHM1(AT hook-containing MAR binding protein1)-like protein {Oryza sativa (japonica cultivar-group);}
B	MZ00044821	0.354726	1.27874	BS	0.559533	0.497279	0.387041	0.309681	0.533967	putative triacylglycerol lipase {Oryza sativa (japonica cultivar-group);}
B	MZ00048489	0.189831	1.14063	BS	0.615551	0.519097	0.38703	0.387724	0.582043	putative beta-1,3-glucanase {Oryza sativa (japonica cultivar-group);}
A	MZ00048094	-0.0618337	1.04379	ME	0.912728	0.615224	0.386994	0.347275	0.558234	putative KH domain protein {Oryza sativa (japonica cultivar-group);}
A	MZ00024787	-0.049881	1.03518	ME	0.897358	0.611674	0.386904	0.288471	0.519349	contains EST AU082954(E3508) unknown protein {Oryza sativa (japonica cultivar-group);} ^|^GB|BAB07913.1|9711809|AP002835 contains EST AU082954(E3508) unknown protein {Oryza sativa (japonica cultivar-group);}
A	MZ00001002	0.259967	1.19745	BS	0.213458	0.305668	0.386904	0.0173435	0.135991	NA
A	MZ00041026	0.0934789	1.06694	BS	0.633291	0.526175	0.386726	0.0125202	0.11506	Eukaryotic translation initiation factor 1A (EIF-1A) (EIF-4C). {Triticum aestivum;} ^|^PIR|A53045|A53045 translation initiation factor eIF-1A - wheat (fragment) {Triticum;}
A	MZ00007528	-0.338522	1.26446	ME	0.252968	0.332671	0.38609	0.0967412	0.322715	putative leucine zipper protein {Oryza sativa (japonica cultivar-group);}
A	MZ00031015	-0.202601	1.15077	ME	0.678832	0.543263	0.386061	0.083779	0.301903	NA
B	MZ00035359	0.243284	1.18368	BS	0.261586	0.338904	0.385845	0.0367398	0.203271	unknown protein {Oryza sativa (japonica cultivar-group);}
B	MZ00007792	0.133806	1.09718	BS	0.224952	0.314385	0.385657	0.000356493	0.0240792	68 kDa protein {Cicer arietinum;}
A	MZ00013399	0.493899	1.40825	BS	0.0265382	0.101864	0.385609	0.0149815	0.127527	60S ribosomal protein L144 {Brassica rapa subsp. pekinensis;}
B	MZ00002314	0.563109	1.47745	BS	0.16843	0.267815	0.385518	0.265498	0.501255	probable kinesin-like spindle protein [imported] - Arabidopsis thaliana {Arabidopsis thaliana;} ^|^GB|AAD24373.1|4580395|AC007171 putative kinesin-like spindle protein {Arabidopsis thaliana;}
A	MZ00047187	0.16313	1.11971	BS	0.500698	0.473139	0.385387	0.0844466	0.303067	AT3g10020/T22K18_16 {Arabidopsis thaliana;} ^|^GB|AAM66017.1|21594522|AY088481 unknown {Arabidopsis thaliana;} ^|^GB|AAL06834.1|15809812|AY054173 AT3g10020/T22K18_16 {Arabidopsis thaliana;} ^|^GB|AAK97732.1|15529276|AY052262 AT3g10020/T22K18_16 {Arabidopsis thaliana;} ^|^GB|AAK82485.1|15081660|AY048222 AT3g10020/T22K18_16 {Arabidopsis thaliana;} ^|^GB|AAF04421.1|6143874|ATAC010927 unknown protein…
A	MZ00001192	-0.482347	1.39701	ME	0.038353	0.122407	0.385284	0.0229381	0.158565	OSJNBa0079A21.9 {Oryza sativa (japonica cultivar-group);}
B	MZ00048832	0.347936	1.27274	BS	0.0574793	0.151204	0.38528	0.00820811	0.0916802	NA
A	MZ00055991	0.0867088	1.06194	BS	0.855391	0.599713	0.385108	0.310747	0.53446	hypothetical protein At2g40750 [imported] - Arabidopsis thaliana {Arabidopsis thaliana;} ^|^GB|AAD32804.1|4895218|AC007660 hypothetical protein {Arabidopsis thaliana;}
A	MZ00050292	0.462609	1.37803	BS	0.33215	0.383369	0.385017	0.174226	0.418905	NA
A	MZ00006512	0.765188	1.69959	BS	0.00178667	0.0295915	0.384959	0.0103014	0.104152	NA
A	MZ00000123	0.238029	1.17938	BS	0.228943	0.316691	0.384728	0.0113445	0.108501	hypothetical protein similar to Arabidopsis thaliana chromosome 1, F14K14.15 {Oryza sativa (japonica cultivar-group);} ^|^GB|BAB78634.1|17385681|AP002845 hypothetical protein similar to Arabidopsis thaliana chromosome 1, F14K14.15 {Oryza sativa (japonica cultivar-group);}
A	MZ00003364	-0.5824	1.49734	ME	0.505489	0.47524	0.384715	0.445428	0.610059	DNA-binding protein ABF1 - wild oat (fragment) {Avena fatua;} ^|^GB|CAA88326.1|1159877|AFABF1 DNA-binding protein {Avena fatua;}
B	MZ00001632	0.0505668	1.03567	BS	0.97182	0.629655	0.384455	0.132606	0.371141	NA
B	MZ00046017	0.692205	1.61575	BS	0.00518105	0.0461795	0.384431	0.0186805	0.142255	NA
B	MZ00007773	-0.39215	1.31235	ME	0.547413	0.492239	0.384244	0.414186	0.595936	NA
B	MZ00042842	0.241085	1.18188	BS	0.320192	0.375874	0.38396	0.0624907	0.264615	Histone H2A. {Zea mays;} ^|^PIR|T02076|T02076 histone H2A - maize {Zea mays;} ^|^GB|AAB04687.1|473603|ZMU08225 histone H2A {Zea mays;}
A	MZ00012711	0.238611	1.17986	BS	0.166542	0.266368	0.383609	0.00465132	0.0686718	NA
B	MZ00001779	0.871549	1.82963	BS	0.020511	0.0889608	0.383026	0.108881	0.339771	Putative serine protease {Oryza sativa (japonica cultivar-group);}
B	MZ00047739	-0.489993	1.40444	ME	0.0839185	0.183451	0.382577	0.056983	0.254588	putative far-red impaired response protein {Sorghum bicolor;}
B	MZ00049872	-0.0633722	1.04491	ME	0.83132	0.591676	0.382471	0.0115877	0.109935	OSJNBa0084K11.11 {Oryza sativa (japonica cultivar-group);}
B	MZ00025275	0.455739	1.37149	BS	0.249995	0.33104	0.381476	0.216965	0.460701	hypothetical protein similar to Arabidopsis thaliana chromosome 3, At3g23610 {Oryza sativa (japonica cultivar-group);}
B	MZ00043024	0.0124384	1.00866	BS	0.968158	0.62882	0.38136	0.0429972	0.221223	NA
B	MZ00030137	0.46811	1.3833	BS	0.157988	0.259471	0.381059	0.0853461	0.305047	contains ESTs D47406(S12806),AU101546(E61380) similar to copper chaperone (CCH)-related protein {Oryza sativa (japonica cultivar-group);}
B	MZ00049943	1.17699	2.26105	BS	0.00272131	0.0348341	0.380935	0.0851182	0.304813	Putative serine protease {Oryza sativa (japonica cultivar-group);}
B	MZ00033988	0.939162	1.91741	BS	0.0125866	0.0713074	0.380794	0.142379	0.382295	EST D25093(R3139) corresponds to a region of the predicted gene. Similar to Arabidopsis thaliana BAC T12H20; isp4-like protein (AF080119) {Oryza sativa (japonica cultivar-group);}
B	MZ00015745	0.323129	1.25104	BS	0.162853	0.26348	0.380597	0.0188384	0.142704	contains ESTs AU032141(R3625),AU162501(R3625),AU108768(C50986) similar to Arabidopsis thaliana chromosome 3, MIE15.2 unknown protein {Oryza sativa (japonica cultivar-group);}
A	MZ00050429	0.0808136	1.05761	BS	0.60054	0.513534	0.380565	0.0117895	0.111029	putative disease resistance protein {Oryza sativa (japonica cultivar-group);} ^|^GB|BAB89656.1|20160714|AP003262 putative disease resistance protein {Oryza sativa (japonica cultivar-group);}
B	MZ00048730	0.30249	1.23327	BS	0.294955	0.360177	0.380064	0.0875905	0.309199	hypothetical protein {Oryza sativa (japonica cultivar-group);} ^|^GB|AAN04506.1|22711531|AC131967 Hypothetical protein {Oryza sativa (japonica cultivar-group);}
A	MZ00036516	0.64136	1.5598	BS	0.564733	0.499549	0.379911	0.33807	0.552644	hexose transporter {Zea mays;}
A	MZ00047278	-1.37189	2.5881	ME	0.563979	0.499393	0.379338	0.655504	0.691632	contains EST AU082174(S13676) similar to Arabidopsis thaliana chromosome 5, At5g52060 unknown protein {Oryza sativa (japonica cultivar-group);}
A	MZ00014159	-0.0416835	1.02931	ME	0.826119	0.590107	0.378703	0.0853683	0.305073	aldehyde dehydrogenase {Oryza sativa;}
A	MZ00051411	0.742816	1.67344	BS	0.0774419	0.17619	0.378526	0.155075	0.395359	Peroxidase-like protein {Oryza sativa (japonica cultivar-group);}
B	MZ00009245	0.309441	1.23923	BS	0.218391	0.309395	0.378154	0.0498361	0.237436	NA
B	MZ00046424	0.188539	1.13961	BS	0.403847	0.425034	0.37791	0.0268173	0.171999	putative receptor-associated protein {Oryza sativa (japonica cultivar-group);}
B	MZ00003837	0.789555	1.72854	BS	0.202765	0.296876	0.377891	0.207021	0.452311	NA
B	MZ00049060	0.50105	1.41524	BS	0.0509199	0.142424	0.377664	0.0340497	0.195906	DEM2 {Lycopersicon esculentum;}
A	MZ00035765	0.226869	1.17029	BS	0.188866	0.285509	0.377082	0.0117544	0.111029	unknown {Arabidopsis thaliana;}
A	MZ00046937	0.0298738	1.02092	BS	0.792219	0.580934	0.376987	0.0366595	0.203271	At5g44250 {Arabidopsis thaliana;} ^|^GB|AAM63792.1|21555160|AY086741 unknown {Arabidopsis thaliana;} ^|^GB|AAK96702.1|15450862|AY054511 Unknown protein {Arabidopsis thaliana;} ^|^GB|BAB10992.1|9759526|AB005239 unnamed protein product; contains similarity to unknown protein gb|AAD17413.1 gene_id:MLN1.18 {Arabidopsis thaliana;}
B	MZ00001692	0.586404	1.5015	BS	0.00982972	0.06285	0.376925	0.0156909	0.130497	putative pectin methylesterase {Oryza sativa (japonica cultivar-group);}
B	MZ00023620	0.165291	1.12139	BS	0.704677	0.552576	0.37692	0.213399	0.45839	putative 60S ribosomal protein L31 {Oryza sativa (japonica cultivar-group);} ^|^GB|BAD08833.1|42407684|AP003883 putative 60S ribosomal protein L31 {Oryza sativa (japonica cultivar-group);}
A	MZ00050472	-0.138104	1.10046	ME	0.661587	0.537093	0.376386	0.051853	0.241831	hypothetical protein similar to Arabidopsis thaliana chromosome 1, F10K1.20 {Oryza sativa (japonica cultivar-group);}
A	MZ00011448	0.904357	1.87171	BS	0.0802479	0.178984	0.376327	0.235606	0.478532	NA
B	MZ00043841	0.433862	1.35085	BS	0.016701	0.0810759	0.376274	0.00711151	0.0846121	lysyl-tRNA synthetase {Arabidopsis thaliana;} ^|^GB|AAM20403.1|20466171|AY099551 lysyl-tRNA synthetase {Arabidopsis thaliana;} ^|^GB|AAF02138.1|6041823|ATAC009918 lysyl-tRNA synthetase {Arabidopsis thaliana;} ^|^GB|AAD17333.1|4325324|AF125574 lysyl-tRNA synthetase {Arabidopsis thaliana;}
B	MZ00013947	0.306595	1.23679	BS	0.235618	0.3213	0.375812	0.11237	0.344436	OSJNBa0091D06.14 {Oryza sativa (japonica cultivar-group);}
A	MZ00006853	0.820757	1.76633	BS	0.0319393	0.112514	0.375776	0.1088	0.339771	expressed protein (with alternative splicing) {Oryza sativa (japonica cultivar-group);}
B	MZ00054865	0.539923	1.45389	BS	0.0217815	0.091502	0.375715	0.0302591	0.183889	putative S-receptor kinase {Oryza sativa (japonica cultivar-group);} ^|^GB|BAC57738.1|28564808|AP004401 putative S-receptor kinase {Oryza sativa (japonica cultivar-group);}
A	MZ00029240	0.93896	1.91715	BS	0.000241596	0.0139189	0.375609	0.0104239	0.104841	putative phosphatidylinositol-4-phosphate 5-kinase {Arabidopsis thaliana;}
B	MZ00043651	1.17884	2.26395	BS	0.0678924	0.164281	0.375541	0.375867	0.576718	OSJNBa0071I13.11 {Oryza sativa (japonica cultivar-group);}
B	MZ00039466	-0.2581	1.1959	ME	0.429072	0.438238	0.375497	0.0787833	0.293801	AT3g27230/K17E12_5 {Arabidopsis thaliana;}
B	MZ00049504	0.248256	1.18777	BS	0.139137	0.242366	0.375339	0.00642467	0.0796888	NA
B	MZ00040552	0.228617	1.17171	BS	0.368369	0.404314	0.375144	0.0803407	0.295768	Nitrate reductase [NAD(P)H] (EC 1.7.1.2) (NR) (Fragment). {Zea mays;} ^|^PIR|S24544|S24544 nitrate reductase [NAD(P)H] (EC 1.7.1.2) - maize (fragment) {Zea mays;} ^|^GB|CAA45776.1|22377|ZMNADH nitrate reductase (NAD(P)H) {Zea mays;}
A	MZ00032019	0.201435	1.14984	BS	0.309731	0.369166	0.374895	0.0146625	0.126162	F11A17.13 [imported] - Arabidopsis thaliana {Arabidopsis thaliana;} ^|^GB|AAQ22654.1|33589776|BT010185 At1g48320 {Arabidopsis thaliana;} ^|^GB|AAD49765.1|5733877|F11A17 F11A17.13 {Arabidopsis thaliana;}
B	MZ00018446	0.45797	1.37361	BS	0.0342216	0.115876	0.374827	0.0150099	0.127529	contains ESTs AU029953(E50332),AU091383(E50332) unknown protein {Oryza sativa (japonica cultivar-group);}
B	MZ00042116	-0.134829	1.09796	ME	0.691751	0.548204	0.374824	0.163376	0.404674	U2 snRNP auxiliary factor, small subunit {Oryza sativa;}
A	MZ00005455	0.300975	1.23198	BS	0.228317	0.316538	0.374793	0.0508426	0.239595	OSJNBb0116K07.15 {Oryza sativa (japonica cultivar-group);}
A	MZ00052946	0.573616	1.48825	BS	0.0577635	0.151525	0.374506	0.0769932	0.290805	hypothetical protein {Oryza sativa (japonica cultivar-group);}
A	MZ00048254	0.570594	1.48514	BS	0.0879731	0.187813	0.373758	0.133495	0.371518	unknown protein {Oryza sativa (japonica cultivar-group);} ^|^GB|BAD07818.1|41052906|AP004187 unknown protein {Oryza sativa (japonica cultivar-group);}
A	MZ00012241	0.155607	1.11389	BS	0.259453	0.337328	0.373732	0.00185729	0.0449677	glutamine-dependent asparagine synthetase 1 {Hordeum vulgare subsp. vulgare;}
B	MZ00033570	0.0678288	1.04814	BS	0.812022	0.586304	0.373668	0.222139	0.466599	similar to Arabidopsis thaliana chromosome 3, At3g07350 {Oryza sativa (japonica cultivar-group);}
A	MZ00039940	0.644225	1.5629	BS	0.0652805	0.160638	0.373651	0.0997538	0.326147	NA
B	MZ00021075	0.847981	1.79998	BS	0.00407053	0.0417138	0.37333	0.0445573	0.225974	hypothetical protein MAA21.90 - Arabidopsis thaliana {Arabidopsis thaliana;} ^|^GB|CAB87799.1|7573329|ATMAA21 putative protein {Arabidopsis thaliana;}
B	MZ00037055	0.260649	1.19802	BS	0.353519	0.396232	0.372927	0.077711	0.291395	NA
A	MZ00040229	0.584998	1.50004	BS	0.0141315	0.0753546	0.372624	0.0177225	0.137571	NA
B	MZ00048892	0.425373	1.34292	BS	0.0626866	0.158334	0.372608	0.0373588	0.205236	At5g11330 {Arabidopsis thaliana;} ^|^GB|CAB96668.1|8953395|ATF2I11 putative protein {Arabidopsis thaliana;} ^|^GB|BAC41845.1|26449436|AK117167 unknown protein {Arabidopsis thaliana;}
A	MZ00050613	0.468076	1.38326	BS	0.270316	0.344642	0.372542	0.483785	0.627145	hypothetical protein {Oryza sativa (japonica cultivar-group);}
B	MZ00040560	-0.0943067	1.06755	ME	0.668358	0.540301	0.372493	0.198822	0.444298	glucose starvation-induced protein precursor (clone pZSS2) - maize {Zea mays;} ^|^GB|CAA57674.1|559534|ZMDRP defence-related protein {Zea mays;}
B	MZ00008822	0.132482	1.09618	BS	0.488066	0.467235	0.372474	0.0776512	0.291395	putative heat-shock protein {Oryza sativa (japonica cultivar-group);} ^|^GB|BAB32902.1|13122421|AP003047 putative heat-shock protein {Oryza sativa (japonica cultivar-group);}
B	MZ00034141	0.412784	1.33125	BS	0.0577782	0.151525	0.372464	0.0205182	0.149979	#N/A
B	MZ00043836	0.654006	1.57353	BS	0.135046	0.239017	0.37225	0.224791	0.468386	NA
B	MZ00001881	0.0972476	1.06973	BS	0.483963	0.465304	0.372204	0.00308446	0.0570587	probable UDP-glucose glucosyltransferase [imported] - Arabidopsis thaliana {Arabidopsis thaliana;} ^|^GB|AAP49527.1|31376401|BT008765 At1g22400 {Arabidopsis thaliana;} ^|^GB|AAL91228.1|19698985|AY081339 putative UDP-glucose glucosyltransferase {Arabidopsis thaliana;} ^|^GB|AAF18537.1|6587848|AC006551 Putative UDP-glucose glucosyltransferase {Arabidopsis thaliana;}
B	MZ00047765	0.248024	1.18758	BS	0.435798	0.441341	0.372053	0.118747	0.353769	transcription factor MYBS1 {Oryza sativa (japonica cultivar-group);} ^|^GB|BAC05661.1|21902114|AP004611 putative syringolide-induced protein 1-3-1B {Oryza sativa (japonica cultivar-group);}
B	MZ00028391	0.486766	1.4013	BS	0.141648	0.244656	0.372046	0.119771	0.354816	ESTs AU082174(S13676),AU032395(R3986) correspond to a region of the predicted gene. Similar to Arabidopsis thaliana hypothetical protein (AF049236) {Oryza sativa (japonica cultivar-group);}
B	MZ00045183	0.362226	1.28541	BS	0.559664	0.497311	0.371649	0.304602	0.53117	163k15.5 {Zea mays;}
B	MZ00034893	0.404181	1.32334	BS	0.248614	0.329732	0.371638	0.084287	0.302993	Photosystem II 44 kDa reaction center protein (P6 protein) (CP43). {Oryza sativa;} ^|^PIR|JQ0207|F2RZ44 photosystem II chlorophyll a-binding protein psbC precursor - rice chloroplast {Oryza sativa;} ^|^GB|AAS46172.1|42795607|AY522331 photosystem II 44 kDa protein {Oryza sativa (japonica cultivar-group);} ^|^GB|AAS46109.1|42795543|AY522330 photosystem II 44 kDa protein {Oryza sativa (japonica cult…
B	MZ00048888	0.15558	1.11387	BS	0.597264	0.512441	0.371561	0.130087	0.367391	unknown protein {Oryza sativa (japonica cultivar-group);}
A	MZ00028815	0.115873	1.08363	BS	0.63059	0.52487	0.371517	0.0393819	0.210979	unnamed protein product; ESTs AU097578(E0618),AU085793(C53601),C27977 (C53601),C71921(E0618) correspond to a region of the predicted gene. Similar to Lupinus luteus glutaminyl -tRNA synthetase (P52780) {Oryza sativa (japonica cultivar-group);}
A	MZ00039806	-0.567846	1.48231	ME	0.0847499	0.184196	0.371403	0.171434	0.415494	B1358B12.20 {Oryza sativa (japonica cultivar-group);} ^|^GB|BAD11023.1|42543939|AB116721 anthranilate synthase beta 1 subunit {Oryza sativa (japonica cultivar-group);} ^|^GB|CAD41042.1|21741992|OSJN00149 OSJNBa0060P14.1 {Oryza sativa (japonica cultivar-group);}
A	MZ00023209	-0.183166	1.13537	ME	0.540924	0.489712	0.37124	0.0662531	0.272915	OSJNBa0088H09.21 {Oryza sativa (japonica cultivar-group);} ^|^GB|CAD41925.1|21741125|OSJN00084 OSJNBa0070M12.3 {Oryza sativa (japonica cultivar-group);}
B	MZ00003908	0.484267	1.39887	BS	0.928854	0.619299	0.371023	0.682532	0.699835	NA
B	MZ00054857	0.544995	1.45902	BS	0.0182923	0.0845718	0.370761	0.0205126	0.149979	NA
B	MZ00041878	0.317485	1.24616	BS	0.26478	0.340916	0.370724	0.069692	0.27893	MFS18 protein precursor. {Zea mays;} ^|^PIR|S25103|S25103 MFS18 protein - maize {Zea mays;} ^|^GB|CAA47738.1|22647|ZMFS18 MFS18 {Zea mays;}
A	MZ00036007	0.556433	1.47063	BS	0.0201963	0.088283	0.370357	0.0223445	0.156056	transcription factor PCF5 {Oryza sativa (japonica cultivar-group);}
B	MZ00020680	0.384126	1.30507	BS	0.0238571	0.0962325	0.370292	0.00492092	0.0698784	NA
A	MZ00052530	-0.0512216	1.03614	ME	0.871946	0.604855	0.370147	0.125018	0.361731	NA
A	MZ00029585	0.0832217	1.05938	BS	0.58389	0.507234	0.37011	0.0150899	0.128201	unknown protein {Oryza sativa (japonica cultivar-group);}
A	MZ00050321	0.642418	1.56094	BS	0.0581296	0.152043	0.369816	0.109953	0.341057	hypothetical protein {Oryza sativa (japonica cultivar-group);}
B	MZ00044000	0.0915559	1.06552	BS	0.876292	0.60638	0.369168	0.0221997	0.156056	ATPase 4, plasma membrane-type (EC 3.6.3.6) (Proton pump 4). {Arabidopsis thaliana;} ^|^PIR|T06688|T06688 H+-exporting ATPase (EC 3.6.3.6) T17F15.180 - Arabidopsis thaliana {Arabidopsis thaliana;} ^|^GB|CAB41144.1|4678333|ATT17F15 H+-transporting ATPase-like protein {Arabidopsis thaliana;}
B	MZ00042760	0.348649	1.27337	BS	0.318089	0.374443	0.369165	0.208619	0.45398	adenylosuccinate lyase homolog F28J12.100 - Arabidopsis thaliana {Arabidopsis thaliana;} ^|^GB|CAA16724.1|2832649|ATF28J12 adenylosuccinate lyase - like protein {Arabidopsis thaliana;} ^|^GB|CAB78846.1|7268637|ATCHRIV48 adenylosuccinate lyase-like protein {Arabidopsis thaliana;}
B	MZ00040416	0.740621	1.67089	BS	0.00457609	0.0439788	0.368886	0.033552	0.194319	NA
B	MZ00038936	1.42099	2.67769	BS	0.0162622	0.0800788	0.368568	0.302945	0.530364	NA
B	MZ00051885	1.52739	2.88265	BS	0.00149643	0.0273852	0.368461	0.154855	0.395041	receptor protein kinase-like {Oryza sativa (japonica cultivar-group);} ^|^GB|BAD07491.1|41052643|AP003983 receptor protein kinase-like {Oryza sativa (japonica cultivar-group);}
A	MZ00041538	0.78946	1.72843	BS	0.043031	0.130586	0.368156	0.126624	0.363864	Putative vacuolar sorting receptor protein homolog {Oryza sativa (japonica cultivar-group);}
B	MZ00040340	-0.561982	1.4763	ME	0.195215	0.290751	0.368141	0.200286	0.445099	OSJNBa0069D17.1 {Oryza sativa (japonica cultivar-group);}
A	MZ00035813	0.362357	1.28552	BS	0.59147	0.50995	0.367904	0.260245	0.497039	NA
B	MZ00042145	0.815349	1.75972	BS	0.0328098	0.113849	0.367518	0.144704	0.384686	unknown protein {Arabidopsis thaliana;} ^|^GB|AAM14073.1|20268740|AY091124 unknown protein {Arabidopsis thaliana;} ^|^GB|BAC42926.1|26451659|AK118309 unknown protein {Arabidopsis thaliana;}
B	MZ00048956	0.536975	1.45093	BS	0.0298474	0.108696	0.367377	0.0375607	0.205915	OSJNBa0083N12.12 {Oryza sativa (japonica cultivar-group);} ^|^GB|BAA28774.1|3218548|AB004865 alternative oxidase {Oryza sativa (japonica cultivar-group);} ^|^GB|BAA28771.1|3218543|AB004813 alternative oxidase {Oryza sativa (japonica cultivar-group);}
A	MZ00035919	0.327419	1.25477	BS	0.0857137	0.185406	0.367159	0.0171314	0.135391	phenylalanine ammonia-lyase {Bambusa oldhamii;}
A	MZ00013221	0.382445	1.30355	BS	0.0934401	0.193652	0.367081	0.0229562	0.158923	hypothetical protein {Oryza sativa (japonica cultivar-group);}
B	MZ00003456	0.077509	1.05519	BS	0.788755	0.580175	0.367009	0.0918224	0.316317	NA
B	MZ00022539	0.701954	1.62671	BS	0.0843653	0.183785	0.366996	0.171505	0.415586	NA
B	MZ00025121	0.142634	1.10392	BS	0.523489	0.482695	0.366967	0.0512022	0.240253	type 5 protein serine/threonine phosphatase 55 kDa isoform {Lycopersicon esculentum;} ^|^GB|AAN64317.1|24954813|AY150041 type 5 serine/threonine phosphatase 55 kDa isoform {Lycopersicon esculentum;}
B	MZ00018344	0.327465	1.25481	BS	0.24563	0.327893	0.366881	0.0993806	0.325642	OSJNBa0058K23.6 {Oryza sativa (japonica cultivar-group);}
A	MZ00003206	0.668434	1.58935	BS	0.0787046	0.177361	0.366867	0.0826952	0.300412	At4g16580 {Arabidopsis thaliana;} ^|^GB|BAC42578.1|26450942|AK117940 unknown protein {Arabidopsis thaliana;}
B	MZ00040467	0.830058	1.77776	BS	0.0265439	0.101864	0.366573	0.126124	0.363307	arm repeat protein {Oryza sativa (japonica cultivar-group);}
A	MZ00041128	0.00398237	1.00276	BS	0.902047	0.612689	0.366537	0.145951	0.386255	calreticulin precursor - maize {Zea mays;} ^|^GB|CAA86728.1|577612|ZMCRT1GEN calcium-binding protein {Zea mays;} ^|^GB|CAA61939.1|927572|ZMCALPREC Calreticulin precursor {Zea mays;}
B	MZ00049497	0.660649	1.58079	BS	0.0448645	0.133694	0.36653	0.10331	0.332275	putative PrMC3 {Oryza sativa (japonica cultivar-group);} ^|^GB|BAD09193.1|42408051|AP004154 putative PrMC3 {Oryza sativa (japonica cultivar-group);}
B	MZ00043911	0.611568	1.52792	BS	0.00720293	0.0540892	0.366416	0.0186861	0.142255	ATP-dependent clp proteinase (EC 3.4.21.-) chain P1 [imported] - Arabidopsis thaliana {Arabidopsis thaliana;} ^|^GB|AAM60971.1|21536639|AY084394 ATP-dependent Clp protease proteolytic subunit ClpP5 {Arabidopsis thaliana;} ^|^GB|CAB43488.1|4887543|ATH012278 ATP-dependent Clp protease subunit ClpP {Arabidopsis thaliana;} ^|^GB|AAG10637.1|9972387|AC022521 ATP-dependent Clp protease subunit ClpP {Ara…
B	MZ00042872	1.06696	2.09502	BS	0.000196722	0.0136437	0.366373	0.0179205	0.138465	S-adenosylmethionine synthetase {Oryza sativa;}
B	MZ00045160	-0.340428	1.26613	ME	0.848414	0.597529	0.366021	0.390803	0.583331	NA
B	MZ00049766	0.273697	1.2089	BS	0.417757	0.43273	0.365904	0.204733	0.449855	NA
A	MZ00051511	0.120977	1.08747	BS	0.714032	0.555907	0.365706	0.0733032	0.285279	putative endo-beta-1,4-glucanase {Oryza sativa (japonica cultivar-group);}
B	MZ00047639	0.0298976	1.02094	BS	0.789815	0.580314	0.365624	0.172779	0.416779	putative ERD4 protein {Oryza sativa (japonica cultivar-group);}
A	MZ00013518	0.259574	1.19713	BS	0.693264	0.548833	0.365393	0.374376	0.575963	Histone H2B.3. {Zea mays;} ^|^GB|CAA49584.1|577825|ZMH2B3A H2B histone {Zea mays;}
B	MZ00025274	0.527852	1.44178	BS	0.102575	0.204263	0.365007	0.101448	0.329189	putative calcineurin B 1 protein {Arabidopsis thaliana;} ^|^GB|AAO22803.1|27754720|BT002995 putative calcineurin B 1 protein {Arabidopsis thaliana;} ^|^GB|AAL10301.1|15866279|AF411958 calcineurin B-like protein 9 {Arabidopsis thaliana;} ^|^GB|BAB69895.1|16151825|AB060590 calcium-binding protein AtCBL9 {Arabidopsis thaliana;} ^|^GB|BAA98105.1|8978077|AB025609 calcium sensor protein, calcineurin-li…
A	MZ00036479	-0.299596	1.2308	ME	0.226677	0.315414	0.364854	0.10592	0.335423	putative raffinose synthase {Oryza sativa (japonica cultivar-group);} ^|^GB|BAB64768.1|15528702|AP003282 putative raffinose synthase {Oryza sativa (japonica cultivar-group);}
B	MZ00047787	0.360542	1.28391	BS	0.357731	0.398409	0.364815	0.19486	0.440177	putative serine/threonine protein kinase {Brassica rapa;}
B	MZ00021433	0.548879	1.46295	BS	0.0883052	0.188139	0.364637	0.128444	0.365944	NA
B	MZ00042109	-0.207363	1.15458	ME	0.499726	0.472558	0.364375	0.0899006	0.313478	#N/A
B	MZ00002303	-0.584128	1.49913	ME	0.00262848	0.0345663	0.3643	0.00551172	0.0747861	phospholipase D lambda {Oryza sativa;}
B	MZ00017591	0.25089	1.18994	BS	0.222944	0.31311	0.364284	0.0282497	0.176868	hypothetical protein {Arabidopsis thaliana;} ^|^GB|AAF13096.1|6466961|ATAC009176 hypothetical protein {Arabidopsis thaliana;}
A	MZ00032025	0.145419	1.10605	BS	0.526152	0.483486	0.364116	0.0398111	0.212169	NA
B	MZ00046364	0.437549	1.3543	BS	0.00614748	0.0503296	0.364068	0.00214262	0.0477983	#N/A
B	MZ00030446	-0.169694	1.12482	ME	0.789879	0.580314	0.363953	0.617536	0.678562	Putative NAM (no apical meristem) protein {Oryza sativa (japonica cultivar-group);}
B	MZ00040368	1.00883	2.01228	BS	0.590641	0.509709	0.363583	0.793256	0.72623	NA
B	MZ00002045	0.567945	1.48241	BS	0.0232589	0.0949255	0.363499	0.0491263	0.235507	OSJNBa0064H22.10 {Oryza sativa (japonica cultivar-group);}
A	MZ00046785	0.149671	1.10932	BS	0.360257	0.399434	0.363191	0.00648122	0.0804708	putative glycosyltransferase {Oryza sativa (japonica cultivar-group);} ^|^GB|BAD09847.1|42409491|AP004666 putative glycosyltransferase {Oryza sativa (japonica cultivar-group);}
B	MZ00052128	0.356516	1.28033	BS	0.348898	0.393038	0.362939	0.241095	0.482384	unknown protein {Oryza sativa (japonica cultivar-group);}
B	MZ00039270	0.658726	1.57869	BS	0.020738	0.0895364	0.362811	0.115378	0.348913	F28K19.1 {Arabidopsis thaliana;}
B	MZ00023642	0.365732	1.28854	BS	0.0497478	0.140545	0.362798	0.0127991	0.116921	putative ribosomal protein L34 {Oryza sativa (japonica cultivar-group);}
A	MZ00000002	0.635708	1.5537	BS	0.0182339	0.0845591	0.362791	0.0515638	0.241308	#N/A
A	MZ00020313	-0.316806	1.24557	ME	0.105206	0.207763	0.362725	0.0165062	0.133443	unknown protein {Oryza sativa (japonica cultivar-group);}
B	MZ00017917	0.226228	1.16977	BS	0.356202	0.397548	0.362305	0.0970897	0.323305	T1K7.16 protein - Arabidopsis thaliana {Arabidopsis thaliana;} ^|^GB|AAF98571.1|9797753|T1K7 ESTs gb|F13908, gb|F15460 come from this gene. {Arabidopsis thaliana;} ^|^GB|AAN12933.1|23297288|AY150388 unknown protein {Arabidopsis thaliana;}
B	MZ00023554	0.444261	1.36062	BS	0.379812	0.411032	0.361993	0.248552	0.488159	Heat shock protein 82. {Oryza sativa;} ^|^PIR|S25541|S25541 heat shock protein 82 - rice (strain Taichung Native One) {Oryza sativa;} ^|^GB|BAD08897.1|42407751|AP003892 heat shock protein 82 {Oryza sativa (japonica cultivar-group);} ^|^GB|BAD08818.1|42407357|AP003873 heat shock protein 82 {Oryza sativa (japonica cultivar-group);} ^|^GB|CAA77978.1|20256|OSHSP82A heat shock protein 82 (HSP82) {Oryz…
B	MZ00036850	1.00276	2.00383	BS	0.0253291	0.0994601	0.361968	0.206999	0.452311	OSJNBa0043A12.18 {Oryza sativa (japonica cultivar-group);}
B	MZ00047725	0.3658	1.2886	BS	0.313541	0.37162	0.361958	0.258554	0.496083	hypothetical protein {Oryza sativa (japonica cultivar-group);}
A	MZ00051376	0.635518	1.5535	BS	0.146953	0.249437	0.361928	0.204975	0.450215	#N/A
B	MZ00037061	0.39947	1.31902	BS	0.17285	0.271551	0.361806	0.0888152	0.311762	NA
B	MZ00015433	0.201601	1.14997	BS	0.490562	0.468275	0.361313	0.164707	0.406179	OSJNBa0065O17.12 {Oryza sativa (japonica cultivar-group);}
B	MZ00034036	0.146118	1.10659	BS	0.440992	0.444	0.361153	0.0415756	0.216497	OSJNBa0076N16.22 {Oryza sativa (japonica cultivar-group);} ^|^GB|CAE02043.2|32480220|OSJN00138 OJ990528_30.1 {Oryza sativa (japonica cultivar-group);}
B	MZ00009265	0.490713	1.40514	BS	0.037964	0.12187	0.360667	0.0312457	0.18775	Phenylalanine ammonia-lyase (EC 4.3.1.5). {Oryza sativa;} ^|^PIR|S66313|S66313 phenylalanine ammonia-lyase (EC 4.3.1.5) - rice {Oryza sativa;} ^|^GB|CAA61198.1|871494|OSDNAZB8 phenylalanine ammonia-lyase {Oryza sativa (indica cultivar-group);}
A	MZ00006108	0.407403	1.3263	BS	0.0746664	0.173058	0.360173	0.0353418	0.200179	OSJNBa0011L07.4 {Oryza sativa (japonica cultivar-group);}
A	MZ00052423	1.083	2.11843	BS	4.61816e-05	0.00858606	0.35972	0.00847553	0.0933529	NA
B	MZ00037482	0.0599789	1.04245	BS	0.678769	0.543261	0.359496	0.57477	0.662901	putative senescence-associated protein {Pisum sativum;}
A	MZ00040113	0.390939	1.31125	BS	0.170218	0.269517	0.359253	0.071042	0.281584	NA
B	MZ00042862	0.338037	1.26404	BS	0.12043	0.224466	0.358972	0.0275531	0.173832	Zein-alpha precursor (19 kDa) (Clone 19C1). {Zea mays;} ^|^PIR|I24557|ZIZM91 19K zein precursor (clone cZ19C1) - maize {Zea mays;} ^|^GB|AAA33529.1|168678|MZEZE19C1 19 kDa zein protein {Zea mays;}
A	MZ00014381	0.315163	1.24415	BS	0.801661	0.583792	0.358969	0.436034	0.606208	#N/A
B	MZ00049776	0.229566	1.17248	BS	0.148831	0.251274	0.358476	0.0180274	0.139061	OSJNBa0081C01.4 {Oryza sativa (japonica cultivar-group);} ^|^GB|CAD41205.2|21742094|OSJN00177 OSJNBa0074L08.16 {Oryza sativa (japonica cultivar-group);}
A	MZ00006916	0.284859	1.21829	BS	0.298253	0.362294	0.357836	0.0684285	0.276448	NA
A	MZ00000003	0.446516	1.36275	BS	0.366462	0.403185	0.357628	0.241366	0.482534	putative OsNAC1 protein {Oryza sativa (japonica cultivar-group);}
B	MZ00049149	0.724051	1.65181	BS	0.124208	0.228884	0.35747	0.329589	0.545842	hypothetical protein F20D10.160 - Arabidopsis thaliana {Arabidopsis thaliana;} ^|^GB|AAM45007.1|21280961|AY113959 unknown protein {Arabidopsis thaliana;} ^|^GB|AAK93666.1|15293111|AY050989 unknown protein {Arabidopsis thaliana;} ^|^GB|CAB37544.1|4467110|ATF20D10 putative protein {Arabidopsis thaliana;} ^|^GB|CAB80469.1|7270787|ATCHRIV88 putative protein {Arabidopsis thaliana;}
A	MZ00001268	0.594898	1.51037	BS	0.068519	0.165064	0.357344	0.105835	0.335194	hypothetical protein T5I8.22 [imported] - Arabidopsis thaliana {Arabidopsis thaliana;} ^|^GB|AAD25763.1|4587532|T5I8 Strong similarity to F19I3.2 gi|3033375 putative berberine bridge enzyme from Arabidopsis thaliana BAC gb|AC004238. This gene {Arabidopsis thaliana;}
B	MZ00033972	0.946254	1.92686	BS	0.0160841	0.0796951	0.356971	0.239281	0.480913	NA
B	MZ00042973	0.648927	1.568	BS	0.00777782	0.0561772	0.356833	0.0262961	0.170429	herbicide safener binding protein 1 - maize {Zea mays;} ^|^GB|AAC12715.1|2921304|AF033496 herbicide safener binding protein {Zea mays;}
B	MZ00039316	0.687423	1.6104	BS	0.12068	0.224778	0.356621	0.2151	0.459309	NA
B	MZ00035661	0.0049183	1.00341	BS	0.83219	0.592057	0.356439	0.329686	0.545842	NA
B	MZ00043923	0.0990539	1.07107	BS	0.608551	0.516225	0.356435	0.183971	0.428984	OSJNBa0011F23.20 {Oryza sativa (japonica cultivar-group);} ^|^GB|CAE02890.2|32488313|OSJN00056 OSJNBa0015K02.7 {Oryza sativa (japonica cultivar-group);}
B	MZ00040555	0.48857	1.40305	BS	0.0880459	0.187813	0.35642	0.0885774	0.311256	transmembrane protein, glucose starvation-induced - maize {Zea mays;} ^|^GB|CAA57955.1|575731|ZMTRAPRO transmembrane protein {Zea mays;}
A	MZ00036815	0.441569	1.35808	BS	0.621656	0.521019	0.356293	0.339109	0.553191	NA
B	MZ00048699	0.748942	1.68056	BS	0.451831	0.449427	0.355612	0.474777	0.623385	probable auxin-regulated protein [imported] - Arabidopsis thaliana {Arabidopsis thaliana;} ^|^GB|AAO63268.1|28950689|BT005204 At2g46690 {Arabidopsis thaliana;} ^|^GB|AAC69926.1|3831443|AC005819 putative auxin-regulated protein {Arabidopsis thaliana;}
B	MZ00036074	0.528693	1.44262	BS	0.14804	0.250657	0.3555	0.215277	0.459309	probable choline kinase At2g26830 [imported] - Arabidopsis thaliana {Arabidopsis thaliana;} ^|^GB|AAC32242.1|3426043|AC005168 putative choline kinase {Arabidopsis thaliana;}
B	MZ00051959	0.376568	1.29825	BS	0.400334	0.422992	0.355306	0.231076	0.47416	unknown protein {Oryza sativa (japonica cultivar-group);} ^|^GB|BAD08744.1|42407630|AP003857 unknown protein {Oryza sativa (japonica cultivar-group);}
B	MZ00054824	0.290765	1.22329	BS	0.352187	0.395332	0.355156	0.123363	0.359321	putative beta-1,3-glucanase {Oryza sativa (japonica cultivar-group);} ^|^GB|AAO73280.1|29244688|AC099324 putative beta-1,3-glucanase {Oryza sativa (japonica cultivar-group);}
B	MZ00054015	0.0814334	1.05807	BS	0.631584	0.525416	0.355147	0.0121085	0.112481	NA
A	MZ00031451	0.614854	1.5314	BS	0.680876	0.544099	0.355143	0.582934	0.666185	unnamed protein product; dbj|BAA91947.1 gene_id:MHM17.1 similar to unknown protein {Arabidopsis thaliana;}
A	MZ00010007	0.460934	1.37643	BS	0.321108	0.376653	0.355022	0.273656	0.507357	NA
B	MZ00034905	0.369324	1.29175	BS	0.12531	0.229952	0.35498	0.0426897	0.220052	photosystem II protein K {Oryza sativa (japonica cultivar-group);} ^|^GB|AAS46106.1|42795540|AY522330 photosystem II protein K {Oryza sativa (japonica cultivar-group);}
A	MZ00051481	-0.295234	1.22708	ME	0.139074	0.242295	0.354861	0.0299434	0.182164	putative receptor-like protein kinase {Oryza sativa (japonica cultivar-group);} ^|^GB|AAM08636.1|19920204|AC108883 Putative receptor-like protein kinase {Oryza sativa (japonica cultivar-group);} ^|^GB|AAL73562.1|18481964|AC079632 Putative receptor-like protein kinase {Oryza sativa;}
B	MZ00042252	0.259655	1.19719	BS	0.413851	0.430527	0.354857	0.0991603	0.325367	putative C2 domain-containing protein {Oryza sativa (japonica cultivar-group);}
B	MZ00039411	0.211983	1.15828	BS	0.300582	0.363986	0.354816	0.0291879	0.179986	NA
A	MZ00047080	0.340615	1.2663	BS	0.161654	0.26268	0.354816	0.0518916	0.241831	putative receptor kinase {Oryza sativa (japonica cultivar-group);} ^|^GB|BAB39421.1|13366198|AP002901 putative receptor kinase {Oryza sativa (japonica cultivar-group);}
B	MZ00043360	0.0017119	1.00119	BS	0.876788	0.606475	0.354723	0.00324147	0.0584864	#N/A
B	MZ00009244	0.410123	1.3288	BS	0.367189	0.403618	0.354626	0.36975	0.572517	NA
B	MZ00041837	0.561011	1.4753	BS	0.231892	0.318592	0.354564	0.248713	0.488163	protein kinase CK2 catalytic subunit CK2 alpha-3 {Zea mays;}
B	MZ00047839	0.649543	1.56867	BS	0.075604	0.174321	0.35419	0.16017	0.401162	hypothetical protein {Oryza sativa (japonica cultivar-group);}
A	MZ00023441	-0.0601506	1.04257	ME	0.788584	0.580175	0.354154	0.181831	0.426226	S-adenosylmethionine synthetase 1 (EC 2.5.1.6) (Methionineadenosyltransferase 1) (AdoMet synthetase 1). {Hordeum vulgare;} ^|^PIR|T06180|T06180 methionine adenosyltransferase (EC 2.5.1.6) - barley {Hordeum vulgare;} ^|^GB|BAA09895.1|960357|BLYSAS S-adenosylmethionine synthetase {Hordeum vulgare;}
A	MZ00044448	0.529557	1.44349	BS	0.388422	0.415916	0.354113	0.392876	0.584337	putative DNA binding protein {Oryza sativa (japonica cultivar-group);}
A	MZ00032809	0.0896382	1.0641	BS	0.713789	0.555828	0.353999	0.0807015	0.296077	unknown protein, contains TNFR/NGFR cysteine-rich region; 28705-27186 {Arabidopsis thaliana;}
B	MZ00049308	0.449835	1.36588	BS	0.113455	0.217078	0.35398	0.128803	0.365944	NA
B	MZ00032376	0.279178	1.2135	BS	0.23355	0.319696	0.353921	0.0917295	0.316317	NA
A	MZ00041062	0.58914	1.50435	BS	0.0359154	0.118113	0.353422	0.0487856	0.235074	ubiquitin-conjugating enzyme OsUBC5a {Oryza sativa (japonica cultivar-group);}
A	MZ00013455	0.641592	1.56005	BS	0.0369187	0.120107	0.352324	0.0766466	0.290675	Eukaryotic translation initiation factor 5A (eIF-5A) (eIF-4D). {Zea mays;} ^|^PIR|T01355|T01355 translation initiation factor eIF-5A [similarity] - maize {Zea mays;} ^|^GB|CAA69225.1|1546919|ZMTRINF5A translation initiation factor 5A {Zea mays;} ^|^GB|AAB88614.1|2668738|AF034943 translation initiation factor 5A {Zea mays;}
A	MZ00050892	0.408232	1.32706	BS	0.0961675	0.197165	0.351628	0.0365293	0.20298	hypothetical protein {Oryza sativa (japonica cultivar-group);}
B	MZ00034050	0.865936	1.82252	BS	0.00362714	0.0392254	0.35157	0.0547726	0.249284	putative microtubule-associated protein MAP65-1a {Oryza sativa (japonica cultivar-group);}
A	MZ00050455	0.511962	1.42599	BS	0.425001	0.436055	0.351403	0.384217	0.580641	putative class III acidic chitinase {Oryza sativa (japonica cultivar-group);}
B	MZ00016381	0.141538	1.10308	BS	0.364974	0.402239	0.351242	0.00591444	0.0767663	phosphatidylinositol-phosphatidylcholine transfer protein SEC14 homolog Ssh1 - soybean {Glycine max;} ^|^GB|AAB94598.1|2739044|AF024651 polyphosphoinositide binding protein Ssh1p {Glycine max;}
A	MZ00009535	0.345486	1.27058	BS	0.103409	0.20551	0.351228	0.0248692	0.16527	Eukaryotic peptide chain release factor subunit 1-3 (eRF1-3)(Eukaryotic release factor 1-3) (Omnipotent suppressor protein 1homolog 3) (SUP1 homolog 3). {Arabidopsis thaliana;} ^|^PIR|S31328|S31328 omnipotent suppressor protein SUP1 homolog (clone G18) - Arabidopsis thaliana {Arabidopsis thaliana;} ^|^GB|AAM51576.1|21435997|AY116942 At3g26618/MFE16.15 {Arabidopsis thaliana;} ^|^GB|AAK91369.1|1521…
B	MZ00025828	0.155427	1.11375	BS	0.694988	0.549279	0.351221	0.478222	0.625012	MADS box protein 2 {Zea mays;}
B	MZ00042850	0.668308	1.58921	BS	0.123606	0.228237	0.351159	0.257514	0.49553	drought inducible 22 kD protein {Saccharum officinarum;}
B	MZ00008906	-0.237922	1.17929	ME	0.525408	0.483369	0.350995	0.0878423	0.309921	NA
A	MZ00040704	0.36794	1.29051	BS	0.0674753	0.163751	0.350918	0.0204969	0.149979	P-type R2R3 Myb protein {Zea mays;}
B	MZ00049877	0.157113	1.11505	BS	0.62207	0.521139	0.350857	0.183225	0.427861	unknown protein {Arabidopsis thaliana;}
B	MZ00036382	0.247897	1.18748	BS	0.304178	0.365819	0.350673	0.126279	0.363515	probable cytochrome P450 monooxygenase - maize (fragment) {Zea mays;} ^|^GB|CAA06156.1|2995384|ZMAJ4810 cytochrome P450 monooxygenase {Zea mays;}
A	MZ00035731	0.47909	1.39386	BS	0.401403	0.423484	0.350498	0.162971	0.404431	CDH1-D {Gallus gallus;}
B	MZ00019774	-0.0869824	1.06215	ME	0.586466	0.507989	0.350367	0.0169486	0.134598	NA
A	MZ00036804	0.338192	1.26417	BS	0.190551	0.286543	0.350019	0.0650131	0.270273	probable cytochrome P450 monooxygenase - maize (fragment) {Zea mays;} ^|^GB|CAA06156.1|2995384|ZMAJ4810 cytochrome P450 monooxygenase {Zea mays;}
B	MZ00023848	0.470054	1.38516	BS	0.0994205	0.201243	0.349971	0.0840377	0.302446	OSJNBa0091C12.3 {Oryza sativa (japonica cultivar-group);}
B	MZ00002359	0.00558145	1.00388	BS	0.847514	0.597229	0.349726	0.301153	0.529038	hypothetical protein {Oryza sativa (japonica cultivar-group);} ^|^GB|AAM94556.1|22213216|AC096781 putative exostosin family protein {Oryza sativa (japonica cultivar-group);} ^|^GB|AAK54285.1|14140279|AC034258 hypothetical protein {Oryza sativa (japonica cultivar-group);}
B	MZ00013977	0.670399	1.59151	BS	0.0762933	0.174934	0.349389	0.156082	0.39637	#N/A
B	MZ00048626	0.325055	1.25271	BS	0.256709	0.335208	0.349327	0.143977	0.383997	putative aldose 1-epimerase {Oryza sativa (japonica cultivar-group);}
B	MZ00030553	0.296573	1.22822	BS	0.28199	0.351682	0.349287	0.102824	0.33128	NA
A	MZ00053064	1.16629	2.24434	BS	0.821538	0.588822	0.349233	0.825564	0.733031	NA
B	MZ00037543	0.50897	1.42303	BS	0.346552	0.391937	0.349145	0.300481	0.52851	60S ribosomal protein L17. {Zea mays;} ^|^PIR|T01410|T01410 ribosomal protein L17 - maize {Zea mays;} ^|^GB|AAB88619.1|2668748|AF034948 ribosomal protein L17 {Zea mays;}
A	MZ00052823	0.192898	1.14306	BS	0.634751	0.526803	0.349052	0.167325	0.410065	NA
B	MZ00054839	0.130238	1.09447	BS	0.613597	0.518112	0.349028	0.0699282	0.279018	hypothetical protein {Oryza sativa (japonica cultivar-group);}
B	MZ00048490	-0.771372	1.70689	ME	0.0907639	0.190781	0.348782	0.235343	0.478276	putative RNA helicase, DRH1 {Oryza sativa (japonica cultivar-group);}
A	MZ00029781	-0.215342	1.16098	ME	0.124959	0.229684	0.347982	0.00399535	0.064547	putative integral membrane protein {Oryza sativa (japonica cultivar-group);} ^|^GB|BAD03001.1|38636757|AP003858 putative integral membrane protein {Oryza sativa (japonica cultivar-group);}
B	MZ00043594	-0.237618	1.17904	ME	0.295078	0.360221	0.347815	0.0769081	0.290805	hypothetical protein T5L19.200 - Arabidopsis thaliana {Arabidopsis thaliana;} ^|^GB|CAB39631.1|4539010|ATT5L19 putative DNA-directed RNA polymerase {Arabidopsis thaliana;} ^|^GB|CAB78130.1|7267703|ATCHRIV28 putative DNA-directed RNA polymerase {Arabidopsis thaliana;}
B	MZ00050020	0.585936	1.50101	BS	0.125913	0.23062	0.34767	0.124058	0.360482	putative cytochrome P450 {Lolium rigidum;}
B	MZ00035607	0.588018	1.50318	BS	0.0307262	0.11031	0.347588	0.0637326	0.267118	#N/A
B	MZ00025191	0.316952	1.2457	BS	0.15877	0.260178	0.347516	0.0392143	0.210242	At3g12156 {Arabidopsis thaliana;} ^|^GB|AAM13233.1|20260670|AY093234 unknown protein {Arabidopsis thaliana;}
B	MZ00037488	0.289473	1.22219	BS	0.293743	0.359418	0.347511	0.0721484	0.282977	NA
B	MZ00042381	-0.0779021	1.05548	ME	0.979243	0.631298	0.347511	0.168537	0.411942	response regulator 5 {Zea mays;}
A	MZ00041451	-0.226415	1.16992	ME	0.434325	0.440624	0.347383	0.19783	0.443443	polyubiquitin - maize {Zea mays;} ^|^GB|AAB21994.1|248339|S94466 This sequence comes from fig2b {Zea mays;} ^|^GB|AAB21993.1|248337|S94464 This sequence comes from fig2a {Zea mays;}
B	MZ00045644	0.489786	1.40424	BS	0.266729	0.342292	0.347238	0.259408	0.496923	NA
B	MZ00034071	-0.0963057	1.06903	ME	0.728621	0.56063	0.346629	0.0463315	0.230165	putative receptor protein kinase {Oryza sativa (japonica cultivar-group);}
A	MZ00040811	0.161238	1.11825	BS	0.86118	0.601239	0.346217	0.356359	0.564095	hypothetical protein T13L16.1 - Arabidopsis thaliana {Arabidopsis thaliana;} ^|^GB|AAM15145.1|20197597|AC006201 predicted protein {Arabidopsis thaliana;}
B	MZ00035615	0.119496	1.08636	BS	0.670626	0.541042	0.346166	0.215016	0.459309	prolyl 4-hydroxylase alpha-1 subunit precursor-like protein {Oryza sativa (japonica cultivar-group);}
B	MZ00036184	0.492092	1.40648	BS	0.0880037	0.187813	0.346093	0.0932757	0.318437	putative GAP SH3 binding protein {Oryza sativa (japonica cultivar-group);} ^|^GB|AAP44616.1|31126693|AC137992 putative GAP SH3 binding protein {Oryza sativa (japonica cultivar-group);}
B	MZ00049279	0.872409	1.83072	BS	0.00108161	0.0240847	0.345935	0.0361579	0.202276	peroxidase {Asparagus officinalis;}
B	MZ00042236	0.592709	1.50808	BS	0.00431587	0.0426835	0.345465	0.0120313	0.112178	NA
B	MZ00019001	0.889819	1.85294	BS	0.00243264	0.0332552	0.345372	0.0548089	0.249284	putative DNA-binding protein {Oryza sativa (japonica cultivar-group);}
B	MZ00053803	-0.29366	1.22575	ME	0.944547	0.623097	0.345245	0.844784	0.735654	NA
B	MZ00049705	-0.316725	1.2455	ME	0.220378	0.311116	0.345222	0.0784534	0.293258	protein kinase homolog T1F15.2 - Arabidopsis thaliana {Arabidopsis thaliana;} ^|^GB|AAC18784.1|3176660|T1F15 Similar to ERECTA receptor protein kinase gb|U47029 from A. thaliana. {Arabidopsis thaliana;} ^|^GB|AAG52300.1|12324677|AC011020 putative receptor protein kinase {Arabidopsis thaliana;}
B	MZ00053688	0.71656	1.64326	BS	0.0308943	0.110501	0.345034	0.103865	0.332999	NA
B	MZ00049841	0.336434	1.26263	BS	0.223399	0.31331	0.344926	0.0841396	0.302711	hypothetical protein {Oryza sativa (japonica cultivar-group);}
B	MZ00037538	1.19027	2.28195	BS	0.171545	0.270751	0.344734	0.415475	0.596772	probable cytochrome P450 monooxygenase - maize (fragment) {Zea mays;} ^|^GB|CAA06156.1|2995384|ZMAJ4810 cytochrome P450 monooxygenase {Zea mays;}
A	MZ00013669	0.221862	1.16624	BS	0.394514	0.419714	0.344451	0.0657697	0.271623	#N/A
B	MZ00024292	0.70041	1.62497	BS	0.0530204	0.144858	0.344429	0.135929	0.375021	hypothetical protein similar to Arabidopsis thaliana chromosome5,At5g63490 {Oryza sativa (japonica cultivar-group);}
B	MZ00037282	0.829592	1.77718	BS	0.130489	0.235009	0.344211	0.344223	0.5569	OJ000315_02.8 {Oryza sativa (japonica cultivar-group);} ^|^GB|CAD40673.2|21741497|OSJN00124 OSJNBb0118P14.11 {Oryza sativa (japonica cultivar-group);} ^|^GB|CAD40667.1|21741491|OSJN00124 OSJNBb0118P14.18 {Oryza sativa (japonica cultivar-group);}
B	MZ00050031	-0.0114568	1.00797	ME	0.873666	0.605475	0.344191	0.0506411	0.239407	cell death associated protein {Nicotiana tabacum;}
B	MZ00002891	0.754811	1.68741	BS	0.0304925	0.109797	0.344074	0.171813	0.415621	hypothetical protein F6F3.22 [imported] - Arabidopsis thaliana {Arabidopsis thaliana;} ^|^GB|AAF97321.1|9665137|AC023628 Similar to UTP-glucose glucosyltransferases {Arabidopsis thaliana;}
B	MZ00049180	0.277616	1.21219	BS	0.164773	0.264941	0.343508	0.069266	0.278406	NA
A	MZ00047367	-0.553032	1.46717	ME	0.00637455	0.0510751	0.343331	0.0112125	0.107856	unnamed protein product; contains similarity to ubiquitin specific protease gene_id:MLN21.18 {Arabidopsis thaliana;}
A	MZ00014967	0.408839	1.32762	BS	0.0453797	0.134311	0.343182	0.0215552	0.153598	unknown protein {Arabidopsis thaliana;} ^|^GB|AAM13086.1|20260376|AY093087 unknown protein {Arabidopsis thaliana;}
B	MZ00009184	0.367175	1.28982	BS	0.0204037	0.0887277	0.342556	0.00489712	0.0697324	unnamed protein product {Homo sapiens;}
B	MZ00039172	0.635857	1.55386	BS	0.0607521	0.15567	0.342315	0.133323	0.371518	NA
A	MZ00039512	0.536723	1.45067	BS	0.0462466	0.135989	0.342142	0.0624318	0.264486	NA
B	MZ00036170	-0.20208	1.15036	ME	0.586933	0.508149	0.341974	0.0822813	0.299471	NA
B	MZ00025997	0.276283	1.21107	BS	0.216528	0.308078	0.341895	0.0540199	0.247668	lysosomal Pro-X carboxypeptidase {Arabidopsis thaliana;}
A	MZ00000262	0.37878	1.30024	BS	0.166152	0.266215	0.341587	0.0658927	0.271865	putative snRNP protein {Oryza sativa (japonica cultivar-group);}
B	MZ00049488	0.407717	1.32659	BS	0.108263	0.210919	0.341273	0.067261	0.27428	putative lateral organ boundaries (LOB) domain protein 37 {Oryza sativa (japonica cultivar-group);}
B	MZ00049556	0.281664	1.2156	BS	0.185562	0.282357	0.341235	0.0313858	0.188161	putative SCARECROW protein {Oryza sativa (japonica cultivar-group);}
A	MZ00044073	0.183012	1.13525	BS	0.274301	0.347189	0.34109	0.00472596	0.0686718	putative SNF2 domain/helicase domain-containing protein {Oryza sativa (japonica cultivar-group);}
B	MZ00042267	0.367719	1.29031	BS	0.294657	0.359933	0.340871	0.220802	0.464865	unknown protein {Arabidopsis thaliana;}
A	MZ00055303	-0.125917	1.0912	ME	0.688058	0.546798	0.340853	0.262093	0.498665	putative Myb-related protein {Oryza sativa (japonica cultivar-group);} ^|^GB|AAK31272.1|13569988|AC079890 putative Myb-related protein {Oryza sativa (japonica cultivar-group);}
B	MZ00036130	-0.0363646	1.02553	ME	0.938985	0.621997	0.340837	0.143849	0.383869	NA
A	MZ00046914	0.40332	1.32255	BS	0.162992	0.263579	0.34058	0.0991245	0.325367	NA
B	MZ00037388	0.259682	1.19722	BS	0.294765	0.359985	0.340495	0.131407	0.369215	contains similarity to F12A21.16 {Oryza sativa (indica cultivar-group);}
B	MZ00042661	-0.171822	1.12648	ME	0.292774	0.3587	0.340269	0.0180275	0.139061	NA
A	MZ00011081	-0.325713	1.25328	ME	0.324031	0.378749	0.340168	0.233968	0.47698	hypothetical protein {Oryza sativa (japonica cultivar-group);}
B	MZ00023634	-0.905226	1.87284	ME	0.0422257	0.129117	0.340093	0.204677	0.449855	OsRad6 {Oryza sativa (japonica cultivar-group);}
B	MZ00023461	0.124696	1.09028	BS	0.456474	0.45157	0.339909	0.0196932	0.146942	Tubulin alpha-1 chain (Alpha-1 tubulin). {Zea mays;} ^|^PIR|S15773|S15773 tubulin alpha-1 chain - maize {Zea mays;} ^|^GB|CAA33734.1|22147|ZMALPTUB alpha1-tubulin {Zea mays;}
B	MZ00008989	-0.711355	1.63734	ME	0.5668	0.500386	0.339894	0.479129	0.625068	putative RNA-binding region RNP-1 and Splicing factor PWI family member protein {Oryza sativa (japonica cultivar-group);}
B	MZ00036311	0.439276	1.35592	BS	0.266675	0.342263	0.339804	0.232361	0.475631	transcription factor (PWWP domain protein) -like protein {Oryza sativa (japonica cultivar-group);}
A	MZ00004204	0.0646515	1.04583	BS	0.782929	0.578602	0.339771	0.0448638	0.226575	putative root-specific metal transporter {Oryza sativa (japonica cultivar-group);}
B	MZ00053796	0.141043	1.1027	BS	0.390444	0.416842	0.339746	0.00787704	0.090364	NA
A	MZ00035837	0.422365	1.34012	BS	0.543748	0.491022	0.339519	0.146984	0.387401	probable fatty acid desaturase [imported] - Arabidopsis thaliana {Arabidopsis thaliana;} ^|^GB|AAD17340.1|4325341|T1J1 similar to the Drosophila DES-1 protein (GB:X94180) {Arabidopsis thaliana;} ^|^GB|CAB81035.1|7267252|ATCHRIV14 putative fatty acid desaturase {Arabidopsis thaliana;} ^|^GB|AAF27915.1|6752878|AF220201 DES-1-like transmembrane protein {Arabidopsis thaliana;}
A	MZ00052863	0.582292	1.49723	BS	0.383858	0.413219	0.339467	0.448554	0.611582	hypothetical protein F16M2.20 - Arabidopsis thaliana {Arabidopsis thaliana;} ^|^GB|AAM65770.1|21593803|AY088229 unknown {Arabidopsis thaliana;} ^|^GB|AAM10188.1|20148595|AY081626 unknown protein {Arabidopsis thaliana;} ^|^GB|AAL38325.1|17473780|AY065149 unknown protein {Arabidopsis thaliana;} ^|^GB|CAB86418.1|7523399|ATF16M2 hypothetical protein {Arabidopsis thaliana;}
B	MZ00034613	0.0623454	1.04416	BS	0.673922	0.542023	0.339272	0.0371915	0.204574	conserved hypothetical protein {Pseudomonas syringae pv. tomato str. DC3000;}
A	MZ00035153	0.516422	1.4304	BS	0.134424	0.238691	0.339226	0.27445	0.50841	NA
B	MZ00047634	0.499221	1.41345	BS	0.0536175	0.145702	0.339197	0.0624462	0.264565	At5g05480/MOP10_2 {Arabidopsis thaliana;} ^|^GB|AAK32931.1|13605891|AF367344 AT5g05480/MOP10_2 {Arabidopsis thaliana;} ^|^GB|BAB11537.1|10178125|AB005241 unnamed protein product; gene_id:MOP10.2 unknown protein {Arabidopsis thaliana;}
A	MZ00000341	0.266175	1.20262	BS	0.177027	0.274548	0.33879	0.024687	0.16479	NA
A	MZ00009888	0.367639	1.29024	BS	0.448107	0.44735	0.338452	0.275529	0.509257	NA
A	MZ00013453	0.299369	1.23061	BS	0.260674	0.338319	0.338421	0.0805229	0.296077	hypothetical protein At2g36840 [imported] - Arabidopsis thaliana {Arabidopsis thaliana;} ^|^GB|AAN15524.1|23197994|BT000205 unknown protein {Arabidopsis thaliana;} ^|^GB|AAM13209.1|20260622|AY093210 unknown protein {Arabidopsis thaliana;} ^|^GB|AAD31570.1|4883601|AC006922 expressed protein {Arabidopsis thaliana;}
B	MZ00004625	0.185936	1.13755	BS	0.635952	0.527277	0.337985	0.171514	0.415586	NA
B	MZ00023408	0.109768	1.07906	BS	0.868178	0.60324	0.337933	0.374783	0.576072	Histone H2A. {Zea mays;} ^|^PIR|T02076|T02076 histone H2A - maize {Zea mays;} ^|^GB|AAB04687.1|473603|ZMU08225 histone H2A {Zea mays;}
B	MZ00049886	0.162579	1.11929	BS	0.392185	0.418012	0.337767	0.0425772	0.22001	cullin 4 {Arabidopsis thaliana;}
B	MZ00042247	-0.126994	1.09202	ME	0.704669	0.552576	0.337718	0.213912	0.458695	At2g15910 {Arabidopsis thaliana;} ^|^GB|BAC42514.1|26450811|AK117873 unknown protein {Arabidopsis thaliana;}
B	MZ00028452	-0.342648	1.26808	ME	0.167894	0.267517	0.337611	0.075126	0.287991	unknown protein {Oryza sativa (japonica cultivar-group);}
B	MZ00001712	0.0765083	1.05446	BS	0.836142	0.593569	0.337558	0.578227	0.664424	unknown protein {Oryza sativa (japonica cultivar-group);}
A	MZ00045187	2.15111	4.44169	BS	0.153635	0.255482	0.337489	0.667728	0.696052	NA
A	MZ00040083	0.346042	1.27107	BS	0.204516	0.298037	0.3374	0.0612422	0.262156	contains ESTs AU062478(C11349),AU092192(C11349),AU076219(R10022) similar to senescence-associated putative protein {Oryza sativa (japonica cultivar-group);} ^|^GB|BAC16013.1|22831153|AP004308 contains ESTs AU062478(C11349),AU092192(C11349),AU076219(R10022) similar to senescence-associated putative protein {Oryza sativa (japonica cultivar-group);}
B	MZ00002204	0.00407602	1.00283	BS	0.982132	0.631821	0.337173	0.150438	0.390468	unnamed protein product; Similar to Arabidopsis thaliana chromosome II BAC F12L6 genomic sequence, putative protein kinase. (AC004218) {Oryza sativa (japonica cultivar-group);} ^|^GB|BAA87852.1|6498463|AP000816 unnamed protein product; Similar to putative Ser/Thr protein kinase. (AC004218) {Oryza sativa (japonica cultivar-group);}
B	MZ00033541	0.0779675	1.05553	BS	0.947581	0.623868	0.337044	0.192981	0.438677	NA
B	MZ00020910	-0.00098379	1.00068	ME	0.884644	0.608336	0.336975	0.00522784	0.0726756	#N/A
B	MZ00004140	-0.0982188	1.07045	ME	0.637792	0.528159	0.336964	0.0460691	0.229581	putative ethylene-forming enzyme {Oryza sativa (japonica cultivar-group);} ^|^GB|AAL79792.1|18873846|AC079874 putative ethylene-forming enzyme {Oryza sativa (japonica cultivar-group);}
B	MZ00039171	0.769165	1.70428	BS	0.000305861	0.0157552	0.336805	0.00722954	0.0856282	contains ESTs AU057056(S21102),C72451(E1640) similar to shock protein SRC2 unknown protein {Oryza sativa (japonica cultivar-group);} ^|^GB|BAB93249.1|21104658|AP003246 contains ESTs AU057056(S21102),C72451(E1640) similar to shock protein SRC2 unknown protein {Oryza sativa (japonica cultivar-group);}
B	MZ00045161	-0.0178801	1.01247	ME	0.970609	0.629353	0.336701	0.303092	0.530404	hypothetical protein, 13K - maize mitochondrion (type T) {Zea mays;} ^|^GB|AAA70284.1|903831|MZEMTTURF unknown protein {Zea mays;} ^|^GB|AAA70283.1|897629|MZEMTTA unknown protein {Zea mays;}
A	MZ00048287	0.302516	1.23329	BS	0.20586	0.298951	0.336672	0.0526975	0.243657	Putative EREBP-like protein {Oryza sativa (japonica cultivar-group);}
B	MZ00033158	-0.582143	1.49707	ME	0.472506	0.460115	0.336617	0.341633	0.55531	probable 1-aminocyclopropane-1-carboxylate oxidase (EC 1.4.3.-) - rice {Oryza sativa;} ^|^GB|AAC05507.1|2952328|AF049889 1-aminocyclopropane-1-carboxylate oxidase {Oryza sativa;}
B	MZ00002957	0.0769956	1.05482	BS	0.88608	0.608919	0.336559	0.0893485	0.312507	#N/A
B	MZ00036372	1.08869	2.12681	BS	0.00341206	0.0381449	0.336549	0.109418	0.340254	polyprotein {Sorghum bicolor;} ^|^GB|AAD19359.1|4378066|AF098806 polyprotein {Sorghum bicolor;}
A	MZ00010343	-0.386767	1.30746	ME	0.460017	0.453387	0.336496	0.421654	0.599996	NA
B	MZ00043557	0.714762	1.64121	BS	0.00696789	0.0533181	0.336391	0.0597063	0.259088	NA
A	MZ00052921	0.541733	1.45572	BS	0.0640397	0.159422	0.336353	0.0953337	0.320562	NA
B	MZ00046353	0.33747	1.26354	BS	0.175854	0.273834	0.335836	0.0838894	0.302059	scarecrow-like 7 (SCL7) - Arabidopsis thaliana {Arabidopsis thaliana;} ^|^GB|CAB62434.1|6561968|ATT3A5 scarecrow-like 7 (SCL7) {Arabidopsis thaliana;}
B	MZ00046231	-0.211885	1.1582	ME	0.216587	0.308082	0.335802	0.0154875	0.129845	At5g50300 {Arabidopsis thaliana;}
B	MZ00001862	0.200164	1.14883	BS	0.537518	0.488109	0.335796	0.174915	0.419569	hypothetical protein similar to Lycopersicon esculentum chromosome 11, LEBa240K04.6 {Oryza sativa (japonica cultivar-group);}
B	MZ00045870	0.410964	1.32957	BS	0.167948	0.267517	0.335655	0.0967801	0.322715	NA
B	MZ00017675	-0.45378	1.36962	ME	0.968757	0.628864	0.335648	0.680171	0.699409	Tetrapyrrole-binding protein, chloroplast precursor (Genomes uncoulped4). {Arabidopsis thaliana;} ^|^PIR|T49008|T49008 hypothetical protein F25L23.260 - Arabidopsis thaliana {Arabidopsis thaliana;} ^|^GB|AAN13026.1|23297787|AY150510 unknown protein {Arabidopsis thaliana;} ^|^GB|CAB91610.1|7801690|ATF25L23 putative protein {Arabidopsis thaliana;}
B	MZ00019008	1.6642	3.16938	BS	8.02509e-05	0.009936	0.335532	0.109679	0.340785	NA
B	MZ00043768	0.36395	1.28695	BS	0.0846406	0.184076	0.3354	0.0366814	0.203271	unknown protein {Arabidopsis thaliana;} ^|^GB|AAM20452.1|20466270|AY099601 unknown protein {Arabidopsis thaliana;} ^|^GB|AAM15083.1|20197459|AC005825 Expressed protein {Arabidopsis thaliana;} ^|^GB|AAC64217.2|20197279|AC005167 Expressed protein {Arabidopsis thaliana;}
A	MZ00052158	0.253716	1.19227	BS	0.277439	0.348905	0.335009	0.0512459	0.240253	hypothetical protein {Oryza sativa (japonica cultivar-group);}
A	MZ00013358	0.454204	1.37003	BS	0.073893	0.171883	0.334995	0.0432861	0.221911	putative growth factor {Oryza sativa (japonica cultivar-group);}
B	MZ00038386	-0.379933	1.30128	ME	0.581317	0.50642	0.33493	0.343922	0.556734	NA
A	MZ00046646	0.904097	1.87137	BS	0.00349317	0.0386156	0.334887	0.0743488	0.287276	Hypothetical protein {Oryza sativa (japonica cultivar-group);}
B	MZ00001662	0.202621	1.15079	BS	0.49663	0.471302	0.334844	0.181963	0.426506	CBS domain containing protein-like {Oryza sativa (japonica cultivar-group);}
B	MZ00002020	0.568576	1.48306	BS	0.0491977	0.139767	0.334699	0.101902	0.329766	inositol-1, 4, 5-trisphosphate 5-phosphatase-like protein {Arabidopsis thaliana;}
B	MZ00054913	0.154366	1.11293	BS	0.63294	0.526175	0.334668	0.192943	0.438677	OSE2-like protein {Oryza sativa (japonica cultivar-group);}
B	MZ00016120	-0.543807	1.45781	ME	0.954918	0.625185	0.334596	0.718106	0.708361	putative gamma hydroxybutyrate dehydrogenase {Oryza sativa (japonica cultivar-group);}
A	MZ00036672	0.354379	1.27843	BS	0.462637	0.454775	0.334421	0.281745	0.51342	Identical to gb|D50317 ADP glucose pyrophosphorylase large subunit from Oryza sativa. ESTs dbj|D22125 and dbj|D15718 come from {Oryza sativa (japonica cultivar-group);}
A	MZ00029506	0.175314	1.12921	BS	0.426537	0.436725	0.334198	0.0378761	0.206701	NA
A	MZ00047446	0.0606476	1.04293	BS	0.819266	0.588365	0.334053	0.102476	0.330885	unnamed protein product; EST C97105(C52004) corresponds to a region of the predicted gene. Similar to pectinesterase. (X95991) {Oryza sativa (japonica cultivar-group);} ^|^GB|BAA84618.1|5922617|AP000492 unnamed protein product; EST C97105(C52004) corresponds to a region of the predicted gene. similar to pectinesterase. (X95991) {Oryza sativa (japonica cultivar-group);}
A	MZ00039869	0.72616	1.65423	BS	0.0645005	0.159693	0.333714	0.253206	0.491627	NA
A	MZ00037713	0.238153	1.17948	BS	0.151195	0.253534	0.333489	0.0155202	0.129845	putative gag-pol polyprotein {Zea mays;}
B	MZ00018458	0.0869807	1.06214	BS	0.698015	0.550403	0.333368	0.0185013	0.141538	OSJNBa0013K16.16 {Oryza sativa (japonica cultivar-group);}
B	MZ00033590	1.04251	2.05981	BS	0.00145352	0.0268256	0.332699	0.0726095	0.284361	OSJNBa0064M23.12 {Oryza sativa (japonica cultivar-group);}
B	MZ00017943	0.232108	1.17455	BS	0.317649	0.374249	0.332253	0.115003	0.347984	bZIP-like protein {Oryza sativa (japonica cultivar-group);}
A	MZ00055708	0.0911503	1.06522	BS	0.792862	0.581144	0.332152	0.0621502	0.264236	NA
A	MZ00039661	0.271849	1.20735	BS	0.145372	0.248341	0.331995	0.0417132	0.216928	OSJNBa0020J04.9 {Oryza sativa (japonica cultivar-group);}
B	MZ00018483	-0.308962	1.23882	ME	0.806419	0.585004	0.331859	0.378693	0.577703	hypothetical protein {Oryza sativa (japonica cultivar-group);}
B	MZ00020664	0.619437	1.53628	BS	0.0149491	0.0774022	0.331807	0.0506506	0.239407	receptor-like kinase Xa21-binding protein 3 {Oryza sativa;}
B	MZ00025375	-0.147609	1.10773	ME	0.709227	0.554053	0.331802	0.0589806	0.257898	acidic nuclear phosphoprotein-like protein {Oryza sativa (japonica cultivar-group);}
B	MZ00040310	0.547892	1.46195	BS	0.238526	0.323485	0.331793	0.221027	0.46519	putative aminotransferase {Oryza sativa;} ^|^GB|CAE04333.2|32492078|OSJN00152 OSJNBa0008M17.4 {Oryza sativa (japonica cultivar-group);}
B	MZ00035671	0.210914	1.15742	BS	0.461763	0.454222	0.331731	0.136721	0.375549	NA
A	MZ00026469	0.822249	1.76816	BS	0.00673187	0.052321	0.331719	0.0709767	0.281584	putative Ser/Thr specific protein phosphatase 2A B regulatory subunit beta isoform {Oryza sativa (japonica cultivar-group);} ^|^GB|BAB91706.1|20521188|AP003278 putative Ser/Thr specific protein phosphatase 2A B regulatory subunit beta isoform {Oryza sativa (japonica cultivar-group);}
A	MZ00035890	0.222921	1.16709	BS	0.252376	0.332402	0.331682	0.0210675	0.152032	WAK-like kinase {Lycopersicon esculentum;}
B	MZ00035646	0.461393	1.37687	BS	0.241163	0.325226	0.33155	0.219912	0.46396	putative glycyl-tRNA synthetase {Oryza sativa (japonica cultivar-group);}
B	MZ00035480	-0.121458	1.08783	ME	0.970345	0.629257	0.331371	0.124792	0.361531	T-complex protein 1, epsilon subunit (TCP-1-epsilon) (CCT-epsilon)(TCP-K36). {Avena sativa;} ^|^PIR|S40462|S40462 t-complex-type molecular chaperone tcp1 (clone ASTCP-K36) - oat {Avena sativa;} ^|^GB|CAA53397.1|435175|ASTCPP1A t complex polypeptide 1 {Avena sativa;}
B	MZ00002581	0.287526	1.22055	BS	0.303651	0.365559	0.331187	0.118358	0.353379	putative wall-associated protein kinase {Oryza sativa (japonica cultivar-group);} ^|^GB|AAM44875.1|21263198|AC098694 Putative wall-associated protein kinase {Oryza sativa (japonica cultivar-group);} ^|^GB|AAK52586.1|14029045|AC079685 Putative wall-associated protein kinase {Oryza sativa;}
B	MZ00042956	-0.221996	1.16635	ME	0.783648	0.578898	0.330978	0.308836	0.53353	Heat shock protein 82. {Oryza sativa;} ^|^PIR|S25541|S25541 heat shock protein 82 - rice (strain Taichung Native One) {Oryza sativa;} ^|^GB|BAD08897.1|42407751|AP003892 heat shock protein 82 {Oryza sativa (japonica cultivar-group);} ^|^GB|BAD08818.1|42407357|AP003873 heat shock protein 82 {Oryza sativa (japonica cultivar-group);} ^|^GB|CAA77978.1|20256|OSHSP82A heat shock protein 82 (HSP82) {Oryz…
A	MZ00036781	0.643685	1.56231	BS	0.0219661	0.0918556	0.330621	0.0715025	0.282459	adenosine monophosphate binding protein 7 AMPBP7 {Arabidopsis thaliana;} ^|^GB|AAL90930.1|19699128|AY090269 AT3g16910/K14A17_3 {Arabidopsis thaliana;} ^|^GB|AAL57649.1|18086379|AY065002 AT3g16910/K14A17_3 {Arabidopsis thaliana;}
A	MZ00031013	-1.62141	3.07676	ME	0.000516056	0.0184843	0.330539	0.181364	0.425932	putative ABC transporter protein {Oryza sativa (japonica cultivar-group);}
B	MZ00051934	1.30327	2.46787	BS	0.000815341	0.0214392	0.330334	0.110832	0.342142	Serine/threonine protein phosphatase BSL3 (EC 3.1.3.16) (BSU1-likeprotein 3). {Arabidopsis thaliana;} ^|^PIR|B84670|B84670 probable phosphoprotein phosphatase (EC 3.1.3.16) At2g27210 [similarity] - Arabidopsis thaliana {Arabidopsis thaliana;} ^|^GB|AAD26883.1|4646217|AC007290 putative phosphoprotein phosphatase {Arabidopsis thaliana;}
B	MZ00042924	-0.0322228	1.02259	ME	0.894671	0.610966	0.330285	0.0595008	0.259024	ubiquitin / ribosomal protein S27a - potato (fragment) {Solanum tuberosum;}
B	MZ00001522	1.04604	2.06485	BS	0.00125497	0.0252752	0.330272	0.0718377	0.282857	putative polyprotein {Zea mays;}
A	MZ00011553	0.73544	1.66491	BS	0.00281756	0.0352244	0.329929	0.0379085	0.206701	hypothetical protein III.4H10.2 - maize {Zea mays;} ^|^GB|AAC01575.1|2832245|AF031569 hypothetical protein {Zea mays;}
B	MZ00015360	0.146763	1.10708	BS	0.49624	0.471233	0.329837	0.313823	0.535791	putative actin {Oryza sativa (japonica cultivar-group);}
B	MZ00030408	0.122523	1.08864	BS	0.567841	0.500912	0.329773	0.129312	0.366459	replication protein A1-like {Arabidopsis thaliana;}
A	MZ00051191	-0.0354466	1.02487	ME	0.870093	0.603994	0.329693	0.0542132	0.247883	Putative transcription initiation factor IIB {Oryza sativa (japonica cultivar-group);}
B	MZ00033828	-0.168166	1.12363	ME	0.804791	0.584641	0.329545	0.181426	0.425932	NA
A	MZ00005863	0.517418	1.43139	BS	0.00934763	0.0616865	0.32921	0.013322	0.1193	putative protein kinase {Oryza sativa (japonica cultivar-group);}
B	MZ00014038	0.1596	1.11698	BS	0.520849	0.481943	0.329013	0.0444604	0.22578	putative Avr9/Cf-9 rapidly elicited protein {Oryza sativa (japonica cultivar-group);} ^|^GB|BAC66766.1|29467539|AP005506 putative Avr9/Cf-9 rapidly elicited protein {Oryza sativa (japonica cultivar-group);}
B	MZ00020760	0.109468	1.07883	BS	0.617608	0.519946	0.328925	0.123743	0.359934	NA
B	MZ00040578	0.348475	1.27321	BS	0.0641967	0.15959	0.328534	0.0189074	0.14295	globulin-1 - maize (fragment) {Zea mays;} ^|^GB|AAC31465.1|3414837|AF064222 globulin-1 {Zea mays subsp. parviglumis;}
B	MZ00017854	0.459664	1.37522	BS	0.288483	0.355983	0.327992	0.343746	0.556677	unknown protein {Oryza sativa (japonica cultivar-group);} ^|^GB|BAD01247.1|38175441|AP004559 unknown protein {Oryza sativa (japonica cultivar-group);}
A	MZ00041084	-0.632339	1.55008	ME	0.31221	0.371062	0.327654	0.157826	0.398759	NA
B	MZ00051980	0.248937	1.18833	BS	0.370697	0.405564	0.327654	0.109942	0.340998	viviparous-14 protein - maize {Zea mays;} ^|^GB|AAB62181.1|2232017|ZMU95953 viviparous-14 {Zea mays;}
A	MZ00056316	0.415005	1.3333	BS	0.272011	0.34568	0.327461	0.211758	0.457651	#N/A
B	MZ00001924	0.247596	1.18723	BS	0.55048	0.493399	0.327376	0.262667	0.498922	hypothetical protein {Oryza sativa (japonica cultivar-group);}
A	MZ00012925	0.425357	1.3429	BS	0.11013	0.21283	0.327155	0.0828841	0.300972	NA
A	MZ00022905	0.310475	1.24012	BS	0.115441	0.219117	0.327113	0.031337	0.187865	unknown protein {Oryza sativa (japonica cultivar-group);} ^|^GB|AAL67600.1|18266654|AC018929 unknown protein {Oryza sativa (japonica cultivar-group);}
A	MZ00045516	0.0415543	1.02922	BS	0.793153	0.581144	0.327092	0.0449029	0.226575	OSJNBb0089K06.4 {Oryza sativa (japonica cultivar-group);}
B	MZ00042644	0.25074	1.18982	BS	0.304472	0.365849	0.326916	0.132764	0.371238	hypothetical protein {Oryza sativa (japonica cultivar-group);}
B	MZ00003014	0.311757	1.24122	BS	0.301658	0.364479	0.3268	0.155432	0.395745	putative chloride channel protein {Oryza sativa (japonica cultivar-group);}
A	MZ00044390	-0.309185	1.23901	ME	0.2584	0.336682	0.326297	0.18782	0.432774	Unknown protein {Oryza sativa (japonica cultivar-group);}
A	MZ00051351	-0.220039	1.16476	ME	0.517213	0.480818	0.326165	0.127724	0.364968	O-methyltransferase ZRP4 (EC 2.1.1.-) (OMT). {Zea mays;} ^|^PIR|JQ2268|JQ2268 O-methyltransferase (EC 2.1.1.-) - maize {Zea mays;} ^|^GB|AAA18532.1|404070|MZEOMT O-methyltransferase {Zea mays;}
B	MZ00033850	-0.196888	1.14622	ME	0.98904	0.633719	0.326141	0.327031	0.544491	NA
A	MZ00052969	0.35904	1.28257	BS	0.191976	0.28758	0.325994	0.0974075	0.32332	NA
B	MZ00001739	0.228329	1.17148	BS	0.516066	0.480284	0.325824	0.194672	0.43989	cellulose synthase-like protein OsCslE1 {Oryza sativa;}
B	MZ00049783	0.361096	1.2844	BS	0.0698585	0.166742	0.325778	0.0336398	0.194726	selenium-binding protein-like protein {Oryza sativa (japonica cultivar-group);}
B	MZ00047790	0.188309	1.13943	BS	0.59262	0.510494	0.325322	0.156676	0.396865	hypothetical protein {Oryza sativa (indica cultivar-group);}
B	MZ00037248	0.510632	1.42467	BS	0.0303702	0.109501	0.325237	0.0435334	0.22276	OSJNBa0088I22.12 {Oryza sativa (japonica cultivar-group);}
A	MZ00047989	0.639004	1.55725	BS	0.707592	0.553426	0.32509	0.52245	0.642996	putative DNA binding protein RAV2 {Oryza sativa (japonica cultivar-group);}
B	MZ00054801	0.249034	1.18841	BS	0.390049	0.416755	0.325075	0.166495	0.408638	polygalacturonase inhibitor {Actinidia deliciosa;}
A	MZ00006017	0.536568	1.45052	BS	0.0336314	0.114942	0.324966	0.0563542	0.253189	Homeobox protein rough sheath 1. {Zea mays;} ^|^PIR|T03946|T03946 Kn1 like-homeo box protein RS1 - maize {Zea mays;} ^|^GB|AAA86287.1|1008879|MZERS1R RS1 {Zea mays;}
B	MZ00036320	0.169972	1.12504	BS	0.509555	0.476997	0.324479	0.0992054	0.325367	unknown protein {Oryza sativa (japonica cultivar-group);}
A	MZ00035962	0.397613	1.31733	BS	0.0602236	0.155136	0.324252	0.0337021	0.194833	Lipoxygenase 2.3, chloroplast precursor (EC 1.13.11.12) (LOX2:Hv:3). {Hordeum vulgare;} ^|^GB|CAD45187.1|25809278|HVU507213 lipoxygenase 2 {Hordeum vulgare subsp. vulgare;}
A	MZ00028592	0.469282	1.38442	BS	0.151357	0.25367	0.324248	0.150158	0.390071	hypothetical protein {Oryza sativa (japonica cultivar-group);}
B	MZ00020850	0.424425	1.34204	BS	0.102522	0.204232	0.324134	0.126971	0.364229	putative protein import apparatus Tic22 {Oryza sativa (japonica cultivar-group);}
A	MZ00047463	0.0210384	1.01469	BS	0.968529	0.628828	0.324109	0.0377571	0.206701	S-locus receptor-like kinase RLK11 {Oryza sativa;}
A	MZ00013291	0.114369	1.0825	BS	0.825558	0.589965	0.323894	0.237943	0.47994	putative subtilisin-like protease {Oryza sativa (japonica cultivar-group);} ^|^GB|BAB92280.1|20804589|AP003245 putative subtilisin-like protease {Oryza sativa (japonica cultivar-group);}
A	MZ00035956	0.515941	1.42993	BS	0.050725	0.142024	0.32375	0.0777381	0.291395	putative extensin-like protein {Oryza sativa (japonica cultivar-group);} ^|^GB|BAB07956.1|9711862|AP002524 putative extensin-like protein {Oryza sativa (japonica cultivar-group);}
B	MZ00042417	0.0988876	1.07095	BS	0.593937	0.510921	0.323736	0.232061	0.475246	NA
B	MZ00040455	0.427441	1.34485	BS	0.241185	0.325226	0.32373	0.187771	0.432774	hypothetical protein M4I22.120 - Arabidopsis thaliana {Arabidopsis thaliana;} ^|^GB|CAA19725.1|3269292|ATM4I22 putative protein {Arabidopsis thaliana;} ^|^GB|CAB79586.1|7269584|ATCHRIV66 putative protein {Arabidopsis thaliana;}
B	MZ00004165	0.377154	1.29878	BS	0.296588	0.361118	0.323706	0.189437	0.434867	NA
A	MZ00006963	0.0792617	1.05648	BS	0.764731	0.571842	0.323698	0.204523	0.449643	Similar to Arabidopsis thaliana chromosome II BAC F17K2 genomic sequence; hypothetical protein (AC003680) {Oryza sativa (japonica cultivar-group);}
A	MZ00021852	1.1354	2.19679	BS	0.00159978	0.0282997	0.323423	0.110929	0.342271	putative inorganic polyphosphate/ATP-NAD kinase (Poly(P)/ATP NAD kinase {Oryza sativa (japonica cultivar-group);}
B	MZ00002526	0.290078	1.22271	BS	0.0532871	0.145203	0.323127	0.00615571	0.0781983	hypothetical protein T21F11.16 [imported] - Arabidopsis thaliana {Arabidopsis thaliana;} ^|^GB|AAN31090.1|23506157|AY149936 At1g80510/T21F11_16 {Arabidopsis thaliana;} ^|^GB|AAL16241.1|16226719|AF428472 At1g80510/T21F11_16 {Arabidopsis thaliana;} ^|^GB|AAF27127.1|6730737|AC018849 hypothetical protein; 45530-44061 {Arabidopsis thaliana;}
A	MZ00012453	0.187155	1.13852	BS	0.48926	0.467463	0.322978	0.1207	0.355877	putative metacaspase {Oryza sativa (japonica cultivar-group);}
A	MZ00036464	0.410788	1.32941	BS	0.154949	0.256453	0.322925	0.114803	0.34769	probable choline kinase At2g26830 [imported] - Arabidopsis thaliana {Arabidopsis thaliana;} ^|^GB|AAC32242.1|3426043|AC005168 putative choline kinase {Arabidopsis thaliana;}
A	MZ00010437	0.467204	1.38243	BS	0.0267305	0.10223	0.322757	0.0291789	0.179986	ribosomal protein L35A {Zea mays;}
B	MZ00001775	0.612873	1.5293	BS	0.018959	0.0855377	0.322721	0.0568721	0.254327	cytochrome P450-like protein {Sorghum bicolor;}
B	MZ00035669	0.391877	1.3121	BS	0.0438763	0.131748	0.322657	0.0242547	0.163717	unknown protein {Arabidopsis thaliana;} ^|^GB|AAL32737.1|17065166|AY062659 Unknown protein {Arabidopsis thaliana;}
A	MZ00013405	0.206263	1.1537	BS	0.504116	0.474586	0.322464	0.215937	0.459629	putative RNA recognition motif (RRM)-containing protein {Oryza sativa (japonica cultivar-group);}
B	MZ00008935	0.18654	1.13803	BS	0.525198	0.483369	0.322417	0.284026	0.514873	NA
B	MZ00028174	-0.360915	1.28424	ME	0.597304	0.512441	0.322324	0.349432	0.559375	hypothetical protein {Oryza sativa (japonica cultivar-group);}
A	MZ00052939	0.366955	1.28963	BS	0.0627824	0.158393	0.322105	0.0256438	0.167713	NA
A	MZ00037647	0.384624	1.30552	BS	0.252646	0.332528	0.321978	0.184777	0.429656	NA
B	MZ00011892	0.684601	1.60726	BS	0.113861	0.217549	0.321959	0.317264	0.537716	NA
B	MZ00001963	0.0541794	1.03827	BS	0.692217	0.548374	0.321941	0.00940385	0.0988185	hypothetical protein {Oryza sativa (japonica cultivar-group);}
A	MZ00044609	0.585925	1.501	BS	0.111385	0.214396	0.321936	0.161428	0.402896	NA
B	MZ00036076	-0.585028	1.50007	ME	0.236571	0.322037	0.321852	0.313243	0.535791	lipoxygenase {Zea mays;}
A	MZ00031721	0.116239	1.08391	BS	0.453591	0.450111	0.321788	0.026897	0.172193	contains EST C25036(S4722) similar to Arabidopsis thaliana chromosome 1, F4N21_3 unknown protein {Oryza sativa (japonica cultivar-group);}
A	MZ00050708	0.0632849	1.04484	BS	0.78473	0.579052	0.32156	0.148499	0.388487	OSJNBa0033G16.5 {Oryza sativa (japonica cultivar-group);} ^|^GB|CAE01529.2|32479742|OSJN00010 OJ991214_12.18 {Oryza sativa (japonica cultivar-group);}
B	MZ00004038	1.23715	2.35733	BS	0.0105074	0.0645797	0.321488	0.267435	0.503129	OSJNBa0011F23.19 {Oryza sativa (japonica cultivar-group);} ^|^GB|CAE02889.2|32488312|OSJN00056 OSJNBa0015K02.6 {Oryza sativa (japonica cultivar-group);} ^|^GB|AAL87186.1|19387275|AF480497 unknown {Oryza sativa (japonica cultivar-group);}
A	MZ00045257	0.598835	1.51449	BS	0.167105	0.266853	0.321281	0.286525	0.517411	gag protein {Zea mays;}
B	MZ00033958	0.0716886	1.05095	BS	0.754615	0.568497	0.321025	0.0501708	0.238253	GTP cyclohydrolase II/3,4-dihydroxy-2-butanone-4-phosphate synthase-like protein {Oryza sativa (japonica cultivar-group);}
B	MZ00034548	0.596133	1.51166	BS	0.355774	0.397476	0.320376	0.481189	0.62566	hypothetical protein CP0987 [imported] - Chlamydophila pneumoniae (strain AR39) {Chlamydophila pneumoniae;}
B	MZ00047626	0.0276285	1.01934	BS	0.879022	0.607174	0.320345	0.0338007	0.195243	unknown protein {Oryza sativa (japonica cultivar-group);}
B	MZ00045629	2.47699	5.56735	BS	0.00261272	0.0344658	0.320319	0.4192	0.598904	NA
B	MZ00037180	0.404282	1.32343	BS	0.106423	0.209118	0.319958	0.0751369	0.287991	putative polyprotein {Oryza sativa (japonica cultivar-group);}
A	MZ00024758	-0.189323	1.14023	ME	0.42149	0.434859	0.319931	0.0604966	0.260724	hypothetical protein T18N14.50 - Arabidopsis thaliana {Arabidopsis thaliana;} ^|^GB|AAN73306.1|25141223|BT002309 At3g51670/T18N14_50 {Arabidopsis thaliana;} ^|^GB|CAB63153.1|6580149|ATT18N14 putative protein {Arabidopsis thaliana;} ^|^GB|AAL31927.1|16930483|AF419595 AT3g51670/T18N14_50 {Arabidopsis thaliana;}
A	MZ00047981	-0.101802	1.07311	ME	0.773998	0.575046	0.319612	0.224867	0.468386	putative phosphatidylinositol-4-phosphate 5-kinase {Arabidopsis thaliana;} ^|^GB|AAF21206.1|6648208|ATAC013483 putative phosphatidylinositol-4-phosphate 5-kinase {Arabidopsis thaliana;}
A	MZ00005955	0.390623	1.31096	BS	0.579747	0.505585	0.319375	0.506081	0.635178	NA
B	MZ00004041	0.237912	1.17928	BS	0.358753	0.398853	0.319366	0.105661	0.335157	NA
A	MZ00034938	0.308163	1.23813	BS	0.0998121	0.201676	0.319344	0.0255117	0.167575	putative cytochrome P450 {Oryza sativa (japonica cultivar-group);}
A	MZ00035980	-0.0687276	1.04879	ME	0.737029	0.563379	0.319241	0.120714	0.355877	OsNAC6 protein [imported] - rice {Oryza sativa;} ^|^GB|BAB90381.1|20161457|AP003561 OsNAC6 protein {Oryza sativa (japonica cultivar-group);} ^|^GB|AAK17067.1|13272281|AF254558 NAC6 {Oryza sativa (japonica cultivar-group);} ^|^GB|BAA89800.1|6730942|AB028185 OsNAC6 protein {Oryza sativa;}
A	MZ00034271	2.17743	4.52346	BS	0.00272264	0.0348341	0.319208	0.384111	0.580641	ethylene-insensitive-3-like protein {Oryza sativa (japonica cultivar-group);}
B	MZ00036332	0.179911	1.13281	BS	0.533985	0.486249	0.319148	0.0892445	0.312507	Sucrose-Phosphate Synthase {Saccharum officinarum;}
A	MZ00019491	0.326295	1.25379	BS	0.203285	0.297116	0.319006	0.0951056	0.320217	NA
B	MZ00040602	0.319944	1.24828	BS	0.299775	0.363514	0.318877	0.111291	0.342993	R2R3MYB-domain protein {Zea mays;}
A	MZ00036466	-0.0120657	1.0084	ME	0.876251	0.60638	0.318728	0.0281367	0.176182	putative tetratricopeptide repeat protein {Oryza sativa (japonica cultivar-group);} ^|^GB|AAL59042.1|18087888|AC087182 putative tetratricopeptide repeat protein {Oryza sativa (japonica cultivar-group);}
B	MZ00002785	0.302052	1.2329	BS	0.139998	0.243186	0.318699	0.0665053	0.273332	hypothetical protein AT4g04480 [imported] - Arabidopsis thaliana {Arabidopsis thaliana;} ^|^GB|CAB77916.1|7267205|ATCHRIV12 hypothetical protein {Arabidopsis thaliana;} ^|^GB|AAD29760.1|4773887|AF076243 hypothetical protein {Arabidopsis thaliana;}
A	MZ00004285	0.272141	1.2076	BS	0.182135	0.279092	0.318567	0.091361	0.315778	hypothetical protein F22I13.60 - Arabidopsis thaliana {Arabidopsis thaliana;} ^|^GB|CAB37485.1|4539337|ATF22I13 putative protein {Arabidopsis thaliana;} ^|^GB|CAB80494.1|7270813|ATCHRIV89 putative protein {Arabidopsis thaliana;}
A	MZ00023541	0.682267	1.60466	BS	0.00952423	0.0620908	0.318483	0.0640332	0.267641	NA
B	MZ00036958	0.3458	1.27086	BS	0.197003	0.292211	0.318474	0.101123	0.328376	NA
B	MZ00045645	0.687354	1.61033	BS	0.0588737	0.153548	0.318393	0.173225	0.417498	NA
B	MZ00014682	0.535613	1.44956	BS	0.0104927	0.0645797	0.318342	0.0223741	0.156312	chaperonin 21 precursor {Lycopersicon esculentum;}
B	MZ00026103	0.932294	1.90831	BS	0.012296	0.0705047	0.318321	0.159948	0.401155	OSJNBa0074L08.8 {Oryza sativa (japonica cultivar-group);}
A	MZ00051124	-0.541399	1.45538	ME	0.136151	0.239735	0.318272	0.204063	0.44929	putative ripening regulated protein DDTFR18 {Oryza sativa (japonica cultivar-group);}
B	MZ00047608	0.114271	1.08243	BS	0.537035	0.487822	0.318135	0.061404	0.262156	unknown protein {Oryza sativa (japonica cultivar-group);} ^|^GB|BAD01347.1|38175640|AP005097 unknown protein {Oryza sativa (japonica cultivar-group);}
B	MZ00035320	0.593365	1.50876	BS	0.256581	0.33514	0.318085	0.409564	0.594185	putative 60S ribosomal protein L27a {Oryza sativa (japonica cultivar-group);} ^|^GB|BAC21322.1|24059854|AP003700 putative 60S ribosomal protein L27a {Oryza sativa (japonica cultivar-group);}
A	MZ00047049	0.0186356	1.013	BS	0.823667	0.589317	0.318027	0.0111631	0.107856	viroid symptom modulation protein {Lycopersicon esculentum;}
B	MZ00027512	0.0917047	1.06563	BS	0.384909	0.413904	0.317969	0.141529	0.38126	hypothetical protein {Oryza sativa (japonica cultivar-group);} ^|^GB|AAM92816.1|22128704|AC068950 hypothetical protein {Oryza sativa (japonica cultivar-group);}
B	MZ00036189	0.625174	1.5424	BS	0.00518253	0.0461795	0.317969	0.0295577	0.181425	elongation factor 1 alpha {Brugia pahangi;}
B	MZ00030232	0.000378506	1.00026	BS	0.950568	0.624208	0.317921	0.37872	0.577703	#N/A
B	MZ00030624	0.280346	1.21449	BS	0.213096	0.305249	0.317684	0.0460455	0.229581	unknown protein {Oryza sativa (japonica cultivar-group);}
A	MZ00041332	-0.0780699	1.0556	ME	0.740515	0.564751	0.317385	0.233098	0.476328	putative eukaryotic translation initiation factor 6 {Oryza sativa (japonica cultivar-group);}
B	MZ00008953	0.526178	1.44011	BS	0.0510998	0.142623	0.317363	0.102027	0.330008	NA
A	MZ00052915	0.399993	1.3195	BS	0.165372	0.265315	0.316702	0.123767	0.359934	NA
B	MZ00033179	-0.0419913	1.02953	ME	0.893587	0.610839	0.316608	0.0605933	0.260727	cell wall invertase {Zea mays;}
A	MZ00051384	-0.14962	1.10928	ME	0.609278	0.516521	0.316329	0.227136	0.470658	NA
B	MZ00054944	0.0785322	1.05594	BS	0.740301	0.564751	0.316135	0.147711	0.387991	basic leucine zipper protein - maize {Zea mays;} ^|^GB|AAO45627.1|28630431|AY180106 liguleless2 {Zea mays;} ^|^GB|AAC39351.1|2865394|AF036949 basic leucine zipper protein {Zea mays;}
A	MZ00040823	-0.0955536	1.06848	ME	0.426129	0.43672	0.316068	0.0125942	0.115738	Hageman factor inhibitor {Zea mays;}
B	MZ00007939	0.373401	1.2954	BS	0.352281	0.395332	0.316036	0.318438	0.538048	NA
B	MZ00008813	0.260556	1.19794	BS	0.106368	0.209101	0.315848	0.0149672	0.127496	NA
B	MZ00016336	0.353864	1.27798	BS	0.282456	0.351859	0.315782	0.141937	0.381734	putative transcription initiation factor {Oryza sativa (japonica cultivar-group);}
B	MZ00049385	-0.0343297	1.02408	ME	0.993803	0.634344	0.315753	0.315217	0.536536	OSJNBa0004N05.24 {Oryza sativa (japonica cultivar-group);} ^|^GB|CAE01908.2|32483024|OSJN00108 OSJNBb0070J16.1 {Oryza sativa (japonica cultivar-group);}
B	MZ00036216	0.554126	1.46828	BS	0.0301753	0.109263	0.315743	0.0699084	0.279018	long chain acyl-CoA synthetase 7 {Arabidopsis thaliana;}
B	MZ00035557	0.0545479	1.03853	BS	0.783852	0.57899	0.315672	0.0412418	0.216131	NA
A	MZ00023148	0.0780915	1.05562	BS	0.822411	0.588838	0.315658	0.367633	0.570749	NA
A	MZ00045459	1.56545	2.95971	BS	0.179731	0.276955	0.315648	0.597806	0.67217	NA
B	MZ00047762	0.313545	1.24276	BS	0.248394	0.32952	0.315627	0.10189	0.329766	OSJNBa0064H22.5 {Oryza sativa (japonica cultivar-group);} ^|^GB|CAD40875.1|21740396|OSJN00013 OSJNBa0064H22.20 {Oryza sativa (japonica cultivar-group);}
A	MZ00048313	6.1238e-05	1.00004	BS	0.99256	0.634049	0.315471	0.0038307	0.0635842	NA
A	MZ00050705	0.672777	1.59414	BS	0.223862	0.313546	0.3154	0.372784	0.574626	unknown protein {Oryza sativa (japonica cultivar-group);} ^|^GB|AAM93677.1|22165060|AC079888 unknown protein {Oryza sativa (japonica cultivar-group);}
B	MZ00049842	0.375522	1.29731	BS	0.196374	0.291834	0.315354	0.111865	0.343662	hypothetical protein {Oryza sativa (japonica cultivar-group);}
B	MZ00027935	0.15373	1.11244	BS	0.634671	0.526777	0.315336	0.26394	0.499679	unknown {Arabidopsis thaliana;}
B	MZ00043669	1.03671	2.05154	BS	0.00427096	0.0424334	0.31521	0.142879	0.38299	NA
B	MZ00033582	0.338437	1.26439	BS	0.340253	0.38838	0.315105	0.271607	0.506241	NA
B	MZ00049671	0.272786	1.20814	BS	0.226805	0.315414	0.315092	0.13896	0.37806	putative phosphoribosylglycinamide formyltransferase, chloroplast precursor {Oryza sativa (japonica cultivar-group);}
B	MZ00036234	0.628153	1.54558	BS	0.0764927	0.175202	0.314825	0.169988	0.413825	chaperonin 21 precursor {Lycopersicon esculentum;}
B	MZ00020067	0.632657	1.55042	BS	0.0274045	0.103654	0.314798	0.100132	0.326671	OSJNBa0017B10.22 {Oryza sativa (japonica cultivar-group);} ^|^GB|CAE03102.2|32488594|OSJN00055 OSJNBa0017B10.17 {Oryza sativa (japonica cultivar-group);}
B	MZ00037347	0.380616	1.3019	BS	0.212967	0.305246	0.314736	0.122239	0.357968	NA
B	MZ00022783	0.0556432	1.03932	BS	0.730375	0.56105	0.314723	0.0356134	0.200982	putative potasium transporter {Oryza sativa (japonica cultivar-group);}
B	MZ00048766	0.735778	1.6653	BS	0.00467394	0.0443164	0.314634	0.0515856	0.241308	putative RXW8 {Oryza sativa (japonica cultivar-group);}
B	MZ00033615	0.505805	1.41992	BS	0.0359823	0.118191	0.314602	0.0617763	0.263116	unnamed protein product; Similar to CRINKLY4 precursor. (U67422) {Oryza sativa (japonica cultivar-group);}
B	MZ00004568	0.291177	1.22364	BS	0.277644	0.348905	0.314584	0.092512	0.317165	hypothetical protein GRR1 - soybean {Glycine max;} ^|^GB|AAB70660.1|2407790|AF019910 grr1 {Glycine max;}
B	MZ00047776	0.434782	1.35171	BS	0.141011	0.244069	0.314494	0.170678	0.414761	putative AP2/EREBP transcription factor {Oryza sativa (japonica cultivar-group);}
B	MZ00043032	0.720322	1.64755	BS	0.0327727	0.113835	0.314468	0.161713	0.403217	ADP-ribosylation factor {Oryza sativa (japonica cultivar-group);} ^|^GB|BAB85255.1|18844784|AP003247 putative ADP-ribosylation factor {Oryza sativa (japonica cultivar-group);}
A	MZ00053425	0.653425	1.5729	BS	0.60244	0.513946	0.314288	0.722346	0.709161	NA
A	MZ00044543	-0.300781	1.23181	ME	0.241889	0.325758	0.3139	0.0712143	0.282037	putative protein kinase {Oryza sativa (japonica cultivar-group);}
A	MZ00035213	0.340287	1.26601	BS	0.376098	0.408952	0.313788	0.260388	0.497088	prpol {Zea mays;}
B	MZ00036222	0.391662	1.3119	BS	0.0409834	0.127081	0.313716	0.024578	0.164526	putative S_TKc, Serine/Threonine protein kinases, catalytic domain {Oryza sativa (japonica cultivar-group);}
B	MZ00032586	-0.0629574	1.0446	ME	0.818344	0.588199	0.313692	0.113461	0.345908	NA
B	MZ00047678	0.0243753	1.01704	BS	0.938083	0.62184	0.313574	0.0240024	0.162935	glutamate receptor, ionotropic kainate 5 precursor-like protein {Oryza sativa (japonica cultivar-group);}
A	MZ00035260	0.311365	1.24088	BS	0.153979	0.255727	0.313228	0.0683166	0.276384	hypothetical protein F15I1.13 [imported] - Arabidopsis thaliana {Arabidopsis thaliana;} ^|^GB|AAD25777.1|4587546|F15I1 Belongs to the PF|00011 Hsp20/alpha crystallin family. EST gb|W4312 comes from this gene. {Arabidopsis thaliana;} ^|^GB|BAC43657.1|26453162|AK119081 unknown protein {Arabidopsis thaliana;} ^|^GB|AAK15557.1|13194790|AF348586 putative heat-shock protein {Arabidopsis thaliana;}
B	MZ00002811	0.35074	1.27521	BS	0.14502	0.248012	0.313171	0.0831126	0.301241	contains ESTs C98514(E0359),C71793(E0359) similar to Arabidopsis thaliana chromosome 2, At2g41640 unknown protein {Oryza sativa (japonica cultivar-group);}
A	MZ00021716	0.588865	1.50406	BS	0.342281	0.389611	0.31254	0.392303	0.58411	NA
A	MZ00017423	0.586987	1.50211	BS	0.00269968	0.0347882	0.312489	0.0124319	0.11438	unknown protein {Oryza sativa (japonica cultivar-group);}
A	MZ00000883	0.231657	1.17418	BS	0.386443	0.41484	0.312127	0.113303	0.345698	NA
B	MZ00041883	0.167021	1.12274	BS	0.545659	0.491642	0.311961	0.0807178	0.296077	unknown protein {Oryza sativa (japonica cultivar-group);}
B	MZ00047651	0.963378	1.94987	BS	0.000453581	0.0180253	0.311919	0.0502782	0.238419	putative 4-coumarate-CoA ligase {Oryza sativa (japonica cultivar-group);} ^|^GB|BAD09442.1|42408287|AP004558 putative 4-coumarate-CoA ligase {Oryza sativa (japonica cultivar-group);}
A	MZ00045458	1.81249	3.51248	BS	0.19714	0.292294	0.311875	0.625491	0.681102	NA
A	MZ00031711	0.47009	1.3852	BS	0.170887	0.270143	0.311868	0.175766	0.420311	hypothetical protein similar to Arabidopsis thaliana chromosome 2, At2g46560 {Oryza sativa (japonica cultivar-group);}
B	MZ00016314	0.167885	1.12341	BS	0.373858	0.407575	0.311701	0.0385064	0.208747	OSJNBb0006L01.5 {Oryza sativa (japonica cultivar-group);}
A	MZ00036028	0.0133211	1.00928	BS	0.984398	0.632531	0.311662	0.0478246	0.23263	putative Aromatic-L-amino-acid decarboxylase {Oryza sativa (japonica cultivar-group);}
A	MZ00031137	-0.437774	1.35451	ME	0.20855	0.30112	0.311614	0.280279	0.512575	putative serine carboxypeptidase II-3 precursor {Oryza sativa (japonica cultivar-group);}
B	MZ00034820	-0.036306	1.02548	ME	0.941225	0.622356	0.311537	0.105972	0.335423	hypothetical protein {Zea mays;}
B	MZ00027487	0.437856	1.35459	BS	0.453866	0.450218	0.311245	0.473401	0.622948	AT5g42990/MBD2_19 {Arabidopsis thaliana;} ^|^GB|AAL25553.1|16648722|AY058137 AT5g42990/MBD2_19 {Arabidopsis thaliana;} ^|^GB|BAB09201.1|9758588|AB008264 ubiquitin-conjugating enzyme-like protein {Arabidopsis thaliana;}
A	MZ00001455	-0.0259415	1.01814	ME	0.831501	0.591762	0.311223	0.0318864	0.18968	NA
B	MZ00030762	0.365559	1.28838	BS	0.0990847	0.200802	0.311216	0.0591954	0.258494	NA
B	MZ00033886	0.057894	1.04095	BS	0.927195	0.619083	0.311152	0.153722	0.394142	NA
A	MZ00046493	0.629714	1.54726	BS	0.995236	0.634546	0.311091	0.648539	0.689899	OSJNBb0016D16.1 {Oryza sativa (japonica cultivar-group);} ^|^GB|CAE03770.2|32487567|OSJN00157 OSJNBa0013K16.19 {Oryza sativa (japonica cultivar-group);}
A	MZ00040750	-0.665299	1.5859	ME	0.255822	0.334691	0.311036	0.426898	0.602564	NA
B	MZ00020999	-0.295089	1.22696	ME	0.214341	0.306515	0.31101	0.0541529	0.247883	unknown protein {Oryza sativa (japonica cultivar-group);} ^|^GB|BAD07857.1|41052947|AP004778 unknown protein {Oryza sativa (japonica cultivar-group);}
A	MZ00019639	0.0749226	1.0533	BS	0.721193	0.55831	0.31089	0.0634368	0.266574	NA
A	MZ00046451	0.355212	1.27917	BS	0.626397	0.523129	0.310821	0.423279	0.600334	NA
A	MZ00008024	1.01408	2.01961	BS	0.00552554	0.0475955	0.310818	0.147571	0.387947	UBIQUITIN {Encephalitozoon cuniculi;}
B	MZ00042452	-0.0259695	1.01816	ME	0.99924	0.635624	0.31059	0.0494631	0.236419	contains ESTs AU101905(S0602),AU101904(S0602),AU174775(F10352), AU174776(F10352) similar to calmodulin-binding protein {Oryza sativa (japonica cultivar-group);}
A	MZ00034264	0.104904	1.07542	BS	0.471563	0.459716	0.309931	0.00952979	0.0994306	cysteine protease CP1 {Oryza sativa (japonica cultivar-group);} ^|^GB|AAK73137.1|14719319|AC079022 putative cysteine proteinase {Oryza sativa;}
A	MZ00000927	-0.0906878	1.06488	ME	0.818162	0.588199	0.309895	0.129234	0.366303	unknown protein {Oryza sativa (japonica cultivar-group);}
B	MZ00001957	0.176104	1.12983	BS	0.28488	0.353521	0.309597	0.0162288	0.132651	Putative wall-associated kinase 2 {Oryza sativa (japonica cultivar-group);}
B	MZ00007907	0.0732862	1.05211	BS	0.859005	0.600932	0.309585	0.18908	0.434503	glucose-6-phosphate/phosphate-tranlocator-like {Oryza sativa (japonica cultivar-group);}
A	MZ00038129	0.428706	1.34603	BS	0.0543546	0.14668	0.309577	0.06011	0.260061	contains ESTs C23613(S14085),AU032777(S14085) similar to Arabidopsis thaliana chromosome 5, K15I22.11 unknown protein {Oryza sativa (japonica cultivar-group);} ^|^GB|BAA94239.1|7523511|AP001633 unnamed protein product; ESTs AU032777(S14085),C23613(S14085) correspond to a region of the predicted gene. Similar to Arabidopsis thaliana chromosome II sequence from clones T22O13, F12K2; putative lipase…
A	MZ00048329	0.174923	1.1289	BS	0.641516	0.529913	0.309549	0.130799	0.368532	At4g31530 {Arabidopsis thaliana;} ^|^GB|BAC41977.1|26449707|AK117306 unknown protein {Arabidopsis thaliana;}
B	MZ00026028	0.111989	1.08072	BS	0.378823	0.410685	0.309542	0.0928968	0.317696	unknown protein {Arabidopsis thaliana;}
B	MZ00052046	0.111371	1.08025	BS	0.669952	0.540813	0.309381	0.25133	0.490243	putative guanylate binding protein {Oryza sativa (japonica cultivar-group);}
A	MZ00051473	0.4633	1.37869	BS	0.0518985	0.143684	0.3093	0.0606424	0.260727	This gene is a member of PF|00501 AMP-binding enzymes. {Oryza sativa (japonica cultivar-group);}
B	MZ00008938	-0.0956494	1.06855	ME	0.500957	0.47325	0.309251	0.0105706	0.10567	unknown protein {Oryza sativa;}
A	MZ00053173	0.417614	1.33572	BS	0.0115541	0.068347	0.309236	0.00893865	0.0955282	NA
A	MZ00001388	0.238907	1.1801	BS	0.800086	0.583265	0.309131	0.559351	0.656765	NA
B	MZ00049860	0.156745	1.11477	BS	0.580749	0.506094	0.309123	0.138904	0.377987	NA
B	MZ00030387	0.90041	1.8666	BS	0.0307582	0.110388	0.309122	0.220421	0.464436	bell-like homeodomain protein 4 {Lycopersicon esculentum;}
B	MZ00004583	-0.0468004	1.03297	ME	0.942608	0.622428	0.309062	0.177931	0.423057	NA
A	MZ00035833	0.0101641	1.00707	BS	0.715573	0.556328	0.308908	0.34822	0.558724	CDH1-D {Gallus gallus;}
B	MZ00019830	-0.254006	1.19251	ME	0.29032	0.357241	0.308756	0.0699775	0.27913	NA
B	MZ00036250	-0.107088	1.07705	ME	0.575193	0.503929	0.308672	0.101716	0.32957	ribosomal Pr 117 {Triticum aestivum;}
B	MZ00050133	0.544439	1.45845	BS	0.0569985	0.150495	0.308622	0.114476	0.34735	putative leucyl-tRNA synthetase {Oryza sativa (japonica cultivar-group);}
B	MZ00033404	0.751649	1.68372	BS	0.00120201	0.0248919	0.308591	0.026608	0.17141	contains ESTs C97108(C52055),AU085724(C52055),C25099(S5247) similar to Oryza sativa chromosome 1, P0408F06.14 unknown protein {Oryza sativa (japonica cultivar-group);}
A	MZ00030856	0.509446	1.4235	BS	0.10289	0.204704	0.308533	0.148589	0.388671	unknown protein {Oryza sativa (japonica cultivar-group);}
A	MZ00050703	0.623914	1.54105	BS	0.00530582	0.0465947	0.308282	0.0305764	0.185055	NA
B	MZ00045887	0.458377	1.374	BS	0.163083	0.263624	0.308242	0.228345	0.471898	NA
B	MZ00051765	-0.0782122	1.05571	ME	0.92458	0.618472	0.308192	0.0953781	0.320734	NA
A	MZ00052289	-0.281278	1.21527	ME	0.368194	0.404191	0.307901	0.148547	0.388487	NA
B	MZ00035430	0.391004	1.31131	BS	0.0521847	0.143945	0.307473	0.0362641	0.202525	putative protein {Oryza sativa;}
B	MZ00043549	-0.131503	1.09543	ME	0.695406	0.549377	0.307339	0.224742	0.468386	Hydrophobic protein OSR8. {Oryza sativa;} ^|^GB|BAB03289.1|9453850|AB030211 hydrophobic polypeptide {Oryza sativa;}
A	MZ00012699	0.118329	1.08548	BS	0.415128	0.431361	0.307137	0.0205143	0.149979	probable zinc finger protein [imported] - Arabidopsis thaliana {Arabidopsis thaliana;} ^|^GB|BAB02638.1|11994583|AP002056 zinc finger protein-like {Arabidopsis thaliana;} ^|^GB|AAD37511.1|5006473|AF139098 putative zinc finger protein {Arabidopsis thaliana;}
A	MZ00050961	0.145547	1.10615	BS	0.798898	0.583069	0.307075	0.298791	0.527247	germin(oxalate oxidase)-like protein {Oryza sativa (japonica cultivar-group);}
B	MZ00023788	0.577221	1.49197	BS	0.0129342	0.0721136	0.306884	0.0488852	0.235202	MFS18 protein precursor. {Zea mays;} ^|^PIR|S25103|S25103 MFS18 protein - maize {Zea mays;} ^|^GB|CAA47738.1|22647|ZMFS18 MFS18 {Zea mays;}
B	MZ00036307	0.436334	1.35316	BS	0.0507831	0.142114	0.306753	0.0364257	0.202842	Putative ubiquitin-conjugating enzyme [imported] - Arabidopsis thaliana {Arabidopsis thaliana;} ^|^GB|AAM14165.1|20259617|AY091226 putative ubiquitin-conjugating enzyme 16 (UBC16) {Arabidopsis thaliana;} ^|^GB|AAL38900.1|17529346|AY065459 putative E2, ubiquitin-conjugating enzyme 16 (UBC16) {Arabidopsis thaliana;} ^|^GB|AAG13066.1|10120441|AC023754 Putative ubiquitin-conjugating enzyme {Arabidops…
A	MZ00000792	-0.0276818	1.01937	ME	0.928726	0.619299	0.306361	0.184162	0.429298	NA
A	MZ00001315	0.405037	1.32412	BS	0.0609284	0.155919	0.306273	0.0714243	0.282318	putative cytochrome P450 {Oryza sativa (japonica cultivar-group);}
B	MZ00027201	-0.271884	1.20738	ME	0.729688	0.560933	0.306028	0.530178	0.645737	OSJNBa0006B20.19 {Oryza sativa (japonica cultivar-group);}
A	MZ00032843	0.361761	1.28499	BS	0.0517456	0.143443	0.305888	0.0245395	0.164526	putative cell division cyle protein 45 {Arabidopsis thaliana;} ^|^GB|BAB02068.1|9294166|AB026647 CDC45 (cell division cycle 45) -like protein {Arabidopsis thaliana;}
B	MZ00002386	0.188023	1.1392	BS	0.556591	0.496078	0.305522	0.217109	0.460858	OSJNBa0087O24.3 {Oryza sativa (japonica cultivar-group);}
A	MZ00050927	0.65176	1.57108	BS	0.0182907	0.0845718	0.305294	0.112207	0.344307	hypothetical protein F16J13.200 - Arabidopsis thaliana {Arabidopsis thaliana;} ^|^GB|CAB40954.1|4586118|ATF16J13 putative protein {Arabidopsis thaliana;} ^|^GB|CAB78256.1|7267914|ATCHRIV33 putative protein {Arabidopsis thaliana;}
A	MZ00052560	0.877315	1.83695	BS	0.00176477	0.0294773	0.30527	0.066103	0.272432	NA
B	MZ00042388	0.114002	1.08223	BS	0.587799	0.508453	0.305207	0.0374788	0.205723	Kelch-like protein {Oryza sativa (japonica cultivar-group);}
B	MZ00042420	0.238466	1.17974	BS	0.327287	0.38045	0.305024	0.0866261	0.307115	CC-NBS-LRR disease resistance protein {Arabidopsis thaliana;}
A	MZ00046593	0.401389	1.32078	BS	0.701409	0.551522	0.304951	0.486593	0.627645	OSJNBa0083N12.15 {Oryza sativa (japonica cultivar-group);}
A	MZ00041443	0.636191	1.55422	BS	0.0561304	0.149144	0.304936	0.188814	0.434088	protein kinase C inhibitor - maize {Zea mays;}
A	MZ00053194	0.276435	1.2112	BS	0.227618	0.315904	0.304894	0.0751839	0.288065	NA
A	MZ00051371	-0.370762	1.29304	ME	0.139314	0.242519	0.304857	0.103325	0.332275	hypothetical protein predicted by FGENESH etc. {Oryza sativa (japonica cultivar-group);}
A	MZ00036478	0.454834	1.37063	BS	0.252824	0.332544	0.304849	0.150998	0.391119	NA
A	MZ00041353	-0.0404505	1.02843	ME	0.875431	0.606153	0.304772	0.122075	0.357916	small GTP-binding protein (Ran2) {Oryza sativa (japonica cultivar-group);} ^|^GB|BAA81911.1|5360230|AB015287 Ran {Oryza sativa (japonica cultivar-group);}
B	MZ00036312	0.457203	1.37288	BS	0.029181	0.107346	0.30463	0.029694	0.18145	unknown protein {Arabidopsis thaliana;} ^|^GB|AAO22666.1|27754436|BT002848 unknown protein {Arabidopsis thaliana;} ^|^GB|AAM52881.1|21539890|AY102639 putative transcription co-activator {Arabidopsis thaliana;}
B	MZ00028231	0.292535	1.22479	BS	0.0977175	0.199262	0.304516	0.0147666	0.126443	serine/threonine protein kinase like protein - Arabidopsis thaliana {Arabidopsis thaliana;} ^|^GB|CAA18116.1|2961358|ATF1N20 serine/threonine protein kinase like protein {Arabidopsis thaliana;} ^|^GB|CAB79168.1|7269058|ATCHRIV56 serine/threonine protein kinase like protein {Arabidopsis thaliana;}
A	MZ00036525	0.347514	1.27237	BS	0.2719	0.345629	0.304505	0.277699	0.510889	NA
B	MZ00003821	0.446274	1.36252	BS	0.205346	0.298526	0.304501	0.223155	0.467349	NA
B	MZ00042645	0.424908	1.34249	BS	0.0551489	0.147544	0.304405	0.0461605	0.229845	NA
A	MZ00026378	0.145315	1.10597	BS	0.591243	0.50987	0.304378	0.155397	0.39574	putative 3-phosphoinositide-dependent protein kinase-1 {Oryza sativa (japonica cultivar-group);} ^|^GB|BAB86551.1|19571127|AP003566 putative 3-phosphoinositide-dependent protein kinase-1 {Oryza sativa (japonica cultivar-group);}
B	MZ00027395	-0.106007	1.07625	ME	0.879137	0.607174	0.304364	0.145099	0.384959	putative AP2-domain DNA-binding protein {Oryza sativa (japonica cultivar-group);}
B	MZ00007887	0.487672	1.40218	BS	0.0174613	0.0826941	0.304278	0.0322284	0.190175	hypothetical protein {Oryza sativa (japonica cultivar-group);} ^|^GB|BAB92817.1|20805147|AP003934 hypothetical protein {Oryza sativa (japonica cultivar-group);}
A	MZ00016950	0.375665	1.29744	BS	0.00252739	0.0338048	0.304252	0.00102252	0.0338614	NA
A	MZ00009502	0.326392	1.25387	BS	0.23206	0.318592	0.303881	0.142487	0.382543	NA
B	MZ00033656	0.189584	1.14043	BS	0.733973	0.562368	0.303556	0.461537	0.617577	NA
A	MZ00009805	0.139142	1.10125	BS	0.729806	0.560933	0.303542	0.146479	0.386643	unknown protein {Oryza sativa (japonica cultivar-group);}
B	MZ00013700	0.692079	1.61561	BS	0.0457612	0.134986	0.303497	0.159414	0.400456	putative polygalacturonase {Oryza sativa (japonica cultivar-group);}
B	MZ00047615	0.100112	1.07186	BS	0.720614	0.558113	0.303453	0.227056	0.470641	hypothetical protein {Oryza sativa (japonica cultivar-group);}
B	MZ00046374	0.244702	1.18485	BS	0.334537	0.384859	0.303447	0.128904	0.365944	putative ethylene-responsive protein {Oryza sativa (japonica cultivar-group);}
A	MZ00034256	-0.126397	1.09156	ME	0.947741	0.623868	0.303223	0.0478555	0.232771	putative DegP protease {Arabidopsis thaliana;} ^|^GB|AAK76697.1|15028147|AY046023 putative DegP protease {Arabidopsis thaliana;} ^|^GB|BAB10901.1|10177507|AB010699 serine protease-like protein {Arabidopsis thaliana;}
B	MZ00022535	0.106043	1.07627	BS	0.682049	0.544289	0.303155	0.116062	0.349578	unknown protein {Oryza sativa (japonica cultivar-group);}
B	MZ00040539	-0.126302	1.09149	ME	0.706946	0.553366	0.303115	0.12047	0.355677	calcium-dependent protein kinase (EC 2.7.1.-) - maize (fragment) {Zea mays;} ^|^GB|BAA13234.1|4432983|D87044 protein kinase catalytic domain (fragment) {Zea mays;}
A	MZ00003385	-0.0553192	1.03909	ME	0.825433	0.589951	0.303028	0.445001	0.609956	#N/A
A	MZ00055812	0.0411181	1.02891	BS	0.821021	0.588772	0.303002	0.175522	0.420205	mucin-like protein {Oryza sativa (japonica cultivar-group);}
A	MZ00036760	0.250079	1.18927	BS	0.345073	0.391235	0.302981	0.126185	0.363366	putative cyclic nucleotide and calmodulin-regulated ion channel protein {Oryza sativa (japonica cultivar-group);}
B	MZ00042311	0.222992	1.16715	BS	0.175344	0.273585	0.302884	0.0215254	0.153566	contains EST AU182189(C63973) similar to Arabidopsis thaliana chromosome5, At5g65910 unknown protein {Oryza sativa (japonica cultivar-group);}
A	MZ00015080	0.184174	1.13617	BS	0.860966	0.601239	0.30275	0.544975	0.650929	NA
B	MZ00050239	0.392811	1.31295	BS	0.0478188	0.137896	0.302634	0.0355611	0.200947	unknown {Arabidopsis thaliana;}
B	MZ00046117	0.413863	1.33225	BS	0.127233	0.231963	0.302407	0.13997	0.379031	NA
B	MZ00001811	0.0378396	1.02658	BS	0.881481	0.607861	0.301979	0.24315	0.484211	unnamed protein product; Similar to hypothetical protein f678 - Escherichia coli. (A65193) {Oryza sativa (japonica cultivar-group);} ^|^GB|BAA88546.1|6630700|AP000969 unnamed protein product; Similar to hypothetical protein f678 - Escherichia coli. (A65193) {Oryza sativa (japonica cultivar-group);}
B	MZ00050170	0.517007	1.43098	BS	0.231746	0.318526	0.301396	0.282221	0.513585	putative valyl tRNA synthetase {Oryza sativa (japonica cultivar-group);} ^|^GB|AAO38487.1|28273401|AC120508 putative valyl tRNA synthetase {Oryza sativa (japonica cultivar-group);}
B	MZ00048870	0.765925	1.70046	BS	0.0540783	0.146378	0.301187	0.228612	0.472077	expressed protein {Oryza sativa (japonica cultivar-group);}
B	MZ00037323	0.414619	1.33295	BS	0.066231	0.161952	0.30113	0.0642845	0.268489	NA
A	MZ00022895	0.345547	1.27063	BS	0.0183352	0.0846683	0.300876	0.00604872	0.0771157	NA
B	MZ00030561	1.77326	3.41826	BS	0.00111633	0.0246061	0.300738	0.284263	0.514966	NA
B	MZ00022054	-0.253069	1.19174	ME	0.366721	0.403388	0.300491	0.12257	0.358493	Ribulose bisphosphate carboxylase small chain 3B, chloroplastprecursor (EC 4.1.1.39) (RuBisCO small subunit 3B). {Lycopersicon esculentum;} ^|^PIR|S01107|RKTO3B ribulose-bisphosphate carboxylase (EC 4.1.1.39) small chain 3B precursor - tomato {Lycopersicon esculentum;} ^|^GB|BAA01888.1|218318|TOMRBCO ribulose 1,5-bisphosphate carboxylase/oxygenase small subunit {Lycopersicon esculentum;} ^|^GB|CA…
B	MZ00045630	0.62358	1.54069	BS	0.036403	0.119014	0.30038	0.115918	0.349465	putative copia-type pol polyprotein {Zea mays;}
B	MZ00050201	-0.341729	1.26727	ME	0.35233	0.395346	0.300372	0.262271	0.498665	OSJNBa0072K14.3 {Oryza sativa (japonica cultivar-group);}
B	MZ00038775	0.40049	1.31996	BS	0.227222	0.315663	0.300371	0.175274	0.419969	NA
A	MZ00035719	-1.31168	2.48231	ME	0.676933	0.542861	0.300202	0.726146	0.710379	NA
B	MZ00018345	0.358171	1.2818	BS	0.147664	0.250292	0.299857	0.0794348	0.294829	contains ESTs AU162691(S20635),AU056495(S20635) similar to Arabidopsis thaliana chromosome 4,At4g33060 unknown protein {Oryza sativa (japonica cultivar-group);}
B	MZ00023677	0.136417	1.09917	BS	0.532237	0.486034	0.299797	0.103569	0.332618	putative serine threonine kinase {Oryza sativa (japonica cultivar-group);}
A	MZ00036471	0.166437	1.12228	BS	0.91872	0.61673	0.299706	0.408171	0.593428	NA
A	MZ00004234	-0.318974	1.24744	ME	0.160519	0.261649	0.299663	0.0771868	0.291225	putative protein {Arabidopsis thaliana;} ^|^GB|AAK62461.1|14423558|AF387016 putative protein {Arabidopsis thaliana;}
B	MZ00037250	-0.202272	1.15051	ME	0.728142	0.560516	0.299601	0.175659	0.420258	putative late embryogenesis abundant protein {Oryza sativa (japonica cultivar-group);}
B	MZ00015920	0.0844253	1.06027	BS	0.547728	0.492239	0.299438	0.011182	0.107856	putative MSP1(mitochondrial sorting of proteins) protein {Oryza sativa (japonica cultivar-group);}
B	MZ00050162	0.643148	1.56173	BS	0.0248613	0.0986187	0.299288	0.118225	0.353177	putative trehalose-phosphatase {Oryza sativa (japonica cultivar-group);}
B	MZ00034120	0.236396	1.17805	BS	0.435649	0.441273	0.299211	0.122956	0.358956	ammonium transporter 1-3 {Oryza sativa;}
A	MZ00004214	-0.0147002	1.01024	ME	0.887707	0.609717	0.299053	0.0134271	0.119655	putative cytochrome P450 {Oryza sativa (japonica cultivar-group);} ^|^GB|AAN04176.1|22655759|AC131375 Putative cytochrome P450 {Oryza sativa (japonica cultivar-group);} ^|^GB|AAM74370.1|21672008|AC116603 Putative cytochrome P450 {Oryza sativa (japonica cultivar-group);}
B	MZ00039352	0.201495	1.14989	BS	0.442411	0.444524	0.299015	0.183507	0.428443	NA
B	MZ00049903	0.452695	1.36859	BS	0.115501	0.219181	0.298737	0.125878	0.363086	contains EST (E61291) similar toArabidopsis thaliana chromosome 1, F4N21_6 unknown protein {Oryza sativa (japonica cultivar-group);}
A	MZ00046735	0.207546	1.15472	BS	0.170645	0.269878	0.298707	0.0191362	0.143752	hypothetical protein {Oryza sativa (japonica cultivar-group);} ^|^GB|AAG13584.1|10140752|AC037425 hypothetical protein {Oryza sativa (japonica cultivar-group);}
A	MZ00050821	0.326001	1.25353	BS	0.220797	0.311385	0.298703	0.116838	0.350595	ankyrin-like protein {Oryza sativa (japonica cultivar-group);}
B	MZ00048927	1.18253	2.26974	BS	0.0057567	0.0486294	0.298696	0.21513	0.459309	hypothetical protein {Oryza sativa (japonica cultivar-group);}
B	MZ00020781	1.12986	2.18838	BS	0.0284841	0.106	0.298662	0.355798	0.563957	kinesin-like protein {Arabidopsis thaliana;}
B	MZ00025419	-0.427612	1.34501	ME	0.458919	0.452755	0.298617	0.348082	0.558724	NA
A	MZ00005292	0.237069	1.1786	BS	0.211157	0.303369	0.298573	0.024567	0.164526	NA
A	MZ00047570	0.482204	1.39688	BS	0.412505	0.429688	0.298548	0.356693	0.564113	#N/A
B	MZ00023635	0.461454	1.37693	BS	0.00593609	0.0493576	0.298392	0.0106069	0.10567	Tubulin beta-5 chain (Beta-5 tubulin). {Zea mays;} ^|^GB|CAA52720.1|398849|ZMB5TUB beta-5 tubulin {Zea mays;}
A	MZ00004477	0.141409	1.10298	BS	0.774859	0.575163	0.298295	0.328956	0.545842	#N/A
B	MZ00009464	0.142651	1.10393	BS	0.415312	0.43147	0.298277	0.0359374	0.201903	similar to receptor-like protein kinase {Oryza sativa (japonica cultivar-group);}
B	MZ00022518	0.169841	1.12493	BS	0.608271	0.516076	0.298221	0.244915	0.485678	NA
B	MZ00033229	0.644736	1.56345	BS	0.00217721	0.0318644	0.298086	0.0223538	0.156312	putative glycerol-3-phosphate dehydrogenase {Oryza sativa (japonica cultivar-group);}
A	MZ00044166	0.437614	1.35436	BS	0.550705	0.493533	0.29801	0.417076	0.597724	floral organ regulator 2 {Oryza sativa (japonica cultivar-group);} ^|^GB|AAO17320.1|27497120|AF466357 floral organ regulator 1 {Oryza sativa (japonica cultivar-group);}
B	MZ00030333	0.149612	1.10927	BS	0.509381	0.476916	0.297906	0.164443	0.406179	hypothetical protein T13J8.130 - Arabidopsis thaliana {Arabidopsis thaliana;} ^|^GB|CAB36771.1|4455361|ATT13J8 putative protein {Arabidopsis thaliana;} ^|^GB|CAB79604.1|7269656|ATCHRIV68 putative protein {Arabidopsis thaliana;}
B	MZ00033634	-0.0553894	1.03914	ME	0.705324	0.552883	0.297863	0.0353601	0.200287	NA
B	MZ00016244	0.408302	1.32712	BS	0.626995	0.523397	0.297553	0.635942	0.68481	FKBP-like {Arabidopsis thaliana;} ^|^GB|BAB02359.1|11994400|AB019232 unnamed protein product; gene_id:MIL23.21 pir||S72485 similar to unknown protein {Arabidopsis thaliana;}
A	MZ00052911	0.416552	1.33473	BS	0.152015	0.254108	0.297544	0.142894	0.38299	hypothetical protein {Oryza sativa (japonica cultivar-group);}
A	MZ00026611	0.428675	1.346	BS	0.435561	0.44124	0.297469	0.424849	0.601021	glutathione S-transferase GST 41 {Zea mays;}
A	MZ00031156	-0.450713	1.36672	ME	0.176583	0.274163	0.297408	0.249628	0.488458	putative GA 2-oxidase {Oryza sativa (japonica cultivar-group);} ^|^GB|BAC16752.1|23491592|AB092485 gibberellin 2-oxidase {Oryza sativa (japonica cultivar-group);}
B	MZ00020805	0.737607	1.66741	BS	0.183249	0.28005	0.297387	0.386018	0.58114	NA
B	MZ00036934	0.499645	1.41387	BS	0.209648	0.302199	0.297144	0.283107	0.514512	CDH1-D {Gallus gallus;}
B	MZ00009327	0.455895	1.37163	BS	0.106497	0.209166	0.296975	0.166089	0.408212	NA
B	MZ00037333	0.531681	1.44561	BS	0.0868873	0.186549	0.296654	0.163914	0.405533	gag-pol polyprotein {Zea mays;}
B	MZ00049670	0.324728	1.25243	BS	0.174078	0.272814	0.296569	0.0933214	0.318437	OSJNBb0050O03.7 {Oryza sativa (japonica cultivar-group);}
B	MZ00035435	0.153519	1.11228	BS	0.454186	0.450371	0.296512	0.0323259	0.190338	hypothetical protein {Oryza sativa (japonica cultivar-group);}
B	MZ00004110	-0.0470841	1.03317	ME	0.838529	0.594243	0.296427	0.176973	0.422039	NA
B	MZ00004129	0.426701	1.34416	BS	0.40851	0.427818	0.296225	0.383659	0.580384	putative ids-4 protein {Oryza sativa (japonica cultivar-group);}
B	MZ00037485	-0.446327	1.36257	ME	0.330832	0.382374	0.296144	0.303891	0.531039	putative oxidase {Oryza sativa (japonica cultivar-group);}
B	MZ00045147	-0.0688665	1.04889	ME	0.844934	0.596182	0.295727	0.144914	0.384931	NA
B	MZ00014818	0.82916	1.77665	BS	0.204902	0.29816	0.295654	0.4744	0.6232	putative permease {Oryza sativa (japonica cultivar-group);}
A	MZ00009671	0.151386	1.11064	BS	0.69145	0.548204	0.295563	0.0971546	0.32331	ubiquitin conjugating enzyme {Oryza sativa (japonica cultivar-group);} ^|^GB|BAB93371.1|21104784|AP003446 ubiquitin conjugating enzyme {Oryza sativa (japonica cultivar-group);}
B	MZ00042859	0.223173	1.1673	BS	0.451085	0.448943	0.295502	0.151327	0.391314	NA
B	MZ00054922	0.524998	1.43893	BS	0.0725528	0.170151	0.295419	0.136328	0.375418	putative xyloglucan endotransglycosylase {Oryza sativa (japonica cultivar-group);}
B	MZ00050204	1.06213	2.08801	BS	0.000632642	0.0194087	0.295158	0.0850884	0.304789	NA
B	MZ00009104	-0.268461	1.20452	ME	0.432771	0.43983	0.29496	0.223677	0.467521	NA
A	MZ00023183	0.531822	1.44575	BS	0.0735405	0.171578	0.294918	0.12304	0.358956	NA
A	MZ00008405	0.271371	1.20695	BS	0.116574	0.22045	0.294856	0.0280349	0.175807	putative protein-L-isoaspartate O-methyltransferase {Oryza sativa (japonica cultivar-group);}
A	MZ00000988	0.169861	1.12495	BS	0.416898	0.432272	0.293868	0.0697877	0.27893	NA
B	MZ00020802	0.519599	1.43356	BS	0.180751	0.27787	0.293801	0.274627	0.508454	contains EST C73895(E20964) hypothetical protein similar to Arabidopsis thaliana chrmosome 1, At1g78430 {Oryza sativa (japonica cultivar-group);}
B	MZ00038844	-0.207452	1.15465	ME	0.884251	0.608314	0.293621	0.588787	0.669253	NA
B	MZ00028049	0.0674759	1.04788	BS	0.71586	0.556328	0.293573	0.242102	0.483075	OSJNBa0013A04.12 {Oryza sativa (japonica cultivar-group);}
B	MZ00051838	0.0847987	1.06054	BS	0.618641	0.520333	0.293524	0.060277	0.260361	unknown protein {Oryza sativa (japonica cultivar-group);} ^|^GB|BAD09220.1|42408079|AP004163 unknown protein {Oryza sativa (japonica cultivar-group);}
B	MZ00049123	0.48997	1.40442	BS	0.0526116	0.14441	0.293517	0.109458	0.3403	protein kinase homolog F8F16.70 - Arabidopsis thaliana {Arabidopsis thaliana;} ^|^GB|CAA16528.1|2827520|ATF8F16 receptor kinase-like protein {Arabidopsis thaliana;} ^|^GB|CAB79843.1|7270027|ATCHRIV74 receptor kinase-like protein {Arabidopsis thaliana;}
B	MZ00032350	0.157822	1.1156	BS	0.457514	0.452219	0.293504	0.111169	0.342799	hypothetical protein At2g39120 [imported] - Arabidopsis thaliana {Arabidopsis thaliana;} ^|^GB|AAC79622.1|3928096|AC005770 hypothetical protein {Arabidopsis thaliana;}
B	MZ00016625	0.427972	1.34534	BS	0.0562353	0.149349	0.293363	0.0598205	0.259412	hypothetical protein A_TM021B04.14 - Arabidopsis thaliana {Arabidopsis thaliana;} ^|^GB|AAB61076.1|2191191|TM021B04 coded for by A. thaliana cDNA T22079 {Arabidopsis thaliana;} ^|^GB|AAM10131.1|20148481|AY081569 unknown protein {Arabidopsis thaliana;} ^|^GB|AAL24413.1|16649123|AY059931 unknown protein {Arabidopsis thaliana;}
B	MZ00038698	0.41911	1.3371	BS	0.267589	0.342807	0.293214	0.218214	0.462015	NA
B	MZ00049616	0.306374	1.2366	BS	0.0679099	0.164287	0.29311	0.016824	0.134297	Hypothetical protein {Oryza sativa (japonica cultivar-group);}
B	MZ00048991	0.29852	1.22988	BS	0.156121	0.257576	0.292984	0.0624588	0.264565	hypothetical protein At2g46900 [imported] - Arabidopsis thaliana {Arabidopsis thaliana;} ^|^GB|AAN13144.1|23296678|AY142575 unknown protein {Arabidopsis thaliana;} ^|^GB|AAK64032.1|14532608|AY039928 unknown protein {Arabidopsis thaliana;} ^|^GB|AAC34230.1|3522948|AC004411 expressed protein {Arabidopsis thaliana;}
A	MZ00056057	0.509324	1.42338	BS	0.0161273	0.0798259	0.292829	0.0452603	0.227797	NA
B	MZ00003854	0.303574	1.2342	BS	0.281352	0.351045	0.292667	0.244396	0.48528	NA
B	MZ00023815	0.313838	1.24301	BS	0.138663	0.241824	0.292598	0.103511	0.332594	putative photosystem I antenna protein {Oryza sativa (japonica cultivar-group);}
B	MZ00050032	0.454034	1.36986	BS	0.00062071	0.0194087	0.292343	0.00123073	0.0374691	HSR203J protein - common tobacco {Nicotiana tabacum;} ^|^GB|CAA54393.1|444002|NTHSR203 HSR203J {Nicotiana tabacum;}
B	MZ00009121	0.399986	1.31949	BS	0.0826518	0.182136	0.291975	0.0805721	0.296077	50S ribosomal protein L21, chloroplast precursor (CL21). {Arabidopsis thaliana;} ^|^PIR|S71282|S71282 ribosomal protein L21 precursor, chloroplast - Arabidopsis thaliana {Arabidopsis thaliana;} ^|^GB|AAM51578.1|21436001|AY116944 At1g35680/F15O4_7 {Arabidopsis thaliana;} ^|^GB|AAL25535.1|16648685|AY058118 At1g35680/F15O4_7 {Arabidopsis thaliana;} ^|^GB|CAB59360.2|14456036|ATY15964 chloroplast ribo…
B	MZ00020698	0.67174	1.59299	BS	0.00305301	0.0363317	0.291932	0.0489065	0.235202	BRI1-KD interacting protein 104 {Oryza sativa (japonica cultivar-group);}
A	MZ00014943	0.381202	1.30243	BS	0.131007	0.235436	0.291585	0.103842	0.332872	anthranilate synthase alpha 2 subunit {Oryza sativa (japonica cultivar-group);}
B	MZ00046279	0.363304	1.28637	BS	0.196087	0.291567	0.291557	0.129018	0.366104	bHLH protein family-like {Oryza sativa (japonica cultivar-group);}
A	MZ00022880	-0.155907	1.11412	ME	0.446305	0.446295	0.291542	0.0887472	0.311441	contains similarity to anion transporter {Oryza sativa (japonica cultivar-group);}
A	MZ00011180	-0.0956686	1.06856	ME	0.731675	0.561486	0.291483	0.179102	0.424262	histone H4 - Arabidopsis thaliana {Arabidopsis thaliana;} ^|^PIR|S06904|S06904 histone H4 - Arabidopsis thaliana {Arabidopsis thaliana;} ^|^PIR|S60475|HSPM4 histone H4 - garden pea {Pisum sativum;} ^|^PIR|A25642|HSZM4 histone H4 - maize {Zea mays;} ^|^GB|BAD07563.1|41052706|AP004071 histone H4 {Oryza sativa (japonica cultivar-group);} ^|^GB|CAD41377.2|21742238|OSJN00188 OSJNBa0088A01.17 {Oryza sa…
B	MZ00038472	0.599007	1.51467	BS	0.390456	0.416842	0.291245	0.569948	0.661441	TaWIN1 {Triticum aestivum;}
B	MZ00002403	0.0327693	1.02297	BS	0.872683	0.605092	0.291196	0.120787	0.355987	hypothetical protein F22O6.190 - Arabidopsis thaliana {Arabidopsis thaliana;} ^|^GB|CAB43438.1|4886284|ATF22O6 putative protein {Arabidopsis thaliana;} ^|^GB|AAF09479.1|6457331|AF188329 phytoalexin-deficient 4 protein {Arabidopsis thaliana;}
B	MZ00021340	-0.0513666	1.03625	ME	0.979522	0.631298	0.291093	0.208901	0.454151	beta-expansin {Oryza sativa;}
B	MZ00048765	0.440395	1.35698	BS	0.22286	0.31311	0.29082	0.241405	0.482534	MLA6-2 protein {Hordeum vulgare subsp. vulgare;} ^|^GB|CAC29243.1|12957128|HVU302294 MLA6-2 protein {Hordeum vulgare subsp. vulgare;}
B	MZ00030145	0.0146791	1.01023	BS	0.86235	0.601653	0.290797	0.263753	0.499492	calcium-dependent protein kinase (EC 2.7.1.-), calmodulin-independent - maize (fragment) {Zea mays;} ^|^GB|AAA61682.1|639722|MZECDPKX calcium-dependent protein kinase {Zea mays;}
B	MZ00021589	0.494281	1.40862	BS	0.371419	0.405973	0.290772	0.440133	0.608019	T6D22.26 {Arabidopsis thaliana;} ^|^GB|AAF18256.1|6579213|AC011438 T23G18.3 {Arabidopsis thaliana;}
B	MZ00042997	0.0316636	1.02219	BS	0.941675	0.622387	0.29071	0.125897	0.363086	glyceraldehyde-3-phosphate dehydrogenase (phosphorylating) (EC 1.2.1.12) 3 - maize (fragment) {Zea mays;} ^|^GB|AAA33465.1|293887|MZEGAPDA glyceraldehyde-3-phosphate dehydrogenase {Zea mays;}
B	MZ00054932	0.360347	1.28373	BS	0.35951	0.399186	0.290563	0.411975	0.595446	transcription factor MADS21 {Oryza sativa (japonica cultivar-group);}
B	MZ00049411	0.720902	1.64821	BS	0.016154	0.0798259	0.29016	0.109016	0.339971	putative cullin 3B {Oryza sativa (japonica cultivar-group);} ^|^GB|BAD05712.1|40253773|AP005501 putative cullin 3B {Oryza sativa (japonica cultivar-group);}
B	MZ00037350	0.0622891	1.04412	BS	0.897979	0.611766	0.289774	0.30101	0.529015	Cinful1 polyprotein {Zea mays;}
A	MZ00053270	0.173697	1.12795	BS	0.582514	0.506699	0.28956	0.207364	0.452378	#N/A
B	MZ00038725	0.133764	1.09715	BS	0.542744	0.4904	0.289389	0.15403	0.394315	Putative epsin {Oryza sativa (japonica cultivar-group);}
B	MZ00049571	-0.0889239	1.06358	ME	0.812272	0.586359	0.289228	0.239978	0.481158	Hypothetical protein; Similar to Drosophila melanogaster CG3338 gene product, gb|AAF51022 {Arabidopsis thaliana;}
B	MZ00043658	0.0982931	1.07051	BS	0.723267	0.559005	0.289071	0.139595	0.378783	pathogenesis-related protein 4 - barley {Hordeum vulgare;} ^|^GB|CAA71774.1|1808651|HVPRP4 pathogenesis-related protein 4 {Hordeum vulgare;}
A	MZ00041051	-0.426245	1.34373	ME	0.197648	0.292809	0.28897	0.194281	0.439578	putative polyubiquitin (UBQ10) {Arabidopsis thaliana;}
B	MZ00045639	2.23963	4.72276	BS	0.0119335	0.0697068	0.288916	0.51702	0.640852	unknown protein {Plasmodium berghei;}
B	MZ00003475	0.403881	1.32306	BS	0.103008	0.204865	0.288788	0.0991141	0.325367	NA
B	MZ00052059	0.0551712	1.03898	BS	0.897786	0.611743	0.28874	0.0792664	0.29462	OSJNBa0071G03.4 {Oryza sativa (japonica cultivar-group);}
A	MZ00050910	0.112654	1.08122	BS	0.606896	0.51549	0.288682	0.0708553	0.281442	NA
A	MZ00034360	0.360734	1.28408	BS	0.051679	0.143341	0.288634	0.035025	0.198762	At5g42500 {Arabidopsis thaliana;} ^|^GB|AAM13094.1|20260392|AY093095 unknown protein {Arabidopsis thaliana;} ^|^GB|BAB10491.1|9759486|AB016888 disease resistance response protein-like {Arabidopsis thaliana;}
B	MZ00019355	1.43098	2.69629	BS	0.000201538	0.0137015	0.288577	0.146294	0.38647	NA
A	MZ00014158	-0.0127169	1.00885	ME	0.914065	0.615754	0.288498	0.0167639	0.134297	aldehyde dehydrogenase {Oryza sativa;}
A	MZ00045195	0.282969	1.2167	BS	0.418191	0.432933	0.288367	0.284777	0.515493	gag protein {Zea mays;}
A	MZ00031845	0.335339	1.26167	BS	0.0769475	0.175672	0.288305	0.0367403	0.203271	putative ATP-dependent RNA helicase (5''''-partial) {Oryza sativa (japonica cultivar-group);}
B	MZ00015600	0.701065	1.6257	BS	0.692241	0.548374	0.288263	0.719003	0.708929	probable transcription factor - rice {Oryza sativa;} ^|^GB|CAA71844.1|2826786|OSRAPB RAPB protein {Oryza sativa (indica cultivar-group);}
B	MZ00037324	0.55002	1.46411	BS	0.023517	0.095487	0.288253	0.0852781	0.304965	NA
A	MZ00012979	0.442518	1.35897	BS	0.339152	0.387877	0.288117	0.381237	0.579425	putative GDSL-like lipase/acylhydrolase {Oryza sativa (japonica cultivar-group);}
B	MZ00024275	0.128346	1.09304	BS	0.618481	0.520239	0.288114	0.170922	0.415071	NA
A	MZ00000049	0.167342	1.12299	BS	0.637977	0.528272	0.288082	0.163678	0.405249	putative bHLH protein {Oryza sativa (japonica cultivar-group);}
B	MZ00004118	0.641811	1.56029	BS	0.000608803	0.0194087	0.288072	0.011275	0.108419	hypothetical protein {Oryza sativa (japonica cultivar-group);}
B	MZ00033978	0.0467499	1.03294	BS	0.794054	0.581301	0.287843	0.398581	0.587432	NA
B	MZ00048923	-0.140768	1.10249	ME	0.685265	0.54577	0.287723	0.173216	0.417498	NA
A	MZ00051517	-0.198976	1.14788	ME	0.449923	0.448185	0.287613	0.155559	0.395865	putative myosin {Oryza sativa (japonica cultivar-group);}
B	MZ00034645	0.57985	1.49469	BS	0.0212994	0.0905457	0.287507	0.0825648	0.30017	unknown {Shigella flexneri bacteriophage V;}
B	MZ00045005	0.407405	1.3263	BS	0.120162	0.224274	0.28749	0.148234	0.388101	NA
B	MZ00003731	0.40029	1.31977	BS	0.0981644	0.199718	0.28706	0.0898769	0.313478	qSH-1 {Oryza sativa (indica cultivar-group);} ^|^GB|BAB85942.1|19352101|AB071330 qSH-1 {Oryza sativa (indica cultivar-group);}
A	MZ00041469	0.413798	1.33219	BS	0.146709	0.249225	0.286764	0.162432	0.403856	FKBP like protein {Arabidopsis thaliana;}
B	MZ00046423	-0.132949	1.09653	ME	0.611757	0.517352	0.286666	0.093971	0.319446	NA
B	MZ00042262	0.435544	1.35242	BS	0.225008	0.314392	0.286469	0.249169	0.48828	unknown protein {Arabidopsis thaliana;} ^|^GB|AAM63941.1|21555820|AY086896 unknown {Arabidopsis thaliana;} ^|^GB|AAL49870.1|17979289|AY070372 unknown protein {Arabidopsis thaliana;}
B	MZ00016684	0.273915	1.20908	BS	0.138293	0.241763	0.286224	0.0299196	0.182199	putative multiple stress-responsive zinc-finger protein {Oryza sativa (japonica cultivar-group);} ^|^GB|BAD08826.1|42407677|AP003883 putative multiple stress-responsive zinc-finger protein {Oryza sativa (japonica cultivar-group);} ^|^GB|AAO72541.1|29367337|AY224422 pathogenesis-related protein-like protein {Oryza sativa (japonica cultivar-group);}
A	MZ00032121	-0.172293	1.12685	ME	0.693416	0.548833	0.286162	0.42505	0.601141	NA
B	MZ00001667	0.0827817	1.05906	BS	0.730091	0.561025	0.285805	0.0645151	0.26928	NA
B	MZ00044903	0.830708	1.77856	BS	0.0804026	0.179275	0.285719	0.331875	0.547758	pol protein homolog - maize retrotransposon Opie-2 {Zea mays;} ^|^GB|AAC49502.1|3645899|ZMU68408 5'''' end not determined experimentally {Zea mays;}
B	MZ00015554	0.324206	1.25198	BS	0.161227	0.262298	0.285568	0.0664242	0.273084	unknown protein {Oryza sativa (japonica cultivar-group);} ^|^GB|AAK00428.2|18542939|AC069324 Unknown protein {Oryza sativa;}
A	MZ00005213	-0.0352877	1.02476	ME	0.911794	0.614983	0.285381	0.251224	0.490062	NA
A	MZ00010266	0.339864	1.26564	BS	0.174509	0.273172	0.285356	0.114693	0.347614	NA
B	MZ00036896	0.427387	1.3448	BS	0.154896	0.256453	0.285298	0.174113	0.418905	ubiquitin conjugating enzyme {Zea mays;}
A	MZ00022995	0.111638	1.08045	BS	0.588257	0.508607	0.285224	0.0447501	0.226575	NA
B	MZ00048913	0.20182	1.15015	BS	0.359408	0.399134	0.285133	0.0715989	0.282484	unknown protein {Arabidopsis thaliana;}
A	MZ00014114	0.122859	1.08889	BS	0.552304	0.494287	0.284955	0.0520021	0.242211	OSJNBa0010H02.6 {Oryza sativa (japonica cultivar-group);}
B	MZ00048564	-0.192595	1.14282	ME	0.559445	0.497279	0.284884	0.383625	0.580384	putative calcium-dependent protein kinase {Oryza sativa (japonica cultivar-group);} ^|^GB|BAB44074.1|13872969|AP003073 putative calcium-dependent protein kinase {Oryza sativa (japonica cultivar-group);}
A	MZ00001510	-0.535064	1.44901	ME	0.0338423	0.115086	0.284423	0.094967	0.320217	NA
A	MZ00030928	0.613751	1.53023	BS	0.0215044	0.0908582	0.284273	0.0969132	0.322966	putative peptide transporter {Oryza sativa (japonica cultivar-group);}
B	MZ00040381	-0.109187	1.07862	ME	0.652708	0.533974	0.28424	0.353774	0.562174	NA
B	MZ00015703	-0.02633	1.01842	ME	0.967572	0.628716	0.284186	0.0755322	0.288538	Luminal binding protein 3 precursor (BiP3). {Zea mays;} ^|^PIR|T04080|T04080 dnaK-type molecular chaperone cBiPe3 - maize {Zea mays;} ^|^GB|AAC49900.1|1575130|ZMU58209 lumenal binding protein cBiPe3 {Zea mays;}
B	MZ00043019	0.572837	1.48745	BS	0.00869776	0.0591523	0.284129	0.0475958	0.232513	Tubulin beta-5 chain (Beta-5 tubulin). {Zea mays;} ^|^GB|CAA52720.1|398849|ZMB5TUB beta-5 tubulin {Zea mays;}
A	MZ00026360	0.280263	1.21442	BS	0.0346916	0.11639	0.283929	0.00581329	0.0757304	NA
A	MZ00031716	-0.280192	1.21436	ME	0.399777	0.422711	0.283827	0.265285	0.500977	putative auxin-independent growth promoter {Oryza sativa (japonica cultivar-group);} ^|^GB|BAD09140.1|42408003|AP004044 putative auxin-independent growth promoter {Oryza sativa (japonica cultivar-group);}
B	MZ00028332	0.00843149	1.00586	BS	0.932645	0.620364	0.283812	0.0771134	0.291149	NOD26-like membrane integral protein ZmNIP2-3 {Zea mays;}
B	MZ00047628	-0.279787	1.21402	ME	0.14029	0.243376	0.283725	0.04125	0.216131	putative ABC(ATP binding cassette)1 protein {Oryza sativa (japonica cultivar-group);} ^|^GB|BAB62607.1|15128422|AP003414 putative ABC(ATP binding cassette)1 protein {Oryza sativa (japonica cultivar-group);}
A	MZ00001370	0.228761	1.17183	BS	0.236859	0.322232	0.283609	0.0409756	0.215591	putative armadillo repeat containing protein {Oryza sativa (japonica cultivar-group);} ^|^GB|BAD09952.1|42408734|AP004704 putative armadillo repeat containing protein {Oryza sativa (japonica cultivar-group);}
A	MZ00029930	-0.0245601	1.01717	ME	0.916354	0.616313	0.283608	0.155296	0.395639	70kD heat shock protein [imported] - Arabidopsis thaliana {Arabidopsis thaliana;} ^|^GB|AAN46859.1|24111419|BT001079 At2g32120/F22D22.13 {Arabidopsis thaliana;} ^|^GB|AAM74502.1|21703121|AY123990 At2g32120/F22D22.13 {Arabidopsis thaliana;} ^|^GB|AAD15393.1|4263707|AC006223 70kD heat shock protein {Arabidopsis thaliana;}
B	MZ00009097	-0.292297	1.22459	ME	0.752059	0.567852	0.283525	0.414886	0.596458	chaperonin hsp60 - maize {Zea mays;} ^|^GB|CAA78101.1|22250|ZMCPNAGB mitochondrial chaperonin-60 {Zea mays;}
A	MZ00053285	0.436129	1.35297	BS	0.384682	0.4137	0.283459	0.378287	0.577465	NA
A	MZ00000427	-0.0611484	1.0433	ME	0.800357	0.583341	0.283453	0.184754	0.429656	NA
A	MZ00041061	0.441188	1.35772	BS	0.0823548	0.181821	0.283389	0.148049	0.387991	ubiquitin-conjugating enzyme OsUBC5a {Oryza sativa (japonica cultivar-group);}
B	MZ00046210	0.797954	1.73863	BS	0.00388707	0.0408152	0.283368	0.0919256	0.316423	NA
B	MZ00035529	0.53762	1.45158	BS	0.0629042	0.158497	0.283334	0.147192	0.387401	hypothetical protein {Oryza sativa (japonica cultivar-group);}
A	MZ00023244	0.399448	1.319	BS	0.185411	0.282166	0.283304	0.158209	0.399003	hypothetical protein {Oryza sativa (japonica cultivar-group);}
B	MZ00034572	-0.312048	1.24147	ME	0.575003	0.503909	0.283188	0.295441	0.524917	NA
B	MZ00014490	-0.454399	1.37021	ME	0.16467	0.264853	0.283139	0.184989	0.42972	NA
A	MZ00036802	0.395713	1.31559	BS	0.0361088	0.118396	0.283121	0.0331213	0.192892	putative permease {Oryza sativa (japonica cultivar-group);}
B	MZ00051928	-0.0306044	1.02144	ME	0.887421	0.609648	0.283011	0.0574613	0.255248	beta-galactosidase {Oryza sativa (japonica cultivar-group);} ^|^GB|AAM22973.1|20514290|AF499737 beta-galactosidase {Oryza sativa (japonica cultivar-group);}
B	MZ00033687	0.25859	1.19631	BS	0.174885	0.273289	0.282825	0.0513711	0.240647	LLS1 protein {Oryza sativa;}
B	MZ00022085	0.388021	1.3086	BS	0.0907623	0.190781	0.282658	0.0990635	0.325367	NA
A	MZ00045408	0.433036	1.35007	BS	0.099527	0.201361	0.282607	0.091367	0.315778	hypothetical protein F19B15.190 - Arabidopsis thaliana {Arabidopsis thaliana;} ^|^GB|AAL66905.1|18377478|AY072490 putative protein {Arabidopsis thaliana;} ^|^GB|AAK68793.1|14596131|AY042853 putative protein {Arabidopsis thaliana;} ^|^GB|CAB43930.1|4972062|ATF19B15 putative protein {Arabidopsis thaliana;} ^|^GB|CAB79674.1|7269814|ATCHRIV70 putative protein {Arabidopsis thaliana;}
B	MZ00021111	-0.244857	1.18497	ME	0.327938	0.380557	0.28257	0.101441	0.329189	putative inositol 1,3,4-trisphosphate 5/6-kinase {Oryza sativa (japonica cultivar-group);}
B	MZ00033996	0.650768	1.57	BS	0.00366396	0.039423	0.28236	0.0459932	0.229481	putative protein kinase {Oryza sativa (japonica cultivar-group);} ^|^GB|AAK00425.2|18542934|AC069324 Putative protein kinase {Oryza sativa;}
B	MZ00048568	-0.197191	1.14646	ME	0.38895	0.416081	0.282289	0.10612	0.335521	OSJNBa0089N06.18 {Oryza sativa (japonica cultivar-group);}
B	MZ00001701	0.507317	1.4214	BS	0.0771991	0.175932	0.281999	0.144098	0.384085	putative ammonium transporter {Oryza sativa (japonica cultivar-group);} ^|^GB|BAC65232.1|28875523|AB083582 ammonium transporter {Oryza sativa (japonica cultivar-group);}
B	MZ00046292	-0.218171	1.16326	ME	0.617968	0.520065	0.281997	0.347691	0.558451	hypothetical protein {Arabidopsis thaliana;}
B	MZ00034587	0.413396	1.33182	BS	0.167288	0.267013	0.2819	0.216589	0.46013	OrfA {Rahnella aquatilis;}
B	MZ00049433	0.0582533	1.0412	BS	0.995599	0.634546	0.28181	0.470565	0.621518	putative ATP-dependent proteinase; BsgA {Oryza sativa (japonica cultivar-group);}
B	MZ00017769	-0.183134	1.13535	ME	0.956865	0.625433	0.281809	0.372334	0.574164	OSJNBa0032F06.13 {Oryza sativa (japonica cultivar-group);}
B	MZ00027765	0.474239	1.38919	BS	0.0942977	0.194619	0.281795	0.163448	0.404777	NA
B	MZ00043343	0.660546	1.58068	BS	0.0335701	0.11484	0.281759	0.209581	0.455027	putative NADH dehydrogenase 10.5K chain {Arabidopsis thaliana;} ^|^GB|AAM65469.1|21593502|AY087919 NADH dehydrogenase 10.5K chain-like protein {Arabidopsis thaliana;} ^|^GB|AAL38780.1|17644165|AY065304 putative NADH dehydrogenase 10.5K chain {Arabidopsis thaliana;} ^|^GB|BAB11336.1|10177925|AB016886 NADH dehydrogenase 10.5K chain-like protein {Arabidopsis thaliana;}
B	MZ00013895	-0.225529	1.16921	ME	0.353782	0.396334	0.281737	0.0880967	0.310497	NA
A	MZ00010750	-0.00956335	1.00665	ME	0.775288	0.575377	0.28169	0.48347	0.626942	putative acidic nuclear phosphoprotein {Oryza sativa (japonica cultivar-group);}
B	MZ00002234	0.393712	1.31377	BS	0.0348034	0.11639	0.281606	0.0270826	0.172632	hypothetical protein similar to Arabidopsis thaliana chromosome4,At4g02750 {Oryza sativa (japonica cultivar-group);}
A	MZ00005544	0.219781	1.16456	BS	0.27163	0.345527	0.281585	0.0633025	0.26641	chitinase (EC 3.2.1.14) cht2b precursor - barley {Hordeum vulgare;} ^|^GB|CAA55345.1|563489|HVCHT2B chitinase {Hordeum vulgare subsp. vulgare;}
B	MZ00034843	0.346114	1.27113	BS	0.452965	0.449961	0.281377	0.432043	0.604921	Photosystem Q(B) protein (32 kDa thylakoid membrane protein)(Photosystem II protein D1). {Zea mays;} ^|^PIR|S58531|S58531 photosystem II protein D1 precursor - maize chloroplast {Zea mays;} ^|^GB|CAA60265.1|902201|ZMA86563 PSII 32 KDa protein {Zea mays;} ^|^GB|AAN33184.1|23452828|AF543684 32 kDa photosystem II protein {Zea mays;}
A	MZ00035910	-0.324955	1.25263	ME	0.377543	0.40995	0.281358	0.342264	0.55559	putative CBL-interacting protein kinase {Oryza sativa (japonica cultivar-group);} ^|^GB|BAD09899.1|42408679|AP004702 putative CBL-interacting protein kinase {Oryza sativa (japonica cultivar-group);}
B	MZ00022371	0.598261	1.51389	BS	0.0704479	0.167444	0.281307	0.209547	0.455027	NA
B	MZ00049461	0.496039	1.41034	BS	0.0326645	0.113743	0.281249	0.0747819	0.287876	hypothetical protein similar to Oryza sativa chromosome 1, P0046E05.21 {Oryza sativa (japonica cultivar-group);}
B	MZ00004600	0.122391	1.08854	BS	0.653081	0.533999	0.281193	0.259906	0.497039	unknown protein {Arabidopsis thaliana;} ^|^GB|AAM64827.1|21592877|AY087274 unknown {Arabidopsis thaliana;} ^|^GB|AAL24373.1|16649043|AY059891 Unknown protein {Arabidopsis thaliana;} ^|^GB|AAC09038.2|20197034|AC003673 expressed protein {Arabidopsis thaliana;}
B	MZ00022715	0.469672	1.38479	BS	0.0250216	0.0988585	0.281173	0.0525149	0.243401	Expressed protein {Arabidopsis thaliana;}
A	MZ00014997	0.360138	1.28355	BS	0.169361	0.26855	0.281127	0.131407	0.369215	Putative phosphoserine aminotransferase {Oryza sativa (japonica cultivar-group);} ^|^GB|AAN06833.1|22773227|AC099401 Putative phosphoserine aminotransferase {Oryza sativa (japonica cultivar-group);}
B	MZ00002639	-0.0620601	1.04396	ME	0.79898	0.583069	0.281081	0.160762	0.401686	short-root protein-like {Oryza sativa (japonica cultivar-group);}
A	MZ00000062	-0.0269991	1.01889	ME	0.867636	0.603117	0.281018	0.0214173	0.153133	FDR3 {Zea mays;}
A	MZ00041531	0.392942	1.31307	BS	0.106795	0.20955	0.281017	0.107808	0.338311	oxysterol-binding protein {Arabidopsis thaliana;} ^|^GB|AAK96664.1|15450786|AY054473 oxysterol-binding protein {Arabidopsis thaliana;}
B	MZ00030101	0.229468	1.1724	BS	0.210537	0.302719	0.280609	0.0666246	0.273479	unknow protein {Oryza sativa (japonica cultivar-group);}
B	MZ00025415	-0.0328524	1.02303	ME	0.97724	0.630844	0.280498	0.2244	0.468017	putative receptor protein kinase {Sorghum bicolor;}
A	MZ00051472	1.00998	2.01388	BS	0.00226941	0.0322598	0.280438	0.143867	0.383869	contains EST AU091772(C51266) similar to GH1 protein {Oryza sativa (japonica cultivar-group);}
A	MZ00050986	-0.0100556	1.00699	ME	0.954102	0.624939	0.280393	0.163295	0.40458	OSJNBa0081C01.19 {Oryza sativa (japonica cultivar-group);}
A	MZ00014165	-0.00648471	1.0045	ME	0.977665	0.63097	0.280379	0.0979428	0.324079	contains EST AU181579(C50456) similar to Oryza sativa chromosome 1, OSJNBa0086P08.14 unknown protein {Oryza sativa (japonica cultivar-group);}
A	MZ00041254	-0.69296	1.6166	ME	0.0163548	0.0802576	0.280317	0.14075	0.380154	putative phospho-2-dehydro-3-deoxyheptonate aldolase 1, chloroplast precursor {Oryza sativa (japonica cultivar-group);}
A	MZ00050689	0.199126	1.148	BS	0.671536	0.541325	0.280084	0.453535	0.613983	putative sugar transporter {Oryza sativa;}
B	MZ00042987	0.817911	1.76285	BS	0.136012	0.239605	0.27996	0.434734	0.606131	ADP-ribosylation factor {Oryza sativa (japonica cultivar-group);}
B	MZ00042544	0.814005	1.75809	BS	0.0157876	0.0790032	0.279783	0.18491	0.429656	unknown protein {Oryza sativa (japonica cultivar-group);}
B	MZ00030578	0.611296	1.52763	BS	0.229839	0.317182	0.279771	0.342229	0.55559	hypothetical protein At2g42620 [imported] - Arabidopsis thaliana {Arabidopsis thaliana;}
A	MZ00012963	0.206454	1.15385	BS	0.884674	0.608336	0.279714	0.489139	0.628434	AP2 domain-containing protein AP28 {Oryza sativa (japonica cultivar-group);} ^|^GB|AAP55030.1|31433532|AE017120 putative ethylene-responsive element binding protein {Oryza sativa (japonica cultivar-group);} ^|^GB|AAG60182.1|12597874|AC084763 putative ethylene-responsive element binding protein {Oryza sativa (japonica cultivar-group);} ^|^GB|AAK31279.1|13569995|AC079890 putative ethylene-responsiv…
B	MZ00030197	0.456067	1.3718	BS	0.0256202	0.100017	0.279688	0.0470014	0.230968	Phospholipid-transporting ATPase 1 (EC 3.6.3.1) (Aminophospholipidflippase 1). {Arabidopsis thaliana;} ^|^GB|AAG01899.1|9909198|AF175769 aminophospholipid flippase {Arabidopsis thaliana;} ^|^GB|BAB11515.1|10178032|AB005245 ATPase {Arabidopsis thaliana;}
B	MZ00042357	0.31852	1.24705	BS	0.327816	0.380505	0.279612	0.283254	0.514675	Late embryogenesis abundant protein, group 3 (LEA). {Zea mays;} ^|^PIR|S41387|S41387 group 3 Lea protein MGL3 - maize {Zea mays;} ^|^GB|AAA83402.1|452560|ZMU05226 group 3 Lea protein MGL3 {Zea mays;} ^|^GB|CAA82632.1|2654379|ZMLEAMGL3 Group 3 Lea protein MGL3 {Zea mays;} ^|^GB|BAA05550.1|454873|MZEG3LP group 3 Lea protein MGL3 {Zea mays;}
B	MZ00033581	0.178579	1.13177	BS	0.510274	0.477178	0.279426	0.11691	0.35077	NA
A	MZ00003068	1.62743	3.08962	BS	5.46967e-05	0.00863211	0.279209	0.120721	0.355877	putative 41 kD chloroplast nucleoid DNA binding protein (CND41) {Oryza sativa (japonica cultivar-group);} ^|^GB|BAD12876.1|45735841|AP004040 putative 41 kD chloroplast nucleoid DNA binding protein (CND41) {Oryza sativa (japonica cultivar-group);}
B	MZ00037268	0.0821489	1.05859	BS	0.629148	0.524197	0.279163	0.268898	0.504511	putative tyrosine/DOPA decarboxylase {Oryza sativa (japonica cultivar-group);}
B	MZ00036309	0.166723	1.12251	BS	0.555779	0.495802	0.278935	0.117644	0.352081	60S ribosomal protein L17. {Zea mays;} ^|^PIR|T01410|T01410 ribosomal protein L17 - maize {Zea mays;} ^|^GB|AAB88619.1|2668748|AF034948 ribosomal protein L17 {Zea mays;}
A	MZ00039561	-0.592472	1.50783	ME	0.0531696	0.145046	0.278884	0.141361	0.381	NA
B	MZ00018351	0.247271	1.18696	BS	0.536412	0.487511	0.278748	0.186679	0.431706	putative 4-coumarate-CoA ligase {Oryza sativa (japonica cultivar-group);} ^|^GB|BAB89960.1|20161027|AP003313 putative 4-coumarate-CoA ligase {Oryza sativa (japonica cultivar-group);}
A	MZ00024578	0.250167	1.18934	BS	0.760317	0.570545	0.278628	0.423358	0.600334	putative GTP binding protein {Oryza sativa (japonica cultivar-group);}
B	MZ00001852	0.222612	1.16684	BS	0.382401	0.412592	0.278567	0.169925	0.413825	putative flowering-time gene protein {Oryza sativa (japonica cultivar-group);} ^|^GB|AAK27800.1|13489166|AC022457 putative flowering-time gene protein {Oryza sativa (japonica cultivar-group);}
A	MZ00045186	1.92104	3.78696	BS	0.16525	0.265198	0.278295	0.69195	0.701781	NA
B	MZ00004741	0.0288211	1.02018	BS	0.916158	0.616313	0.278239	0.12099	0.356017	unknown protein {Arabidopsis thaliana;} ^|^GB|AAL24407.1|16649111|AY059925 Unknown protein {Arabidopsis thaliana;}
A	MZ00031211	-0.0262682	1.01837	ME	0.832397	0.592057	0.278239	0.075067	0.287991	receptor protein kinase-like {Oryza sativa (japonica cultivar-group);}
B	MZ00033885	0.584456	1.49947	BS	0.059612	0.154181	0.278167	0.200574	0.445334	unknown {Zea mays;}
B	MZ00028081	-0.0850662	1.06074	ME	0.774621	0.575087	0.278161	0.230296	0.473702	NA
A	MZ00040728	0.380069	1.3014	BS	0.475158	0.461131	0.278026	0.402915	0.589071	calnexin - maize (fragment) {Zea mays;} ^|^GB|CAA54678.1|1181331|ZMCNXRNA calnexin {Zea mays;}
B	MZ00026127	-0.109006	1.07849	ME	0.676658	0.542758	0.277879	0.0518238	0.241648	development regulation gene OsNAC4 {Oryza sativa (japonica cultivar-group);} ^|^GB|BAA89798.1|6730938|AB028183 OsNAC4 protein {Oryza sativa;}
B	MZ00020526	0.0473621	1.03337	BS	0.909661	0.61465	0.277842	0.350813	0.560394	NA
B	MZ00012059	0.0726369	1.05164	BS	0.767785	0.572776	0.277779	0.208246	0.453477	hypothetical protein {Oryza sativa (japonica cultivar-group);} ^|^GB|AAG13471.2|20143587|AC026758 hypothetical protein {Oryza sativa (japonica cultivar-group);}
B	MZ00038680	0.0837812	1.05979	BS	0.676624	0.542758	0.27774	0.0555445	0.250791	unknown protein {Oryza sativa (japonica cultivar-group);} ^|^GB|AAK70918.1|14595719|AC087551 hypothetical protein {Oryza sativa;}
B	MZ00007745	0.119888	1.08665	BS	0.36278	0.401364	0.277613	0.0138402	0.12201	contains ESTs D15570(C0847A),C98159(C0847) similar to Arabidopsis thaliana chromosome 1, At1g19110 unknown protein {Oryza sativa (japonica cultivar-group);}
A	MZ00035693	0.246958	1.1867	BS	0.234686	0.320445	0.277587	0.0538447	0.246918	unknown protein {Arabidopsis thaliana;} ^|^GB|AAM15300.1|20197887|AC006592 expressed protein {Arabidopsis thaliana;}
B	MZ00037444	0.0190031	1.01326	BS	0.926622	0.618853	0.277477	0.238519	0.48043	Protein translation factor SUI1 homolog. {Salix bakko;} ^|^GB|BAA24697.1|2852445|AB003378 SUI1 homolog {Salix bakko;}
A	MZ00041076	-0.00794023	1.00552	ME	0.922271	0.617651	0.277456	0.173782	0.418423	putative 60S ribosomal protein L18A {Oryza sativa (japonica cultivar-group);}
B	MZ00030095	0.322761	1.25072	BS	0.234234	0.320095	0.277453	0.157302	0.397959	NA
B	MZ00036336	0.284852	1.21829	BS	0.195879	0.291297	0.277434	0.0911283	0.315664	putative LHY protein {Oryza sativa (japonica cultivar-group);}
A	MZ00008275	0.0603877	1.04275	BS	0.721381	0.55831	0.277213	0.0325167	0.191006	NA
B	MZ00054836	0.259947	1.19743	BS	0.234696	0.320445	0.277084	0.108656	0.339625	hypothetical protein {Oryza sativa (japonica cultivar-group);}
B	MZ00048344	-0.0583228	1.04125	ME	0.883987	0.608171	0.276808	0.454118	0.614312	hypothetical protein {Oryza sativa (japonica cultivar-group);}
B	MZ00009078	0.164244	1.12058	BS	0.508921	0.476649	0.276781	0.175563	0.420258	OSJNBa0006B20.21 {Oryza sativa (japonica cultivar-group);}
B	MZ00045184	0.961748	1.94767	BS	0.27054	0.344761	0.276682	0.606038	0.675133	NA
B	MZ00048505	0.405277	1.32434	BS	0.245705	0.327893	0.276635	0.198487	0.444079	NA
B	MZ00034614	0.0923339	1.06609	BS	0.532619	0.486125	0.276463	0.128906	0.365944	inner membrane protein {Burkholderia pseudomallei;}
B	MZ00002256	-0.0573998	1.04059	ME	0.948465	0.624076	0.276349	0.206813	0.452306	NA
A	MZ00046919	0.400533	1.32	BS	0.195754	0.291231	0.276332	0.149822	0.389637	hypothetical protein F21F14.180 - Arabidopsis thaliana {Arabidopsis thaliana;} ^|^GB|CAB71908.1|6899899|ATF21F14 putative protein {Arabidopsis thaliana;}
A	MZ00055613	0.115466	1.08333	BS	0.765242	0.572016	0.276311	0.182449	0.426997	NA
B	MZ00050196	0.221347	1.16582	BS	0.126514	0.231195	0.276263	0.018444	0.141264	unknown protein {Oryza sativa (japonica cultivar-group);} ^|^GB|BAD13164.1|45735801|AP005528 unknown protein {Oryza sativa (japonica cultivar-group);} ^|^GB|BAD13158.1|45735795|AP005528 hypothetical protein {Oryza sativa (japonica cultivar-group);}
A	MZ00047984	0.486038	1.40059	BS	0.0701005	0.166949	0.276129	0.156806	0.397073	OSJNBa0084A10.1 {Oryza sativa (japonica cultivar-group);}
A	MZ00047990	0.718516	1.64549	BS	0.0807336	0.179589	0.276091	0.30558	0.531531	beta Galactosidase-like protein {Oryza sativa (japonica cultivar-group);}
A	MZ00038104	-0.125983	1.09125	ME	0.567053	0.500511	0.276052	0.0586662	0.257357	Unknown protein {Arabidopsis thaliana;}
A	MZ00044433	0.169047	1.12432	BS	0.727274	0.560286	0.27599	0.260851	0.497604	NA
B	MZ00033600	0.505364	1.41948	BS	0.241937	0.325758	0.275832	0.382493	0.580069	OSJNBa0089K21.6 {Oryza sativa (japonica cultivar-group);}
A	MZ00048227	0.20313	1.15119	BS	0.445433	0.445956	0.275683	0.174609	0.419197	hypothetical protein {Oryza sativa (japonica cultivar-group);}
A	MZ00041500	0.353813	1.27793	BS	0.0769561	0.175672	0.275679	0.0545617	0.248678	ESTs AU078183(C62904),C73912(E21020) correspond to a region of the predicted gene. Similar to water stress inducible protein (U74296) {Oryza sativa (japonica cultivar-group);}
A	MZ00036470	0.502631	1.41679	BS	0.264664	0.340807	0.275258	0.346953	0.558234	unnamed protein product; contains similarity to AAA-type ATPase gene_id:T20D4.4 {Arabidopsis thaliana;}
B	MZ00048588	0.683752	1.60631	BS	0.0417102	0.128258	0.274898	0.159991	0.401155	similar to transcription factor SCARECROW {Oryza sativa (japonica cultivar-group);} ^|^GB|BAA90816.1|6983881|AP001168 Similar to SCARECROW (U62798) {Oryza sativa (japonica cultivar-group);}
B	MZ00016032	0.466634	1.38188	BS	0.0334769	0.114697	0.274656	0.069449	0.278715	ethylene-responsive element binding factor 3 {Oryza sativa (japonica cultivar-group);} ^|^GB|BAB03248.1|9309342|AB037183 ethylene responsive element binding factor3 {Oryza sativa;} ^|^GB|BAB16083.1|10567106|AB036883 osERF3 {Oryza sativa;}
A	MZ00041184	-0.196471	1.14589	ME	0.527251	0.483951	0.274595	0.197036	0.442561	Salt-stress root protein RS1. {Oryza sativa;} ^|^GB|BAA96588.1|8467987|AP002481 unnamed protein product; ESTs AU091660(E2040),D41131(S3421) correspond to a region of the predicted gene. Similar to Nicotiana tabacum 22 kDa polypeptide. (X95957) {Oryza sativa (japonica cultivar-group);}
A	MZ00035859	0.329398	1.25649	BS	0.189407	0.285878	0.27449	0.0857951	0.30592	arm repeat protein {Oryza sativa (japonica cultivar-group);}
B	MZ00036247	0.409242	1.32799	BS	0.0466828	0.136461	0.274458	0.0510042	0.240041	putative kinase-binding protein 1 {Oryza sativa (japonica cultivar-group);} ^|^GB|BAD10250.1|42408996|AP005294 putative kinase-binding protein 1 {Oryza sativa (japonica cultivar-group);}
B	MZ00038693	0.285077	1.21847	BS	0.418112	0.432892	0.274399	0.455418	0.615248	NA
A	MZ00031814	-0.275996	1.21083	ME	0.471527	0.459716	0.274361	0.454106	0.614312	Heat shock protein 82. {Zea mays;} ^|^GB|AAB26482.2|7546186|S59780 heat shock protein HSP82 {Zea mays;}
B	MZ00004837	0.572423	1.48702	BS	0.0108106	0.0656156	0.274193	0.0688164	0.277533	NA
B	MZ00042507	0.371903	1.29406	BS	0.134777	0.238772	0.27414	0.158509	0.399398	serine threonine kinase {Zea mays;}
B	MZ00030334	-0.581021	1.49591	ME	0.24496	0.327667	0.27398	0.382858	0.580091	putative cytochrome P450 {Oryza sativa (japonica cultivar-group);}
B	MZ00038985	1.47034	2.77087	BS	0.0335667	0.11484	0.273901	0.524976	0.644172	NA
A	MZ00020159	0.410044	1.32873	BS	0.537068	0.487822	0.273874	0.500208	0.632244	NA
A	MZ00036472	0.136902	1.09954	BS	0.762361	0.571116	0.273797	0.475587	0.623904	putative iron inhibited ABC transporter 2 {Oryza sativa (japonica cultivar-group);} ^|^GB|BAC55994.1|28071305|AP004623 putative iron inhibited ABC transporter 2 {Oryza sativa (japonica cultivar-group);}
B	MZ00036326	0.106714	1.07677	BS	0.650483	0.53316	0.273775	0.0786801	0.293762	NA
B	MZ00040390	0.225633	1.16929	BS	0.320712	0.37631	0.273767	0.112215	0.344307	NA
B	MZ00001842	0.354338	1.2784	BS	0.455301	0.450982	0.27359	0.393953	0.584514	hypothetical protein similar to Arabidopsis thaliana chromosome 4, F16G20.140 {Oryza sativa (japonica cultivar-group);} ^|^GB|BAB61209.1|14587298|AP003256 hypothetical protein similar to Arabidopsis thaliana chromosome 4, F16G20.140 {Oryza sativa (japonica cultivar-group);}
B	MZ00035446	0.21722	1.16249	BS	0.488386	0.467289	0.27323	0.261566	0.498136	NA
A	MZ00036614	0.206395	1.1538	BS	0.573995	0.50335	0.273172	0.297902	0.526721	methionine synthase {Coffea arabica;}
B	MZ00033853	0.137356	1.09989	BS	0.417928	0.432854	0.273119	0.081603	0.297827	OSJNBb0002J11.10 {Oryza sativa (japonica cultivar-group);} ^|^GB|CAE04714.1|32489511|OSJN00169 OSJNBa0043L24.2 {Oryza sativa (japonica cultivar-group);}
B	MZ00027376	0.263852	1.20068	BS	0.376816	0.409528	0.272917	0.186008	0.430987	putative 3-methyladenine-DNA glycosylase {Oryza sativa (japonica cultivar-group);} ^|^GB|BAD09428.1|42408272|AP004557 putative 3-methyladenine-DNA glycosylase {Oryza sativa (japonica cultivar-group);}
B	MZ00022610	-0.0988159	1.07089	ME	0.961459	0.626648	0.272791	0.298682	0.527247	NA
B	MZ00013924	-0.0928562	1.06648	ME	0.619943	0.52056	0.272561	0.156606	0.39681	contains EST AU030703(E60130) unknown protein {Oryza sativa (japonica cultivar-group);}
B	MZ00023981	0.648156	1.56716	BS	0.142412	0.245595	0.272504	0.328493	0.545368	putative 60S ribosomal protein L7 {Oryza sativa (japonica cultivar-group);}
A	MZ00054117	0.163294	1.11984	BS	0.921026	0.617378	0.272481	0.480136	0.625385	NA
B	MZ00049506	-0.110397	1.07953	ME	0.661446	0.537093	0.272412	0.11395	0.346787	OSJNBa0088I22.3 {Oryza sativa (japonica cultivar-group);}
A	MZ00034213	-0.0259231	1.01813	ME	0.867849	0.603201	0.27238	0.223411	0.467461	Delta 1-pyrroline-5-carboxylate synthetase (P5CS) [Includes: Glutamate5-kinase (EC 2.7.2.11) (Gamma-glutamyl kinase) (GK); Gamma-glutamylphosphate reductase (GPR) (EC 1.2.1.41) (Glutamate-5-semialdehydedehydrogenase) (Glutamyl-gamma-semialdehyde dehydrogenase)]. {Oryza sativa;} ^|^PIR|T03695|T03695 delta l pyrroline-5-carboxylate synthetase - rice {Oryza sativa;} ^|^GB|BAA19916.1|2081612|D49714 d…
B	MZ00007696	0.221654	1.16607	BS	0.658087	0.535861	0.272369	0.603471	0.674416	NA
B	MZ00051887	0.361981	1.28519	BS	0.129003	0.233569	0.272368	0.145892	0.386081	selenium-binding protein-like {Oryza sativa (japonica cultivar-group);}
B	MZ00013688	0.696362	1.62041	BS	0.012905	0.0720981	0.272241	0.135867	0.375007	hypothetical protein {Oryza sativa (japonica cultivar-group);}
B	MZ00025867	0.667068	1.58784	BS	0.0335404	0.114811	0.271997	0.185546	0.430525	OSJNBa0044K18.31 {Oryza sativa (japonica cultivar-group);}
B	MZ00045602	-0.0200422	1.01399	ME	0.887965	0.609752	0.271916	0.282994	0.514512	NA
A	MZ00050435	0.222878	1.16706	BS	0.510996	0.477525	0.271842	0.180044	0.424938	latex-abundant protein-like protein {Oryza sativa (japonica cultivar-group);}
A	MZ00012531	-0.177309	1.13077	ME	0.570662	0.501921	0.271716	0.329571	0.545842	OSJNBa0011J08.2 {Oryza sativa (japonica cultivar-group);} ^|^GB|CAD41318.1|21740960|OSJN00072 OSJNBa0020J04.23 {Oryza sativa (japonica cultivar-group);}
B	MZ00019093	0.11402	1.08224	BS	0.591263	0.50987	0.271674	0.0917923	0.316317	dnaK-type molecular chaperone T22A6.110 - Arabidopsis thaliana {Arabidopsis thaliana;} ^|^GB|AAN71949.1|25054945|BT001950 putative hsp 70 protein {Arabidopsis thaliana;} ^|^GB|AAL59960.1|18175969|AY072138 putative hsp 70 protein {Arabidopsis thaliana;} ^|^GB|CAB45063.1|5051770|ATT22A6 hsp 70-like protein {Arabidopsis thaliana;} ^|^GB|CAB79338.1|7269278|ATCHRIV61 hsp 70-like protein {Arabidopsis t…
B	MZ00043173	0.851668	1.80459	BS	0.0120007	0.0698881	0.271539	0.19583	0.44114	hypothetical protein F9L1.21 [imported] - Arabidopsis thaliana {Arabidopsis thaliana;} ^|^GB|AAD39655.1|5103825|F9L1 ESTs gb|AA650895, gb|AA720043 and gb|R29777 come from this gene. {Arabidopsis thaliana;} ^|^GB|AAM13386.1|20260078|AY093387 unknown protein {Arabidopsis thaliana;} ^|^GB|AAM64267.1|21592316|AY086188 unknown {Arabidopsis thaliana;} ^|^GB|AAL32782.1|17065256|AY062704 Unknown protein …
B	MZ00049918	0.698565	1.62289	BS	0.0187186	0.0850678	0.271216	0.157393	0.398072	unknown protein {Oryza sativa (japonica cultivar-group);}
B	MZ00002405	1.4188	2.67364	BS	0.00447788	0.0436534	0.270996	0.352195	0.561295	NA
B	MZ00020073	0.947263	1.92821	BS	0.0139668	0.074991	0.270781	0.241724	0.482909	Peptide deformylase, mitochondrial precursor (EC 3.5.1.88) (PDF)(Polypeptide deformylase). {Lycopersicon esculentum;} ^|^GB|AAG33981.1|11320968|AF271258 peptide deformylase-like protein {Lycopersicon esculentum;}
A	MZ00017126	0.223315	1.16741	BS	0.736032	0.563056	0.270723	0.400645	0.588222	expressed protein, having alternative splicing products {Oryza sativa (japonica cultivar-group);} ^|^GB|AAS07322.1|41469579|AC137991 putative RNA pol II accessory factor (with alternative splicing) {Oryza sativa (japonica cultivar-group);}
A	MZ00022833	0.105577	1.07592	BS	0.52486	0.483369	0.270656	0.0535485	0.24613	protein enolase F2P9.10 [imported] - Arabidopsis thaliana {Arabidopsis thaliana;} ^|^GB|AAL33814.1|17065640|AY062968 putative enolase {Arabidopsis thaliana;} ^|^GB|AAK59483.1|14334610|AY034978 putative enolase {Arabidopsis thaliana;} ^|^GB|AAG52510.1|12325134|AC016662 putative enolase; 31277-33713 {Arabidopsis thaliana;}
A	MZ00008219	0.158172	1.11587	BS	0.448796	0.447635	0.270635	0.0954655	0.320848	NA
B	MZ00049630	-0.0598626	1.04237	ME	0.916299	0.616313	0.270605	0.406406	0.592046	NA
B	MZ00045100	0.359255	1.28276	BS	0.386653	0.414877	0.270554	0.318077	0.537753	NA
B	MZ00034015	-0.189149	1.14009	ME	0.264587	0.340749	0.270429	0.0266446	0.171561	probable cellulose synthase catalytic subunit [imported] - Arabidopsis thaliana {Arabidopsis thaliana;} ^|^GB|AAG23436.1|10801364|AC084165 cellulose synthase catalytic subunit, putative {Arabidopsis thaliana;}
B	MZ00048951	0.496	1.4103	BS	0.0942607	0.194619	0.270352	0.205492	0.450919	putative prolyl 4-hydroxylase alpha subunit-like protein {Oryza sativa (japonica cultivar-group);}
A	MZ00046784	0.742491	1.67306	BS	0.00622631	0.0505694	0.270328	0.104383	0.333575	putative transcription factor {Oryza sativa (japonica cultivar-group);} ^|^GB|AAK55449.1|14165317|AC069300 putative transcription factor {Oryza sativa (japonica cultivar-group);}
A	MZ00035860	0.105484	1.07586	BS	0.816318	0.587627	0.270263	0.707756	0.706096	putative NAC-domain protein {Oryza sativa (japonica cultivar-group);}
A	MZ00026879	0.176677	1.13028	BS	0.930534	0.619679	0.270238	0.871551	0.741026	unknown protein {Arabidopsis thaliana;} ^|^GB|AAK59418.1|14334440|AY034911 unknown protein {Arabidopsis thaliana;}
A	MZ00035289	0.394118	1.31414	BS	0.175866	0.273834	0.270072	0.144731	0.384686	putative CRK1 protein {Oryza sativa (japonica cultivar-group);}
B	MZ00037505	0.646352	1.56521	BS	0.161593	0.262619	0.270052	0.34663	0.558234	NA
B	MZ00030551	0.495857	1.41016	BS	0.236504	0.321985	0.269971	0.38028	0.578635	dnaK-type molecular chaperone hsc70.1 - Arabidopsis thaliana {Arabidopsis thaliana;} ^|^GB|CAA52684.1|397482|ATHSC70 heat shock protein 70 cognate {Arabidopsis thaliana;}
B	MZ00024089	0.0413355	1.02907	BS	0.885367	0.608621	0.269571	0.216264	0.46013	putative DNA topoisomerase II {Oryza sativa (japonica cultivar-group);}
B	MZ00045596	0.469636	1.38476	BS	0.0944682	0.194671	0.269556	0.151266	0.391314	NA
A	MZ00013417	0.158352	1.11601	BS	0.398914	0.422373	0.269365	0.0788819	0.293824	NA
A	MZ00031983	0.112155	1.08084	BS	0.457867	0.452291	0.269052	0.0202957	0.149463	NA
B	MZ00018626	0.287764	1.22075	BS	0.352561	0.395474	0.269034	0.225524	0.468871	putative Rho GDP-dissociation inhibitor {Oryza sativa (japonica cultivar-group);}
B	MZ00018217	0.300036	1.23118	BS	0.566794	0.500386	0.268995	0.428952	0.603499	NA
B	MZ00018375	0.118197	1.08538	BS	0.369432	0.404898	0.268966	0.00732731	0.0863971	putative serine/threonine-specific protein kinase {Oryza sativa (japonica cultivar-group);}
B	MZ00040322	0.365725	1.28853	BS	0.267157	0.3426	0.268964	0.25287	0.491408	putative lectin-like protein kinase {Oryza sativa (japonica cultivar-group);}
B	MZ00042554	0.125988	1.09126	BS	0.810145	0.585716	0.268963	0.414401	0.59601	NA
A	MZ00004363	0.444442	1.36079	BS	0.0117914	0.0692895	0.268773	0.0270897	0.172632	RRM-containing RNA-binding protein-like {Oryza sativa (japonica cultivar-group);}
B	MZ00034598	0.213798	1.15974	BS	0.383788	0.413219	0.2687	0.29106	0.521009	phosphonate metabolism [imported] - Escherichia coli (strain O157:H7, substrain EDL933) {Escherichia coli;} ^|^PIR|B91264|B91264 phosphonate metabolism [imported] - Escherichia coli (strain O157:H7, substrain RIMD 0509952) {Escherichia coli;} ^|^GB|AAG59299.1|12519067|AE005643 phosphonate metabolism {Escherichia coli O157:H7 EDL933;} ^|^GB|BAB38505.1|13364559|AP002568 phosphonate metabolism {Esch…
B	MZ00038878	0.832575	1.78086	BS	0.10106	0.202695	0.268284	0.416871	0.59761	myo-inositol-1-phosphate synthase INO1 {Xerophyta viscosa;}
A	MZ00044552	0.320833	1.24905	BS	0.0716212	0.168769	0.268229	0.0392392	0.210242	vesicle soluble NSF attachment protein receptor-like protein {Oryza sativa (japonica cultivar-group);}
A	MZ00035740	-0.192775	1.14296	ME	0.321683	0.377165	0.268161	0.0788666	0.293824	NA
B	MZ00043591	0.548608	1.46267	BS	0.0544356	0.146717	0.268094	0.154277	0.394487	NA
B	MZ00033225	0.179991	1.13288	BS	0.358697	0.398853	0.268015	0.0915631	0.316003	unknown protein {Oryza sativa (japonica cultivar-group);} ^|^GB|AAL77139.1|18652505|AC097447 Unknown protein {Oryza sativa;}
B	MZ00037499	0.0750473	1.0534	BS	0.488094	0.467235	0.267906	0.131031	0.368824	putative pyrophosphate--fructose-6-phosphate1 phosphotransferase {Oryza sativa (japonica cultivar-group);} ^|^GB|BAB55499.1|14090340|AP002972 putatative pyrophosphate--fructose-6-phosphate1 phosphotransferase {Oryza sativa (japonica cultivar-group);}
B	MZ00042870	0.816965	1.7617	BS	0.0159867	0.0795229	0.267892	0.251405	0.490267	Peptidyl-prolyl cis-trans isomerase (EC 5.2.1.8) (PPIase) (Rotamase)(Cyclophilin) (Cyclosporin A-binding protein). {Zea mays;} ^|^PIR|C39252|CSZM peptidylprolyl isomerase (EC 5.2.1.8) - maize {Zea mays;} ^|^GB|CAA48638.1|829148|ZMCYCL cyclophilin {Zea mays;} ^|^GB|AAA63403.1|168461|MZECYP cyclophilin {Zea mays;}
B	MZ00001809	0.364375	1.28732	BS	0.0660634	0.161688	0.267817	0.0623945	0.264486	Putative beta-D-xylosidase (EC 3.2.1.-) (PpAz152) (Fragment). {Prunus persica;} ^|^GB|AAM00218.1|19879972|AF362990 beta-D-xylosidase {Prunus persica;}
B	MZ00040529	0.967363	1.95526	BS	0.092915	0.193182	0.267815	0.436372	0.606208	hypothetical protein {Zea mays;}
B	MZ00027005	-0.012802	1.00891	ME	0.979605	0.631315	0.267735	0.136522	0.375549	putative stationary phase survival protein SurE {Oryza sativa (japonica cultivar-group);}
A	MZ00010376	0.236471	1.17811	BS	0.115182	0.218729	0.267653	0.0171934	0.135611	NA
B	MZ00017605	-0.158811	1.11637	ME	0.772368	0.574484	0.267643	0.54606	0.650929	protein F10B6.26 [imported] - Arabidopsis thaliana {Arabidopsis thaliana;} ^|^GB|AAO63852.1|28973055|BT005432 unknown protein {Arabidopsis thaliana;} ^|^GB|BAC42118.1|26449995|AK117453 unknown protein {Arabidopsis thaliana;} ^|^GB|AAF79225.1|8778216|AC006917 F10B6.26 {Arabidopsis thaliana;}
A	MZ00040846	0.374207	1.29613	BS	0.116398	0.220359	0.267627	0.114551	0.347566	Histone H2B.3. {Zea mays;} ^|^GB|CAA49584.1|577825|ZMH2B3A H2B histone {Zea mays;}
B	MZ00036863	0.340056	1.26581	BS	0.0940939	0.194562	0.267572	0.0657432	0.271514	NA
B	MZ00002043	-0.352053	1.27638	ME	0.338574	0.387619	0.267543	0.269599	0.504813	hypothetical protein predicted by FGENESH etc. {Oryza sativa (japonica cultivar-group);}
B	MZ00036109	0.882171	1.84315	BS	0.000396057	0.017258	0.267372	0.0484439	0.234288	NA
A	MZ00047372	0.135661	1.0986	BS	0.544005	0.491173	0.26717	0.125303	0.362283	F10A5.29 {Arabidopsis thaliana;}
A	MZ00053048	-0.169436	1.12462	ME	0.480674	0.463817	0.26704	0.149776	0.389637	NA
B	MZ00049633	0.768086	1.70301	BS	0.0468351	0.13665	0.266939	0.285206	0.515944	glucan synthase-like protein {Arabidopsis thaliana;}
B	MZ00018434	0.4257	1.34322	BS	0.224407	0.313996	0.266874	0.247464	0.487814	putative iron-phytosiderophore transporter protein yellow stripe 1 {Oryza sativa (japonica cultivar-group);}
B	MZ00043027	0.076949	1.05479	BS	0.59062	0.509709	0.266841	0.108672	0.339625	20 kDa chaperonin, chloroplast precursor (Protein Cpn21) (Chloroplastprotein Cpn10) (Chloroplast chaperonin 10) (Ch-CPN10) (Chaperonin 20). {Arabidopsis thaliana;} ^|^PIR|T52613|T52613 chaperonin 21 precursor, chloroplast [imported] - Arabidopsis thaliana {Arabidopsis thaliana;} ^|^GB|AAL33817.1|17065646|AY062971 putative chloroplast Cpn21 protein {Arabidopsis thaliana;} ^|^GB|AAK59484.1|14334612…
B	MZ00041804	0.188734	1.13976	BS	0.503118	0.473987	0.266794	0.141321	0.381	zinc finger protein LSD1 {Oryza sativa (japonica cultivar-group);}
A	MZ00008084	0.358822	1.28238	BS	0.711311	0.55486	0.26668	0.478122	0.625012	NA
B	MZ00020672	0.28247	1.21628	BS	0.305842	0.366493	0.266496	0.213555	0.458448	chitinase {Poa pratensis;}
A	MZ00005264	0.906825	1.87491	BS	0.00121946	0.0250065	0.266484	0.0922588	0.316799	NA
B	MZ00033802	0.0399162	1.02805	BS	0.873411	0.605385	0.266272	0.127125	0.364287	unnamed protein product; ESTs AU082689(E31988),C99378(E10791) correspond to a region of the predicted gene. Similar to Arabidopsis thaliana chromosome 2 BAC clone T06D20; putative C3HC4-type RING zinc finger protein. (U90439) {Oryza sativa (japonica cultivar-group);}
B	MZ00043052	0.15946	1.11687	BS	0.501284	0.47325	0.266187	0.284137	0.514931	Endoplasmin homolog precursor (GRP94 homolog). {Hordeum vulgare;} ^|^PIR|S33533|S33533 heat shock protein 90 homolog precursor - barley {Hordeum vulgare;} ^|^GB|CAA48143.1|22652|HVGRP94HO GRP94 homologue {Hordeum vulgare;}
A	MZ00006202	2.47857	5.57344	BS	0.0256855	0.100173	0.266146	0.577065	0.664019	putative cell death associated protein {Oryza sativa (japonica cultivar-group);}
B	MZ00038931	0.432796	1.34985	BS	0.256267	0.334986	0.266106	0.281262	0.513047	putative ppf-1 protein {Oryza sativa (japonica cultivar-group);}
A	MZ00029108	1.6224	3.07887	BS	0.00200177	0.0310054	0.266063	0.357418	0.564453	NA
A	MZ00040735	0.201785	1.15012	BS	0.23085	0.317823	0.265924	0.0346256	0.197343	putative heterogeneous nuclear ribonucleoprotein A1 {Oryza sativa (japonica cultivar-group);}
B	MZ00017610	0.609194	1.52541	BS	0.175983	0.273834	0.265712	0.590839	0.670195	putative Protein kinase G11A {Oryza sativa (japonica cultivar-group);} ^|^GB|BAD12918.1|45735885|AP004179 putative Protein kinase G11A {Oryza sativa (japonica cultivar-group);}
B	MZ00048946	0.784256	1.7222	BS	0.0151195	0.0778425	0.265665	0.191963	0.437704	putative ABC transporter family protein {Oryza sativa (japonica cultivar-group);} ^|^GB|BAC22376.1|24414132|AP004398 putative ABC transporter family protein {Oryza sativa (japonica cultivar-group);}
B	MZ00025090	0.566616	1.48105	BS	0.0530407	0.144858	0.265549	0.256691	0.49495	inducible phenylalanine ammonia-lyase {Triticum aestivum;}
A	MZ00000187	0.664993	1.58556	BS	0.000927794	0.0226008	0.265521	0.0279937	0.175807	putative P450 {Oryza sativa (japonica cultivar-group);}
B	MZ00047947	-0.628216	1.54565	ME	0.0397758	0.124851	0.265421	0.171801	0.415621	probable protein kinase - Arabidopsis thaliana {Arabidopsis thaliana;} ^|^GB|CAB82980.1|7340681|ATT7H20 putative protein kinase {Arabidopsis thaliana;}
B	MZ00042819	0.34097	1.26661	BS	0.0203841	0.0887277	0.265345	0.0134872	0.119977	histone H3 - maize {Zea mays;} ^|^PIR|S04099|S04099 histone H3 (variant H3R-21) - rice {Oryza sativa;} ^|^PIR|S06250|S06250 histone H3 [similarity] - Arabidopsis thaliana {Arabidopsis thaliana;} ^|^GB|CAE02924.1|32488365|OSJN00062 OSJNBb0108J11.17 {Oryza sativa (japonica cultivar-group);} ^|^GB|CAA59111.1|886738|ZMHIS3DNA histone 3 {Zea mays;} ^|^GB|AAC24084.1|3249101|T12M4 Match to histone H3 ge…
B	MZ00018258	-0.451429	1.36739	ME	0.0892487	0.189115	0.265331	0.137394	0.375903	NA
B	MZ00038522	0.600015	1.51573	BS	0.0761598	0.174934	0.265184	0.256357	0.494856	putative transcription factor HBP-1a {Oryza sativa (japonica cultivar-group);} ^|^GB|BAD07975.1|41053045|AP004886 putative transcription factor HBP-1a {Oryza sativa (japonica cultivar-group);}
A	MZ00035283	0.401947	1.32129	BS	0.0785086	0.177247	0.265183	0.0835888	0.301844	NA
B	MZ00042817	0.380789	1.30205	BS	0.0976256	0.199142	0.265143	0.0928484	0.317685	histone H3 (clone pH3c-1) - alfalfa {Medicago sativa;} ^|^PIR|A26014|A26014 histone H3 - wheat {Triticum aestivum;} ^|^GB|CAA25451.1|21797|TAHI02 unnamed protein product; H3 histone {Triticum aestivum;} ^|^GB|AAB49545.1|488565|MSU09459 histone H3.1 {Medicago sativa;} ^|^GB|CAA31965.1|19609|MSHIS3C1 unnamed protein product; histone H3 (AA 1-136) {Medicago sativa;} ^|^GB|CAA31964.1|19607|MSHIS311 u…
B	MZ00036877	0.260547	1.19793	BS	0.482156	0.464651	0.265135	0.315127	0.536536	NA
B	MZ00040564	-0.445341	1.36164	ME	0.353932	0.396408	0.265062	0.389334	0.582638	myb-related protein P, short splice form - maize {Zea mays;} ^|^GB|AAA33501.1|168592|MZEPPRA myb-like transcription factor {Zea mays;}
B	MZ00023772	-0.177475	1.1309	ME	0.872272	0.604966	0.264915	0.525071	0.644172	putative small nuclear ribonucleoprotein polypeptide G {Oryza sativa (japonica cultivar-group);}
B	MZ00024044	0.62071	1.53763	BS	0.0249649	0.0987189	0.264882	0.15829	0.399076	putative inorganic pyrophosphatase {Oryza sativa (japonica cultivar-group);}
B	MZ00025179	0.502251	1.41642	BS	0.165727	0.265683	0.264831	0.240006	0.481158	tetratricopeptide repeat-containing protein-like {Oryza sativa (japonica cultivar-group);}
B	MZ00053912	0.341475	1.26705	BS	0.176442	0.274149	0.264825	0.123802	0.359934	NA
A	MZ00004418	0.475618	1.39051	BS	0.0168269	0.0813606	0.264775	0.0414687	0.21636	TGF-beta receptor-interacting protein-like protein {Oryza sativa (japonica cultivar-group);} ^|^GB|AAQ56413.1|34015219|AY360388 putative TGF-beta receptor-interacting protein 1 {Oryza sativa (japonica cultivar-group);} ^|^GB|BAC92643.1|35210527|AP006480 putative TGF-beta receptor-interacting protein {Oryza sativa (japonica cultivar-group);} ^|^GB|BAC92579.1|35215228|AP005693 putative TGF-beta rec…
B	MZ00049175	-0.117169	1.0846	ME	0.850698	0.598296	0.264693	0.207012	0.452311	hypothetical protein {Oryza sativa (japonica cultivar-group);} ^|^GB|BAB63578.1|15289882|AP003224 hypothetical protein similar to Arabidopsis thaliana, F26K10.70 {Oryza sativa (japonica cultivar-group);}
B	MZ00047745	-0.0155293	1.01082	ME	0.97636	0.630579	0.26464	0.106782	0.336682	putative flavonol glucosyltransferase {Oryza sativa (japonica cultivar-group);}
A	MZ00012234	0.51351	1.42752	BS	0.0100495	0.0634355	0.264591	0.0388151	0.209474	OSJNBb0002J11.3 {Oryza sativa (japonica cultivar-group);} ^|^GB|CAE05565.1|32490276|OSJN00283 OSJNBb0116K07.18 {Oryza sativa (japonica cultivar-group);}
A	MZ00021661	0.484195	1.39881	BS	0.0257524	0.100362	0.264577	0.0670045	0.273993	NA
A	MZ00032169	-0.134598	1.09779	ME	0.714685	0.556218	0.26413	0.313789	0.535791	hypothetical protein T25B15.130 - Arabidopsis thaliana {Arabidopsis thaliana;} ^|^GB|AAM14218.1|20259005|AY091279 unknown protein {Arabidopsis thaliana;} ^|^GB|AAM64635.1|21592686|AY087074 unknown {Arabidopsis thaliana;} ^|^GB|AAL36179.1|17380698|AY063823 unknown protein {Arabidopsis thaliana;} ^|^GB|CAC07927.1|10045569|ATT25B15 putative protein {Arabidopsis thaliana;}
A	MZ00008627	0.0740873	1.05269	BS	0.473251	0.460591	0.264093	0.348639	0.558888	NA
B	MZ00027916	0.118755	1.0858	BS	0.596044	0.512006	0.263975	0.0713704	0.282318	hypothetical protein {Oryza sativa (japonica cultivar-group);}
A	MZ00050780	0.54048	1.45446	BS	0.00395183	0.0409425	0.263971	0.0275343	0.173747	OSJNBb0072M01.12 {Oryza sativa (japonica cultivar-group);}
A	MZ00021913	0.501869	1.41605	BS	0.223816	0.313531	0.263862	0.308474	0.533514	NA
B	MZ00035355	0.279433	1.21372	BS	0.100351	0.202201	0.263571	0.0375426	0.205901	nonclathrin coat protein zeta2-COP {Zea mays;}
A	MZ00026442	0.383364	1.30438	BS	0.359033	0.398935	0.26349	0.365511	0.569373	hypothetical protein T29H11.40 - Arabidopsis thaliana {Arabidopsis thaliana;} ^|^GB|CAB41154.1|4678344|ATT29H11 putative protein {Arabidopsis thaliana;}
B	MZ00050097	0.214821	1.16056	BS	0.377424	0.409864	0.263417	0.173174	0.417498	putative DNA-damage-repair/toleration protein DRT102 {Oryza sativa (japonica cultivar-group);}
B	MZ00034754	0.630699	1.54832	BS	0.0950353	0.195507	0.263359	0.328421	0.545368	NA
B	MZ00011932	0.0799752	1.057	BS	0.690096	0.547489	0.263196	0.229726	0.473263	NA
B	MZ00027332	-0.485223	1.3998	ME	0.239335	0.323925	0.26318	0.38511	0.580757	putative heat shock protein, 5''''-partial {Oryza sativa (japonica cultivar-group);}
A	MZ00031193	0.578503	1.4933	BS	0.0215114	0.0908582	0.263144	0.105395	0.334573	cathepsin L-like protease {Helicoverpa armigera;}
B	MZ00036211	0.292707	1.22494	BS	0.214046	0.306227	0.263083	0.105375	0.334573	Hypothetical protein At1g68310. {Arabidopsis thaliana;} ^|^PIR|G96706|G96706 unknown protein, 44053-42626 [imported] - Arabidopsis thaliana {Arabidopsis thaliana;} ^|^GB|AAG52613.1|12325332|AC016447 unknown protein; 44053-42626 {Arabidopsis thaliana;}
A	MZ00044416	0.463747	1.37912	BS	0.116978	0.220949	0.26307	0.209276	0.454642	ARE1-like protein {Oryza sativa (japonica cultivar-group);} ^|^GB|AAP44621.1|31126698|AC137992 putative Vps52 {Oryza sativa (japonica cultivar-group);}
B	MZ00042234	0.115239	1.08315	BS	0.800489	0.583341	0.263065	0.388508	0.582494	putative pyrophosphate-dependent phosphofructo-1-kinase {Oryza sativa (japonica cultivar-group);} ^|^GB|BAA99438.1|9049473|AP002743 putative pyrophosphate-dependent phosphofructo-1-kinase {Oryza sativa (japonica cultivar-group);}
B	MZ00020694	-0.359416	1.28291	ME	0.153667	0.255496	0.263061	0.108037	0.338375	putative serine/threonine-specific protein kinase {Oryza sativa (japonica cultivar-group);} ^|^GB|BAC57713.1|28564782|AP004348 receptor-like protein kinase-like protein {Oryza sativa (japonica cultivar-group);}
A	MZ00029705	0.159599	1.11698	BS	0.793816	0.58128	0.262513	0.851085	0.737275	NA
B	MZ00046211	0.337833	1.26386	BS	0.52775	0.484165	0.262418	0.572629	0.662292	NA
A	MZ00032855	0.273129	1.20843	BS	0.152508	0.254541	0.262279	0.0600362	0.259933	NA
A	MZ00017109	-0.0422052	1.02969	ME	0.78732	0.579884	0.262064	0.217397	0.461383	At1g35220 {Arabidopsis thaliana;} ^|^GB|BAC43035.1|26451885|AK118426 unknown protein {Arabidopsis thaliana;}
B	MZ00049395	0.486166	1.40072	BS	0.0646588	0.15994	0.262034	0.133978	0.372436	putative DNA binding protein {Oryza sativa (japonica cultivar-group);}
A	MZ00046540	0.359705	1.28316	BS	0.0615303	0.156785	0.262017	0.049481	0.236419	auxin response factor 1 {Oryza sativa (japonica cultivar-group);}
B	MZ00038624	0.746691	1.67794	BS	0.569347	0.501617	0.261933	0.728511	0.710842	NA
A	MZ00053187	0.249159	1.18851	BS	0.231076	0.318015	0.261921	0.0852904	0.304965	NA
B	MZ00018941	0.292228	1.22453	BS	0.892905	0.610488	0.261618	0.717818	0.70831	#N/A
B	MZ00020808	0.509194	1.42325	BS	0.0405978	0.126445	0.261584	0.128665	0.365944	At2g39570/F12L6.23 {Arabidopsis thaliana;} ^|^GB|AAK74028.1|15010738|AY045670 At2g39570/F12L6.23 {Arabidopsis thaliana;}
B	MZ00033564	0.319941	1.24828	BS	0.602596	0.513985	0.261528	0.668627	0.696052	NA
B	MZ00038626	-0.42322	1.34092	ME	0.065004	0.160362	0.261446	0.0868003	0.307235	NA
B	MZ00035405	0.178127	1.13141	BS	0.629159	0.524197	0.261446	0.383168	0.580091	NA
A	MZ00052957	0.389194	1.30966	BS	0.204779	0.2981	0.261419	0.213189	0.458253	NA
A	MZ00013344	0.37453	1.29642	BS	0.0837847	0.183356	0.261331	0.0800338	0.295092	Protein transport protein SEC61 gamma subunit. {Oryza sativa;}
B	MZ00018273	-0.315972	1.24485	ME	0.304171	0.365819	0.261296	0.23648	0.479252	NA
A	MZ00000859	0.416677	1.33485	BS	0.143979	0.246906	0.261214	0.188839	0.434088	OSJNBb0002J11.22 {Oryza sativa (japonica cultivar-group);} ^|^GB|CAE04725.1|32489522|OSJN00169 OSJNBa0043L24.13 {Oryza sativa (japonica cultivar-group);}
B	MZ00053789	-0.159364	1.11679	ME	0.645983	0.53158	0.26078	0.221074	0.465215	OSJNBb0005B05.14 {Oryza sativa (japonica cultivar-group);}
B	MZ00002004	0.0386017	1.02712	BS	0.794808	0.581618	0.26066	0.0662848	0.272915	unknown protein {Oryza sativa (japonica cultivar-group);}
B	MZ00003434	0.296206	1.22791	BS	0.16234	0.263166	0.260653	0.0901472	0.313998	NA
A	MZ00050620	0.188597	1.13966	BS	0.945462	0.623207	0.260409	0.31015	0.534193	contains ESTs D40040(S1765),AU161624(S1765) similar to Arabidopsis thaliana chromosome 2, At2g39370 unknown protein {Oryza sativa (japonica cultivar-group);}
A	MZ00047001	0.549124	1.4632	BS	0.0263208	0.101491	0.260369	0.121963	0.357916	unknown protein {Arabidopsis thaliana;} ^|^GB|AAL24099.1|16604613|AY059751 unknown protein {Arabidopsis thaliana;}
B	MZ00021261	0.0385712	1.0271	BS	0.719396	0.557652	0.260121	0.0386831	0.209278	putative zinc finger protein {Oryza sativa (japonica cultivar-group);}
A	MZ00000907	0.318244	1.24681	BS	0.134932	0.238901	0.260085	0.088968	0.312244	NA
A	MZ00010210	0.317069	1.2458	BS	0.205185	0.298386	0.260002	0.124621	0.361373	NA
B	MZ00037576	0.993667	1.99124	BS	0.0105036	0.0645797	0.259918	0.2601	0.497039	NA
B	MZ00050113	-0.0271443	1.01899	ME	0.99386	0.634344	0.259848	0.0831577	0.301241	unknown protein {Oryza sativa (japonica cultivar-group);} ^|^GB|BAD19380.1|47497340|AP004153 unknown protein {Oryza sativa (japonica cultivar-group);}
A	MZ00040654	-0.564129	1.47849	ME	0.146649	0.249225	0.259691	0.297386	0.526366	glutathione S-transferase GST 25 {Zea mays;}
B	MZ00036078	0.12026	1.08693	BS	0.540467	0.489561	0.259541	0.0581273	0.256535	NA
A	MZ00050423	-0.102942	1.07396	ME	0.704477	0.552538	0.259304	0.179014	0.424102	OSJNBa0084N21.21 {Oryza sativa (japonica cultivar-group);} ^|^GB|CAE05298.2|32492413|OSJN00267 OSJNBa0084N21.16 {Oryza sativa (japonica cultivar-group);} ^|^GB|CAE05014.1|32489984|OSJN00245 OSJNBa0044M19.1 {Oryza sativa (japonica cultivar-group);}
B	MZ00023601	0.0868035	1.06201	BS	0.699364	0.550906	0.259302	0.164493	0.406179	OSJNBa0043A12.6 {Oryza sativa (japonica cultivar-group);}
A	MZ00013038	0.418038	1.33611	BS	0.062755	0.158393	0.259	0.113171	0.345634	hypothetical protein 3 - maize transposon Mu1 {Zea mays;} ^|^GB|CAA25431.1|22498|ZMTEMU1 unnamed protein product; URF3 {Zea mays;}
B	MZ00055110	0.145607	1.1062	BS	0.613707	0.518145	0.258732	0.30153	0.529151	putative lipase homolog {Oryza sativa (japonica cultivar-group);} ^|^GB|BAB39241.1|13365803|AP002869 putative lipase homolog {Oryza sativa (japonica cultivar-group);}
B	MZ00016166	-0.0379928	1.02668	ME	0.91155	0.614983	0.258659	0.107249	0.337504	NA
A	MZ00031906	0.399149	1.31873	BS	0.309818	0.369177	0.258524	0.362811	0.568064	contains EST AU070677(R10059) unknown protein {Oryza sativa (japonica cultivar-group);}
B	MZ00042518	-0.306269	1.23651	ME	0.360328	0.399463	0.258282	0.24195	0.483075	putative senescence-associated protein {Oryza sativa (japonica cultivar-group);} ^|^GB|BAD07813.1|41052901|AP004187 putative senescence-associated protein {Oryza sativa (japonica cultivar-group);}
A	MZ00051612	0.209708	1.15645	BS	0.721424	0.55831	0.258249	0.453539	0.613983	OSJNBa0063C18.1 {Oryza sativa (japonica cultivar-group);}
B	MZ00002751	0.394894	1.31485	BS	0.148843	0.251274	0.258191	0.135507	0.374821	hypothetical protein {Oryza sativa (japonica cultivar-group);} ^|^GB|AAG46113.1|12039325|AC073166 hypothetical protein {Oryza sativa (japonica cultivar-group);}
A	MZ00047974	-0.121896	1.08816	ME	0.71736	0.556866	0.258132	0.366834	0.570181	unknown protein {Oryza sativa (japonica cultivar-group);}
A	MZ00036453	0.334427	1.26088	BS	0.490097	0.467913	0.257979	0.298601	0.527247	Actin-depolymerizing factor 3 (ADF 3) (ZmABP3) (ZmADF3). {Zea mays;} ^|^PIR|T02914|T02914 actin-depolymerizing factor 3 - maize {Zea mays;} ^|^GB|CAA66311.1|1419370|ZMABP3 actin depolymerizing factor {Zea mays;}
B	MZ00032533	-0.506011	1.42012	ME	0.379371	0.410869	0.257939	0.506894	0.635628	DnaJ-like protein {Nicotiana tabacum;}
B	MZ00041888	0.162294	1.11907	BS	0.364762	0.40211	0.257904	0.363464	0.56821	Coproporphyrinogen III oxidase, chloroplast precursor (EC 1.3.3.3)(Coproporphyrinogenase) (Coprogen oxidase). {Nicotiana tabacum;} ^|^PIR|T02929|T02929 coproporphyrinogen oxidase (EC 1.3.3.3) precursor, chloroplast - common tobacco {Nicotiana tabacum;} ^|^GB|CAA58038.1|1213067|NTCIIIO coproporphyrinogen oxidase {Nicotiana tabacum;}
A	MZ00036797	0.552526	1.46665	BS	0.219486	0.310421	0.25789	0.379091	0.57788	NA
A	MZ00014991	0.597114	1.51269	BS	0.0511836	0.142715	0.257863	0.203005	0.447995	putative RNA polymerase III {Oryza sativa (japonica cultivar-group);}
B	MZ00042901	0.850457	1.80307	BS	0.0127423	0.0715809	0.257834	0.21095	0.456448	unknown {Zea mays;} ^|^GB|AAN40686.1|23955914|AF548024 translationally controlled tumor protein-like protein {Zea mays;}
[truncated: 14,061 more rows]
