# Supplementary material for: A multi-treatment experimental system to examine photosynthetic differentiation in the maize leaf
Source: BMC Genomics. 2007 Jan 9;8:12. doi: 10.1186/1471-2164-8-12 (PMC1790712; doi:10.1186/1471-2164-8-12)
Supplement: Additional file 3 — Estimates of (v1-v2) under simple model and annotation for features passing data-filtering. Feature list spreadsheet. (v1-v2) estimate of the log normalised difference between B (v1) and M (v2) expression derived from the simple model described in the text without stress term. FOLD is the degree of enrichment as calculated by back-transformation of the (v1-v2) estimate under simple model or stress model as labeled. [file 1471-2164-8-12-S3.xls]

## Sheet: SupTable3
Additional file 3. Estimates of (v1-v2) under the simple model and annotation for features passing data-filtering
A multi-treatment experimental system to examine photosynthetic differentiation in the maize leaf
Sawers RJH, Liu P, Anufrikova K, Sun Q, Hwang JTG and Brutnell TP.
			FOLD	FOLD
Slide	Feature	(V1-V2)^	Simple Model	Stress Model	p-Value	q-Value	Annotation
A	MZ00052470	4.41457	21.3264	12.0684	8.41937e-07	0.000177635	RbcS
A	MZ00010515	4.26207	19.1872	11.2159	1.45283e-06	0.000221293	NA
A	MZ00040009	4.16394	17.9254	7.49507	6.16095e-07	0.000174417	RbcS
A	MZ00035150	4.14522	17.6944	7.21289	1.77157e-05	0.000710183	NA
B	MZ00036314	4.0927	17.0618	12.1588	1.32873e-06	0.000221161	NADP-dependent malic enzyme, chloroplast precursor (EC 1.1.1.40)(NADP-ME). {Zea mays;} ^|^PIR|A34482|DEZMMX malate dehydrogenase (oxaloacetate-decarboxylating) (NADP) (EC 1.1.1.40) precursor, chloroplast - maize {Zea mays;} ^|^GB|AAA33487.1|168528|MZENDMEX NADP-dependent malic enzyme (EC 1.1.1.40) {Zea mays;}
A	MZ00052440	3.90778	15.0092	7.62523	1.82559e-06	0.000249269	NA
B	MZ00043077	3.8044	13.9713	16.0095	3.53434e-07	0.00013877	NA
A	MZ00016976	3.64387	12.5001	16.4035	7.08673e-05	0.00155012	SBP-domain protein 5 {Zea mays;}
B	MZ00044040	3.43033	10.7803	7.72905	3.79201e-07	0.00013877	ferredoxin [2Fe-2S] 2 - maize {Zea mays;} ^|^GB|BAA32348.1|3417455|AB016810 ferredoxin {Zea mays;}
A	MZ00039741	3.40556	10.5969	5.39687	1.46158e-06	0.000221293	contains EST AU070442(S15668) unknown protein {Oryza sativa (japonica cultivar-group);} ^|^GB|BAB92626.1|20804947|AP003416 contains EST AU070442(S15668) unknown protein {Oryza sativa (japonica cultivar-group);}
B	MZ00042896	3.35358	10.2218	6.84165	5.00186e-07	0.000162372	NA
B	MZ00025870	3.32259	10.0046	59.8552	0.00464897	0.0170066	IDS3 {Hordeum vulgare subsp. vulgare;}
B	MZ00043063	3.28197	9.7268	4.57054	5.01923e-05	0.00128162	NA
B	MZ00009298	3.24124	9.45609	6.65071	1.01738e-06	0.000193593	NA
B	MZ00039241	3.22372	9.34193	6.49895	2.72797e-05	0.000895295	rubisco small subunit {Zea mays;}
B	MZ00042895	3.2212	9.3256	6.55307	2.52588e-06	0.000291061	metallothionein type2 {Hordeum vulgare subsp. vulgare;}
A	MZ00037845	3.11922	8.68917	5.83732	3.01294e-07	0.000137491	ORF_ID:tll1126 probable sodium-dependent transporter {Thermosynechococcus elongatus BP-1;}
B	MZ00043367	3.11332	8.65369	3.80594	3.44652e-06	0.000355353	putative transketolase {Oryza sativa (japonica cultivar-group);} ^|^GB|AAO33154.1|28190676|AF488413 putative transketolase {Oryza sativa (japonica cultivar-group);}
B	MZ00039308	3.09841	8.56475	6.49814	2.01855e-07	0.000129592	type 2 metallothionein-like protein {Typha latifolia;}
A	MZ00050797	3.0194	8.10828	6.13453	4.09419e-06	0.0003819	beta-D-glucosidase (EC 3.2.1.-) glu2 precursor - maize {Zea mays;} ^|^GB|AAD09850.1|1206013|ZMU44087 beta-D-glucosidase precursor {Zea mays;}
B	MZ00013742	3.01801	8.10048	7.43261	0.000730572	0.00572226	Fructose-bisphosphate aldolase, chloroplast precursor (EC 4.1.2.13)(ALDP). {Oryza sativa;} ^|^PIR|T03679|T03679 probable fructose-bisphosphate aldolase (EC 4.1.2.13) precursor, chloroplast - rice {Oryza sativa;} ^|^GB|BAA02730.1|218155|RICCHLALD chloroplastic aldolase {Oryza sativa;}
A	MZ00039751	2.96904	7.83016	5.39222	1.8304e-06	0.000249269	metallothionein {Triticum aestivum;}
A	MZ00035916	-2.89966	7.46249	1.97917	0.000179974	0.00267366	molecular chaperone Hsp90-1 {Lycopersicon esculentum;}
A	MZ00009999	2.89578	7.44245	4.70405	8.58109e-06	0.000517633	metallothionein-like protein {Typha latifolia;}
A	MZ00051407	2.89578	7.44244	8.5704	6.77355e-06	0.000468068	putative basic-helix-loop-helix (bHLH)transcription factor {Oryza sativa (japonica cultivar-group);} ^|^GB|BAD09301.1|42408163|AP004213 putative basic-helix-loop-helix (bHLH)transcription factor {Oryza sativa (japonica cultivar-group);}
B	MZ00043812	2.87926	7.35774	3.98734	4.60217e-05	0.00121482	Ribulose bisphosphate carboxylase/oxygenase activase, chloroplastprecursor (RuBisCO activase) (RA). {Zea mays;} ^|^GB|AAC97932.3|19855034|AF084478 ribulose-1,5-bisphosphate carboxylase/oxygenase activase precursor {Zea mays;}
A	MZ00035079	2.85242	7.22209	3.87923	9.07697e-05	0.00177256	Ribulose bisphosphate carboxylase small chain, chloroplast precursor(EC 4.1.1.39) (RuBisCO small subunit). {Zea mays;} ^|^PIR|S00534|RKZMS ribulose-bisphosphate carboxylase (EC 4.1.1.39) small chain precursor - maize {Zea mays;} ^|^GB|CAA29784.1|22474|ZMRUBSSU ribulose-1,5-bisphosphate carboxylase (RuBPC) precursor {Zea mays;} ^|^GB|BAA00120.1|217964|MZEPCSSU ribulose 1,5-bisphosphate carboxylase…
A	MZ00009942	2.8401	7.16071	3.91558	6.45404e-07	0.000174417	contains ESTs C23613(S14085),AU032777(S14085) similar to Arabidopsis thaliana chromosome 5, K15I22.11 unknown protein {Oryza sativa (japonica cultivar-group);} ^|^GB|BAA94239.1|7523511|AP001633 unnamed protein product; ESTs AU032777(S14085),C23613(S14085) correspond to a region of the predicted gene. Similar to Arabidopsis thaliana chromosome II sequence from clones T22O13, F12K2; putative lipase…
A	MZ00050757	2.79966	6.96278	4.08283	2.72814e-05	0.000895295	hypothetical protein {Oryza sativa (japonica cultivar-group);} ^|^GB|BAC65001.1|28812133|AP004461 hypothetical protein {Oryza sativa (japonica cultivar-group);}
B	MZ00039306	2.77978	6.86748	4.91894	1.05203e-07	0.000106238	metallothionein-like protein {Typha latifolia;}
B	MZ00039159	2.76091	6.77824	5.21878	1.35302e-07	0.000106238	putative MtN3-like protein {Dianthus caryophyllus;}
B	MZ00022247	2.74821	6.71882	47.7017	0.0135014	0.0328705	F9L1.31 protein - Arabidopsis thaliana {Arabidopsis thaliana;} ^|^GB|AAR20494.1|38426898|AY378101 transcription factor wax inducer 1 {Arabidopsis thaliana;} ^|^GB|AAD39664.1|5103834|F9L1 Similar to gb|AB008104 ethylene responsive element binding factor 2 from Arabidopsis thaliana and contains an PF|00847 AP2 domain. EST gb|AA728476 comes from this gene. {Arabidopsis thaliana;} ^|^GB|AAO63284.1|28…
B	MZ00016062	2.73065	6.63753	5.11783	2.50317e-05	0.000860925	contains EST AU078264(S21150) unknown protein {Oryza sativa (japonica cultivar-group);} ^|^GB|BAB19776.1|11967921|AP002881 contains EST AU078264(S21150) unknown protein {Oryza sativa (japonica cultivar-group);}
B	MZ00039106	2.70815	6.53485	5.67541	4.75339e-05	0.00124359	NA
A	MZ00035277	2.70464	6.51894	6.12792	1.00045e-07	0.000106238	Glycosyltransferase QUASIMODO1 (EC 2.4.1.-). {Arabidopsis thaliana;} ^|^GB|AAQ56836.1|34098907|BT010393 At3g25140 {Arabidopsis thaliana;} ^|^GB|AAM20426.1|20466217|AY099574 glycosyl transferase, putative {Arabidopsis thaliana;} ^|^GB|BAB02072.1|9294170|AB026647 unnamed protein product; emb|CAB71043.1 gene_id:MJL12.8 similar to unknown protein {Arabidopsis thaliana;}
B	MZ00027976	2.7025	6.5093	3.12001	1.04877e-05	0.000567855	plastidic general dicarboxylate transporter {Zea mays;}
A	MZ00000354	-2.70002	6.49809	1.10967	0.00176738	0.00937188	dnaK-type molecular chaperone hsp70 - rice (fragment) {Oryza sativa;}
B	MZ00042781	-2.68209	6.41785	1.38484	0.00150571	0.00845837	Heat shock cognate 70 kDa protein. {Petunia x hybrida;} ^|^PIR|S03250|S03250 dnaK-type molecular chaperone hsp70 (clone pMON9743) - garden petunia {Petunia x hybrida;} ^|^GB|CAA30018.1|20557|PHHSP70G heat shock protein 70 {Petunia x hybrida;}
A	MZ00051174	2.67304	6.3777	3.69156	3.05941e-07	0.000137491	At1g62830/F23N19_19 {Arabidopsis thaliana;} ^|^GB|AAL67101.1|18377829|AY074561 At1g62830/F23N19_19 {Arabidopsis thaliana;}
B	MZ00039243	2.65678	6.30622	4.42545	2.88012e-05	0.000912838	NADP-malic enzyme {Zea mays;}
B	MZ00014717	2.64168	6.24058	4.03428	2.7656e-05	0.000896414	phosphoribulokinase precursor {Oryza sativa (japonica cultivar-group);} ^|^GB|AAN17353.1|23305934|AF543191 phosphoribulokinase precursor {Oryza sativa;} ^|^GB|AAM94337.2|23198434|AF529237 phosphoribulokinase precursor {Oryza sativa (indica cultivar-group);}
B	MZ00042815	2.63398	6.20735	5.73675	1.18255e-07	0.000106238	Metallothionein-like protein type 2. {Oryza sativa;} ^|^PIR|T03727|T03727 metallothionein-like protein - rice {Oryza sativa;} ^|^GB|AAC49627.1|1815628|OSU43530 metallothionein-like type 2 {Oryza sativa;} ^|^GB|BAA14038.1|1752831|D89931 metallothionein-like protein {Oryza sativa;} ^|^GB|BAB44010.1|13872903|AP002540 metallothionein-like protein {Oryza sativa (japonica cultivar-group);}
B	MZ00042662	2.62898	6.18586	8.2028	0.000217363	0.00299184	bundle sheath cell specific protein 1 {Zea mays;}
B	MZ00048572	2.62175	6.15496	2.92332	1.51819e-05	0.000662925	hypothetical protein F14F18.10 - Arabidopsis thaliana {Arabidopsis thaliana;} ^|^GB|CAB87657.1|7573351|ATF14F18 putative protein {Arabidopsis thaliana;}
B	MZ00034150	2.60125	6.06813	3.32236	4.08293e-06	0.0003819	beta-glucosidase, root meristem (EC 3.2.1.-) precursor - maize {Zea mays;} ^|^GB|CAA52293.1|435313|ZMBDG beta-glucosidase {Zea mays;}
A	MZ00024632	-2.59872	6.05749	6.5623	0.00030178	0.00350441	putative permease {Oryza sativa (japonica cultivar-group);}
A	MZ00052292	2.59325	6.03455	17.1192	0.000286467	0.00340579	NA
A	MZ00039716	2.57908	5.97558	3.91333	1.16382e-07	0.000106238	metallothionein-like protein {Typha latifolia;}
B	MZ00039258	2.57714	5.96755	4.77123	1.78569e-05	0.000710183	probable beta-glucosidase (EC 3.2.1.-) - sorghum {Sorghum bicolor;} ^|^GB|AAC49177.1|1127575|SBU33817 dhurrinase {Sorghum bicolor;}
A	MZ00040677	2.55356	5.87079	3.21918	1.32013e-05	0.000631138	putative gag-pol precursor {Zea mays;} ^|^GB|AAL66751.1|18254410|AF464738 putative gag-pol precursor {Zea mays;}
A	MZ00044329	2.54989	5.85589	3.36094	7.73037e-06	0.00050716	putative glycine decarboxylase subunit {Oryza sativa (japonica cultivar-group);} ^|^GB|AAK39594.1|13786469|AC025296 putative glycine decarboxylase subunit {Oryza sativa (japonica cultivar-group);}
B	MZ00042804	2.53629	5.80093	4.95402	1.2388e-06	0.000210083	metallothionein-like protein class II {Fagus sylvatica;}
A	MZ00011377	2.52498	5.75564	6.85789	8.62734e-05	0.00172479	NA
B	MZ00039312	2.51181	5.70335	4.81099	2.20472e-06	0.000279101	metallothionein-like protein {Typha latifolia;}
A	MZ00004342	2.49491	5.63695	2.61994	1.26347e-05	0.000623963	NA
B	MZ00039407	2.48775	5.60902	4.33785	1.20923e-07	0.000106238	#N/A
B	MZ00054717	2.48433	5.59574	4.04149	2.27135e-07	0.000130307	NADP malic enzyme {Oryza sativa (japonica cultivar-group);}
B	MZ00047661	2.45693	5.49048	4.11627	2.46462e-07	0.000130307	NA
A	MZ00039699	2.45142	5.46956	4.07435	1.52649e-06	0.000221293	metallothionein-like protein {Typha latifolia;}
A	MZ00015105	2.38568	5.22592	3.77454	7.7564e-05	0.00161377	indole synthase {Zea mays;} ^|^GB|AAP33667.1|30720304|AY254103 indole synthase {Zea mays;}
B	MZ00042000	-2.37924	5.20262	1.60033	0.00678594	0.0216592	At5g04080 {Arabidopsis thaliana;} ^|^GB|AAR24695.1|38603900|BT010917 At5g04080 {Arabidopsis thaliana;}
A	MZ00011548	2.3672	5.15938	2.46548	2.29989e-05	0.000823567	NA
A	MZ00037745	2.36381	5.14727	3.47621	0.00044124	0.00429674	bundle sheath cell specific protein 1 {Zea mays;}
A	MZ00035926	2.35751	5.12484	3.35402	8.69591e-07	0.000177635	serine/threonine protein kinase {Pisum sativum;}
A	MZ00053297	2.35287	5.10841	3.10005	5.05674e-06	0.000428776	NA
B	MZ00039424	2.35209	5.10562	4.73406	2.29758e-06	0.000280733	metallothionein-like protein class II {Fagus sylvatica;}
A	MZ00009997	2.34621	5.08487	4.81193	4.79209e-08	0.000106238	NA
B	MZ00039334	2.34035	5.06425	3.40304	6.08274e-05	0.00142097	metallothionein-like protein {Typha latifolia;}
B	MZ00035594	2.33487	5.04506	4.3781	1.52965e-05	0.000662925	non-photosynthetic NADP-malic enzyme {Zea mays;}
A	MZ00041463	-2.33052	5.02988	1.11814	0.00354945	0.0143061	putative glutathione peroxidase {Zea mays;}
B	MZ00015888	2.32995	5.02786	2.45477	2.24488e-05	0.000816886	light-harvesting complex protein [imported] - Arabidopsis thaliana {Arabidopsis thaliana;} ^|^GB|AAL90924.1|19699116|AY090263 At1g45474/F2G19.4 {Arabidopsis thaliana;} ^|^GB|AAL32974.1|17063199|AY062097 At1g45474/F2G19.4 {Arabidopsis thaliana;} ^|^GB|AAG50618.1|12321000|AC083835 light-harvesting complex protein {Arabidopsis thaliana;}
B	MZ00030415	2.30426	4.93914	2.85919	0.000933131	0.00655294	At5g12470 {Arabidopsis thaliana;} ^|^GB|AAO00814.1|27311697|BT002454 putative protein {Arabidopsis thaliana;} ^|^GB|AAM45049.1|21281149|AY114001 unknown protein {Arabidopsis thaliana;} ^|^GB|AAM14079.1|20268752|AY091130 unknown protein {Arabidopsis thaliana;} ^|^GB|CAC42908.1|14586377|ATT2L20 putative protein {Arabidopsis thaliana;}
A	MZ00051454	2.30038	4.92586	1.06751	0.00111816	0.00722988	hypothetical protein T13J8.190 - Arabidopsis thaliana {Arabidopsis thaliana;} ^|^GB|CAB36777.1|4455367|ATT13J8 putative protein {Arabidopsis thaliana;} ^|^GB|CAB79610.1|7269662|ATCHRIV68 putative protein {Arabidopsis thaliana;}
B	MZ00003028	2.27323	4.83403	2.90355	2.47262e-06	0.000288624	hypothetical protein similar to putative Na+/H+antiporter {Oryza sativa (japonica cultivar-group);}
A	MZ00038036	-2.2594	4.78793	1.72966	0.000850738	0.00622123	Heat shock cognate 70 kDa protein. {Petunia x hybrida;} ^|^PIR|S03250|S03250 dnaK-type molecular chaperone hsp70 (clone pMON9743) - garden petunia {Petunia x hybrida;} ^|^GB|CAA30018.1|20557|PHHSP70G heat shock protein 70 {Petunia x hybrida;}
A	MZ00029716	2.25175	4.76261	3.79855	0.000321536	0.00359451	peroxidase {Cenchrus ciliaris;}
B	MZ00043093	2.2509	4.75981	2.40068	0.000176978	0.00265115	contains EST AU070442(S15668) unknown protein {Oryza sativa (japonica cultivar-group);} ^|^GB|BAB92626.1|20804947|AP003416 contains EST AU070442(S15668) unknown protein {Oryza sativa (japonica cultivar-group);}
B	MZ00024109	2.24839	4.75153	3.70875	7.21822e-05	0.0015614	NA
A	MZ00047501	2.24451	4.73878	2.07311	0.000839057	0.00618155	Putative calmodulin-like protein {Oryza sativa;}
A	MZ00007357	-2.23527	4.7085	6.94768	9.51981e-06	0.000548491	putative protein kinase {Oryza sativa (japonica cultivar-group);}
B	MZ00039313	2.2277	4.68388	3.66479	7.40478e-05	0.00157335	metallothionein-like protein class II {Fagus sylvatica;}
A	MZ00011148	2.22691	4.68129	3.8949	4.16399e-06	0.0003819	NA
A	MZ00039683	2.22429	4.6728	3.96635	8.08118e-06	0.000511507	metallothionein-like protein {Typha latifolia;}
A	MZ00040123	-2.22422	4.67259	1.33975	0.00167476	0.00907606	molecular chaperone Hsp90-1 {Lycopersicon esculentum;}
A	MZ00014063	2.20663	4.61597	2.35873	5.77166e-05	0.00138043	NA
B	MZ00039183	2.20443	4.60892	4.56061	0.000220183	0.00300251	beta-D-glucosidase (EC 3.2.1.-) glu2 precursor - maize {Zea mays;} ^|^GB|AAD09850.1|1206013|ZMU44087 beta-D-glucosidase precursor {Zea mays;}
B	MZ00033617	2.18709	4.55385	2.89972	8.13714e-07	0.000177635	nucleoid DNA-binding protein cnd41-like protein {Oryza sativa (japonica cultivar-group);}
B	MZ00039146	-2.17863	4.52724	1.04846	0.00248829	0.0114868	Heat shock protein 82. {Oryza sativa;} ^|^PIR|S25541|S25541 heat shock protein 82 - rice (strain Taichung Native One) {Oryza sativa;} ^|^GB|BAD08897.1|42407751|AP003892 heat shock protein 82 {Oryza sativa (japonica cultivar-group);} ^|^GB|BAD08818.1|42407357|AP003873 heat shock protein 82 {Oryza sativa (japonica cultivar-group);} ^|^GB|CAA77978.1|20256|OSHSP82A heat shock protein 82 (HSP82) {Oryz…
A	MZ00000926	2.17345	4.51102	3.35036	1.98906e-05	0.000754336	NA
A	MZ00041040	2.16556	4.48642	2.29433	0.000528847	0.00474852	phosphoenolpyruvate carboxykinase {Panicum maximum;}
B	MZ00040587	-2.15641	4.45805	1.0161	0.00386632	0.0151029	dnaK-type molecular chaperone (clone pMON9508) - maize (fragment) {Zea mays;} ^|^GB|CAA27340.1|22345|ZMHSP70I unnamed protein product; hsp 70 (aa 1-70) (481 is 1st base in codon) {Zea mays;}
A	MZ00006526	-2.15527	4.45454	8.07729	0.000302836	0.00350837	NA
B	MZ00042811	2.1488	4.4346	4.47314	4.25976e-05	0.00116374	type 2 metallothionein-like protein {Typha latifolia;}
B	MZ00049490	2.14441	4.4211	3.85157	4.02335e-08	0.000106238	chitinase-B {Sorghum halepense;}
B	MZ00030468	2.13394	4.38913	3.38673	1.37053e-05	0.000644197	hypothetical protein {Oryza sativa (japonica cultivar-group);}
B	MZ00042783	2.12158	4.35171	3.52689	5.11979e-06	0.000430065	OSJNBa0073E02.11 {Oryza sativa (japonica cultivar-group);}
A	MZ00029226	2.12061	4.34879	2.31811	1.91e-05	0.000736789	2Fe-2S iron-sulfur cluster protein-like {Oryza sativa (japonica cultivar-group);}
B	MZ00049659	2.11247	4.32431	1.2935	0.00424554	0.0159929	putative hexose transporter {Oryza sativa (japonica cultivar-group);}
B	MZ00040558	-2.10889	4.3136	1.02765	0.00620977	0.020304	heat shock protein 17.2 - maize {Zea mays;} ^|^GB|CAA46641.1|22335|ZMHSP172 heat shock protein 17.2 {Zea mays;}
B	MZ00032427	2.09715	4.27862	3.58928	1.53413e-05	0.000662925	Beta-fructofuranosidase, cell wall isozyme precursor (EC 3.2.1.26)(Sucrose-6-phosphate hydrolase) (Invertase). {Zea mays;} ^|^PIR|T02096|T02096 probable beta-fructofuranosidase (EC 3.2.1.26) - maize {Zea mays;} ^|^GB|AAA64487.1|736359|ZMU17695 invertase {Zea mays;}
B	MZ00042814	2.09381	4.26873	3.82654	5.88911e-05	0.00140197	metallothionein {Triticum aestivum;}
A	MZ00008592	2.09299	4.26633	2.81146	6.49154e-06	0.000468068	putative transketolase {Oryza sativa (japonica cultivar-group);} ^|^GB|AAO33154.1|28190676|AF488413 putative transketolase {Oryza sativa (japonica cultivar-group);}
B	MZ00024241	2.08873	4.25372	2.42459	0.000367458	0.00385383	ribulose-5-phosphate-3-epimerase {Oryza sativa (japonica cultivar-group);}
B	MZ00042816	2.08594	4.24552	3.97852	4.55245e-06	0.000412187	metallothionein-like protein {Typha latifolia;}
A	MZ00034301	-2.07487	4.21307	1.62607	0.00187775	0.00972197	heat shock protein 90 {Oryza sativa (japonica cultivar-group);}
B	MZ00039257	2.0733	4.20848	2.93768	3.67797e-07	0.00013877	MDR-like ABC transporter {Oryza sativa (japonica cultivar-group);} ^|^GB|BAA96612.1|8468012|AP002482 unnamed protein product; Similar to Arabidopsis thaliana chromosome 2, BAC F14M4 ; putative ABC transporter (AC004411) {Oryza sativa (japonica cultivar-group);}
B	MZ00015412	-2.07168	4.20376	2.05583	0.00301486	0.0129221	contains EST AU162961(S13747) unknown protein {Oryza sativa (japonica cultivar-group);} ^|^GB|BAC06256.1|21952841|AP003316 contains EST AU162961(S13747) unknown protein {Oryza sativa (japonica cultivar-group);}
B	MZ00048452	2.06628	4.18807	3.24526	8.64114e-07	0.000177635	Similar to hexose carrier protein HEX6 &RCCHCP_1 (Q07423) {Oryza sativa (japonica cultivar-group);}
A	MZ00015039	2.05771	4.16325	3.29256	4.08718e-06	0.0003819	putative ribose-5-phosphate isomerase {Oryza sativa (japonica cultivar-group);}
A	MZ00009836	2.0548	4.15485	3.2933	8.47036e-06	0.000517496	NA
A	MZ00023546	2.05095	4.14378	1.36799	0.000410223	0.00411874	chlorophyll a/b binding protein {Oryza sativa;}
A	MZ00040960	2.04112	4.11565	3.31429	1.02303e-05	0.000560673	Beta-glucosidase, chloroplast precursor (EC 3.2.1.21) (Gentiobiase)(Cellobiase) (Beta-D-glucoside glucohydrolase). {Zea mays;} ^|^GB|AAB03266.1|1399390|ZMU44773 beta-D-glucosidase {Zea mays;} ^|^GB|AAD10503.1|4096602|ZMU33816 beta-D-glucosidase {Zea mays;} ^|^GB|AAA65946.1|799377|ZMU25157 beta-D-glucosidase {Zea mays;}
A	MZ00040980	-2.03988	4.1121	1.0308	0.00467287	0.0170732	dnaK-type molecular chaperone hsp70 - rice (fragment) {Oryza sativa;}
A	MZ00029055	2.03723	4.10457	1.98155	9.63999e-05	0.00184146	NA
B	MZ00023691	2.02875	4.0805	3.71736	0.00153844	0.00856727	rubisco small subunit {Zea mays;}
A	MZ00001275	-2.02776	4.0777	4.51544	2.13492e-05	0.000792924	putative ubiquitin-activating enzyme {Oryza sativa (japonica cultivar-group);}
B	MZ00040397	2.02657	4.07434	3.75329	1.30619e-05	0.000631138	NA
A	MZ00028728	2.0227	4.06343	2.59216	0.000179801	0.00267366	nicotianamine synthase 3 {Zea mays;}
A	MZ00036574	-2.01886	4.05262	1.10907	0.00104193	0.00695347	dnaK-type molecular chaperone hsp70.4 - maize (fragment) {Zea mays;} ^|^GB|CAA55183.1|498773|ZMHSP704 heat shock protein 70 kDa {Zea mays;}
A	MZ00039692	2.00553	4.01535	5.2255	0.000512843	0.00467891	contains ESTs AU064280(E20455),AU082983(E20455) unknown protein {Oryza sativa (japonica cultivar-group);}
A	MZ00029413	2.00182	4.00505	2.13907	5.4495e-05	0.00132984	NA
A	MZ00051449	1.99916	3.99768	2.71796	2.16553e-05	0.000800983	ribulose-1,5-bisphosphate carboxylase/oxygenase activase 2 {Gossypium hirsutum;}
A	MZ00045241	1.99517	3.98663	4.89377	0.000320772	0.00359043	NA
B	MZ00036114	-1.97985	3.94452	4.34326	8.49424e-07	0.000177635	polyprotein {Sugarcane mosaic virus;}
B	MZ00042885	1.97933	3.94309	3.03211	7.12641e-05	0.00155467	putative 60S ribosomal protein L37a {Oryza sativa (japonica cultivar-group);}
B	MZ00027062	1.9664	3.90791	2.65315	1.97205e-06	0.00026066	unknown protein {Oryza sativa (japonica cultivar-group);}
A	MZ00031013	-1.96529	3.9049	3.07676	5.88089e-06	0.000459392	putative ABC transporter protein {Oryza sativa (japonica cultivar-group);}
B	MZ00025202	1.96207	3.8962	3.18622	5.91279e-06	0.000459392	unknown protein {Oryza sativa (japonica cultivar-group);}
A	MZ00038325	1.96037	3.89162	3.5128	2.37379e-06	0.000280733	NA
B	MZ00043302	-1.95242	3.87024	4.62792	6.17655e-05	0.00142794	probable carbonate dehydratase (EC 4.2.1.1) - maize {Zea mays;} ^|^GB|AAA86945.1|606815|ZMU08403 carbonic anhydrase {Zea mays;}
B	MZ00043862	1.94094	3.83956	3.1771	0.00367543	0.0146374	bundle sheath cell specific protein 1 {Zea mays;}
B	MZ00037028	1.93682	3.82861	4.38551	0.00680019	0.0216893	NA
B	MZ00037253	-1.93648	3.8277	1.2323	0.0105293	0.0282839	subtilisin/chymotrypsin inhibitor - maize {Zea mays;} ^|^GB|CAA57677.1|559538|ZMPIS7 substilin {Zea mays;} ^|^GB|CAA55588.1|475253|ZMMPI proteinase inhibitor {Zea mays;} ^|^GB|CAA49593.1|475922|ZMCIMS proteinase inhibitor {Zea mays;}
A	MZ00009958	1.93151	3.81453	3.67302	0.012015	0.0305061	NA
B	MZ00028466	1.92722	3.80323	3.02461	0.000102777	0.00190586	putative glycine decarboxylase subunit {Oryza sativa (japonica cultivar-group);} ^|^GB|AAK39594.1|13786469|AC025296 putative glycine decarboxylase subunit {Oryza sativa (japonica cultivar-group);}
B	MZ00038999	1.91894	3.78144	1.00918	0.0119917	0.0304844	vacuolar proton pyrophosphatase {Oryza sativa (japonica cultivar-group);}
B	MZ00042900	1.91772	3.77825	2.99898	2.12858e-05	0.000792924	Metallothionein-like protein type 2. {Oryza sativa;} ^|^PIR|T03787|T03787 metallothionein-like protein - rice {Oryza sativa;} ^|^GB|AAB18814.1|1667588|OSU77294 metallothionein-like protein {Oryza sativa (indica cultivar-group);} ^|^GB|AAD10192.1|4097338|OSU57638 metallothionein-like protein {Oryza sativa;} ^|^GB|CAA69845.1|2326785|OSMETALLO metallothionein-like protein {Oryza sativa;} ^|^GB|AAD02…
B	MZ00043874	1.9122	3.76384	3.09441	6.9262e-06	0.000468068	hypothetical protein {Oryza sativa (japonica cultivar-group);}
A	MZ00014373	1.90041	3.73319	2.681	1.40394e-05	0.000644197	NA
B	MZ00027743	1.89874	3.72888	3.74583	5.84004e-06	0.000459392	hypothetical protein [imported] - Picea mariana {Picea mariana;} ^|^GB|AAC32109.1|2982243|AF051204 hypothetical protein {Picea mariana;}
A	MZ00041042	1.89506	3.71938	1.85382	0.000532355	0.0047601	phosphoenolpyruvate carboxykinase {Panicum maximum;}
B	MZ00039305	1.8894	3.7048	2.58997	1.81388e-05	0.000715918	Metallothionein-like protein type 2. {Oryza sativa;} ^|^PIR|T03727|T03727 metallothionein-like protein - rice {Oryza sativa;} ^|^GB|AAC49627.1|1815628|OSU43530 metallothionein-like type 2 {Oryza sativa;} ^|^GB|BAA14038.1|1752831|D89931 metallothionein-like protein {Oryza sativa;} ^|^GB|BAB44010.1|13872903|AP002540 metallothionein-like protein {Oryza sativa (japonica cultivar-group);}
B	MZ00018522	1.88081	3.68281	3.98347	0.000122524	0.00214251	OSJNBb0070J16.10 {Oryza sativa (japonica cultivar-group);} ^|^GB|CAE02345.1|32482941|OSJN00273 OSJNBb0072M01.6 {Oryza sativa (japonica cultivar-group);}
B	MZ00015378	1.87014	3.65567	1.4832	0.00163385	0.008938	putative chloroplast-targeted beta-amylase {Oryza sativa (japonica cultivar-group);} ^|^GB|AAG60205.1|12597897|AC084763 putative chloroplast-targeted beta-amylase {Oryza sativa (japonica cultivar-group);}
A	MZ00041338	-1.86559	3.64416	1.00942	0.00591665	0.0197298	phospholipid-hydroperoxide glutathione peroxidase {Setaria italica;}
A	MZ00006284	1.86548	3.6439	1.9114	3.77553e-05	0.00108411	NA
A	MZ00041005	-1.86477	3.6421	1.25619	0.0165394	0.0374579	subtilisin/chymotrypsin inhibitor - maize {Zea mays;} ^|^GB|CAA57677.1|559538|ZMPIS7 substilin {Zea mays;} ^|^GB|CAA55588.1|475253|ZMMPI proteinase inhibitor {Zea mays;} ^|^GB|CAA49593.1|475922|ZMCIMS proteinase inhibitor {Zea mays;}
A	MZ00041285	1.86432	3.64096	3.48271	9.66432e-07	0.000188833	non-photosynthetic NADP-malic enzyme {Zea mays;}
A	MZ00010222	1.8623	3.63588	2.0906	0.00115606	0.0073226	putative polcalcin Phl p 7 (Calcium-binding pollen allergen Phl p 7) (P7) {Oryza sativa (japonica cultivar-group);} ^|^GB|BAD13150.1|45736119|AP005524 putative polcalcin Phl p 7 (Calcium-binding pollen allergen Phl p 7) (P7) {Oryza sativa (japonica cultivar-group);} ^|^GB|BAD10496.1|42409232|AP005544 putative polcalcin Phl p 7 (Calcium-binding pollen allergen Phl p 7) (P7) {Oryza sativa (japonica…
A	MZ00051608	1.86082	3.63214	2.32401	2.60434e-05	0.000883318	myb protein homolog - rice {Oryza sativa;} ^|^GB|CAE05446.2|38347423|OSJN00262 OSJNBa0073E02.6 {Oryza sativa (japonica cultivar-group);} ^|^GB|CAA72217.1|1946265|OSMYB1202 myb {Oryza sativa (japonica cultivar-group);}
B	MZ00043438	1.85842	3.62611	3.07822	1.29444e-05	0.000628891	beta-D-glucosidase (EC 3.2.1.-) glu2 precursor - maize {Zea mays;} ^|^GB|AAD09850.1|1206013|ZMU44087 beta-D-glucosidase precursor {Zea mays;}
A	MZ00009960	-1.85641	3.62105	5.70891	0.00118045	0.00740399	NA
B	MZ00039184	1.85624	3.62064	2.86243	0.000154998	0.00249665	beta-glucosidase, root meristem (EC 3.2.1.-) precursor - maize {Zea mays;} ^|^GB|CAA52293.1|435313|ZMBDG beta-glucosidase {Zea mays;}
A	MZ00013532	1.85522	3.61808	2.81752	4.58594e-06	0.000412187	phosphoenolpyruvate carboxykinase {Panicum maximum;}
A	MZ00010622	-1.85465	3.61663	5.4824	0.00151001	0.00847725	NA
B	MZ00023818	1.85419	3.6155	2.19889	1.63369e-05	0.000682962	unknown protein {Oryza sativa (japonica cultivar-group);}
A	MZ00035984	-1.85351	3.61379	1.12247	0.0116864	0.0299852	putative HSP70 {Oryza sativa (japonica cultivar-group);} ^|^GB|BAB67894.1|15623835|AP003231 putative HSP70 {Oryza sativa (japonica cultivar-group);}
A	MZ00014374	1.85132	3.6083	2.68727	0.000113903	0.00203544	N3 like protein {Medicago truncatula;}
B	MZ00042658	1.84908	3.60271	2.79582	0.000105567	0.00193641	NA
A	MZ00035272	1.84488	3.59224	1.64671	0.000124725	0.00216416	Photosystem I reaction center subunit V, chloroplast precursor (PSI-G)(Photosystem I 9 kDa protein). {Hordeum vulgare;} ^|^PIR|S20937|S20937 photosystem I chain V precursor - barley {Hordeum vulgare;} ^|^GB|CAA42727.1|19091|HVPSAG photosystem I polypeptide PSI-G precursor {Hordeum vulgare;}
B	MZ00009219	1.84357	3.58897	2.35741	3.11255e-05	0.000964681	beta-D-glucosidase (EC 3.2.1.-) glu2 precursor - maize {Zea mays;} ^|^GB|AAD09850.1|1206013|ZMU44087 beta-D-glucosidase precursor {Zea mays;}
B	MZ00047591	-1.84335	3.58843	1.42588	0.000410589	0.00411874	putative esterase {Oryza sativa (japonica cultivar-group);}
A	MZ00053263	-1.83984	3.5797	3.82677	0.000286979	0.00340737	NA
B	MZ00042904	-1.83787	3.57483	1.43766	0.0267966	0.052053	Heat shock protein 82. {Oryza sativa;} ^|^PIR|S25541|S25541 heat shock protein 82 - rice (strain Taichung Native One) {Oryza sativa;} ^|^GB|BAD08897.1|42407751|AP003892 heat shock protein 82 {Oryza sativa (japonica cultivar-group);} ^|^GB|BAD08818.1|42407357|AP003873 heat shock protein 82 {Oryza sativa (japonica cultivar-group);} ^|^GB|CAA77978.1|20256|OSHSP82A heat shock protein 82 (HSP82) {Oryz…
A	MZ00011724	1.83111	3.55811	3.29371	3.98013e-06	0.0003819	NA
A	MZ00054250	1.82741	3.54899	2.16937	1.40159e-05	0.000644197	NA
A	MZ00050246	1.82366	3.53978	1.45006	0.0343541	0.061326	Unknown protein {Oryza sativa (japonica cultivar-group);}
A	MZ00014394	1.80951	3.50523	2.5497	1.45807e-06	0.000221293	short-chain dehydrogenase Tic32 {Pisum sativum;}
B	MZ00045629	1.80174	3.48639	5.56735	0.000671462	0.00544687	NA
B	MZ00042148	1.79757	3.47634	2.48212	1.41195e-05	0.000644197	OSJNBa0091D06.25 {Oryza sativa (japonica cultivar-group);} ^|^GB|CAE02779.1|32488097|OSJN00022 OSJNBa0011L07.3 {Oryza sativa (japonica cultivar-group);}
A	MZ00013645	-1.79622	3.47308	4.9451	0.000854257	0.00623729	#N/A
B	MZ00043376	1.7925	3.46415	1.54182	0.00169707	0.00914488	chlorophyll a/b-binding protein CP26 precursor - maize {Zea mays;} ^|^GB|AAA64414.1|733454|ZMU23188 chlorophyll a/b-binding apoprotein CP26 precursor {Zea mays;}
A	MZ00011699	1.78856	3.45469	3.21591	5.0583e-07	0.000162372	NA
B	MZ00045957	1.78576	3.44799	2.03181	0.000110916	0.00199783	NA
A	MZ00007387	1.78556	3.44753	2.44501	1.71036e-05	0.000698764	NA
B	MZ00043253	1.78143	3.43766	1.95918	0.000100109	0.00188574	unknown protein {Arabidopsis thaliana;} ^|^GB|AAL85020.1|19310578|AY080701 unknown protein {Arabidopsis thaliana;}
B	MZ00033970	1.77763	3.42862	2.28735	1.64378e-05	0.000683999	putative carbonyl reductase-like protein {Oryza sativa (japonica cultivar-group);}
A	MZ00056124	1.76751	3.40467	3.46443	0.000144845	0.00238439	NA
B	MZ00042813	1.76643	3.40211	2.84856	1.46706e-05	0.0006593	type 2 metallothionein-like protein {Typha latifolia;}
A	MZ00013318	1.7582	3.38276	2.24845	0.000240731	0.00315029	F11A17.13 [imported] - Arabidopsis thaliana {Arabidopsis thaliana;} ^|^GB|AAQ22654.1|33589776|BT010185 At1g48320 {Arabidopsis thaliana;} ^|^GB|AAD49765.1|5733877|F11A17 F11A17.13 {Arabidopsis thaliana;}
B	MZ00036391	-1.75494	3.37513	4.64801	0.0007655	0.00587061	#N/A
B	MZ00041997	1.74683	3.35621	4.91634	0.0023693	0.0111265	putative TaWIN2 {Oryza sativa (japonica cultivar-group);} ^|^GB|BAD09765.1|42408588|AP004643 putative TaWIN2 {Oryza sativa (japonica cultivar-group);} ^|^GB|AAO72644.1|29367565|AY224524 TaWIN2-like protein {Oryza sativa (japonica cultivar-group);} ^|^GB|AAO72553.1|29367361|AY224434 WIN2-like protein {Oryza sativa (japonica cultivar-group);}
A	MZ00051446	1.7451	3.35219	2.54172	2.35658e-06	0.000280733	NA
A	MZ00041355	1.74106	3.34281	1.71158	0.000551528	0.00485996	#N/A
B	MZ00036426	1.7341	3.32672	2.96881	3.90978e-05	0.00109793	coproporphyrinogen III oxidase {Oryza sativa (japonica cultivar-group);}
A	MZ00055340	-1.73409	3.3267	3.77686	3.65445e-06	0.000360949	NA
B	MZ00017597	1.72961	3.31638	2.14762	0.00111027	0.00721557	sedoheptulose-1,7-bisphosphatase precursor {Oryza sativa (indica cultivar-group);} ^|^GB|AAO22558.1|27804768|AY188797 sedoheptulose-1,7-bisphosphatase precursor {Oryza sativa (indica cultivar-group);}
B	MZ00034146	1.7248	3.30534	2.65326	5.92893e-06	0.000459392	type 2 ribosome-inactivating protein cinnamomin II precursor {Cinnamomum camphora;}
A	MZ00038314	1.71956	3.29335	2.78641	0.0002595	0.00328628	putative Rhomboid family protein (with alternative splicing) {Oryza sativa (japonica cultivar-group);} ^|^GB|AAP68399.1|31712095|AC138001 unknown protein {Oryza sativa (japonica cultivar-group);}
B	MZ00025701	-1.71466	3.2822	3.94042	0.00193207	0.00985559	acidic ribosomal protein P2a-3 {Zea mays;}
A	MZ00053177	1.71157	3.27516	1.88426	8.05903e-05	0.00165	NA
A	MZ00051083	1.70934	3.27011	1.64311	0.000296213	0.00347569	putative heat shock transcription factor {Oryza sativa (japonica cultivar-group);}
A	MZ00052224	1.70919	3.26978	2.41332	3.17333e-06	0.000335553	hypothetical protein {Oryza sativa (japonica cultivar-group);}
A	MZ00035952	-1.70766	3.2663	1.39422	0.00456936	0.0168181	Heat shock protein 82. {Oryza sativa;} ^|^PIR|S25541|S25541 heat shock protein 82 - rice (strain Taichung Native One) {Oryza sativa;} ^|^GB|BAD08897.1|42407751|AP003892 heat shock protein 82 {Oryza sativa (japonica cultivar-group);} ^|^GB|BAD08818.1|42407357|AP003873 heat shock protein 82 {Oryza sativa (japonica cultivar-group);} ^|^GB|CAA77978.1|20256|OSHSP82A heat shock protein 82 (HSP82) {Oryz…
B	MZ00039307	1.70699	3.26479	2.0072	0.000214814	0.00298778	metallothionein-like protein {Typha latifolia;}
B	MZ00038996	1.70691	3.26461	2.69776	7.44423e-06	0.000491979	NA
A	MZ00039735	1.70618	3.26296	2.9262	7.07436e-05	0.00155012	glyceraldehyde-3-phosphate dehydrogenase (phosphorylating) (EC 1.2.1.12) 2 - maize (fragment) {Zea mays;} ^|^GB|AAA33466.1|293889|MZEGAPDB glyceraldehyde-3-phosphate dehydrogenase {Zea mays;}
B	MZ00019094	-1.70051	3.25016	3.5047	9.50485e-07	0.000188833	xanthine dehydrogenase homolog T11I11.130 - Arabidopsis thaliana {Arabidopsis thaliana;} ^|^GB|CAB45450.1|5123706|ATF11I11 xanthine dehydrogenase-like protein {Arabidopsis thaliana;} ^|^GB|CAB80206.1|7270440|ATCHRIV82 xanthine dehydrogenase-like protein {Arabidopsis thaliana;}
A	MZ00010641	1.70011	3.24926	1.48584	0.000387967	0.00398522	NA
B	MZ00043701	1.69979	3.24855	2.95457	3.91677e-05	0.00109793	unknown protein {Oryza sativa (japonica cultivar-group);}
B	MZ00034830	1.69942	3.24771	2.5217	1.4987e-05	0.000662767	NAD(P)H-quinone oxidoreductase chain H, chloroplast (EC 1.6.5.-)(NAD(P)H dehydrogenase, chain H) (NADH-plastoquinone oxidoreductase49 kDa subunit). {Zea mays;} ^|^PIR|S13600|S13600 NADH2 dehydrogenase (ubiquinone) (EC 1.6.5.3) 49K chain - maize chloroplast {Zea mays;} ^|^GB|CAA39868.1|14301|ZMNDHHSU ndhH subunit of NADH dehydrogenase {Zea mays;} ^|^GB|CAA60354.1|902290|ZMA86563 NADH dehydrogenase…
B	MZ00049920	1.6945	3.23664	1.06046	0.0035108	0.0142013	hypothetical protein T13J8.190 - Arabidopsis thaliana {Arabidopsis thaliana;} ^|^GB|CAB36777.1|4455367|ATT13J8 putative protein {Arabidopsis thaliana;} ^|^GB|CAB79610.1|7269662|ATCHRIV68 putative protein {Arabidopsis thaliana;}
B	MZ00018361	1.68995	3.22646	3.01405	0.000261405	0.00329065	NA
B	MZ00043377	1.68422	3.21366	2.49095	2.89913e-05	0.000914299	Ribulose bisphosphate carboxylase small chain, chloroplast precursor(EC 4.1.1.39) (RuBisCO small subunit). {Zea mays;} ^|^PIR|S00534|RKZMS ribulose-bisphosphate carboxylase (EC 4.1.1.39) small chain precursor - maize {Zea mays;} ^|^GB|CAA29784.1|22474|ZMRUBSSU ribulose-1,5-bisphosphate carboxylase (RuBPC) precursor {Zea mays;} ^|^GB|BAA00120.1|217964|MZEPCSSU ribulose 1,5-bisphosphate carboxylase…
A	MZ00052206	1.68185	3.2084	2.61649	3.48907e-06	0.000355353	ESTs C26056(C11550),AU082131(C11550) correspond to a region of the predicted gene. Similar to Arabidopsis thaliana DNA chromosome 4, ESSA I FCA contig fragment No. 8; hypothetical protein (Z97343) {Oryza sativa (japonica cultivar-group);}
A	MZ00023394	-1.67976	3.20375	4.03093	2.68373e-05	0.000893389	probable calmodulin [imported] - Arabidopsis thaliana {Arabidopsis thaliana;} ^|^GB|AAC34487.1|3548815|AC005313 putative calmodulin {Arabidopsis thaliana;}
A	MZ00024459	1.67165	3.18578	3.53633	0.000478556	0.00453722	OSJNBb0012E24.5 {Oryza sativa (japonica cultivar-group);}
A	MZ00028727	1.6716	3.18568	2.31647	0.000380908	0.00395337	nicotianamine synthase 3 {Zea mays;}
A	MZ00034324	1.67067	3.18363	2.74397	1.56615e-05	0.000667139	sulfate adenylyltransferase (EC 2.7.7.4) - maize {Zea mays;} ^|^GB|AAB94542.1|2738750|AF016305 ATP sulfurylase {Zea mays;}
B	MZ00011838	1.65837	3.1566	3.17823	6.59785e-07	0.000174417	NA
A	MZ00045235	1.65564	3.15064	7.01511	0.0402723	0.0687431	NA
B	MZ00042906	1.64376	3.12479	2.84096	0.000212388	0.00298778	r40g3 protein - rice {Oryza sativa;} ^|^GB|BAC83806.1|34394519|AP005167 r40g3 protein {Oryza sativa (japonica cultivar-group);} ^|^GB|CAA70175.1|1658315|OSR40G3 osr40g3 {Oryza sativa (indica cultivar-group);}
A	MZ00031871	1.63987	3.11637	2.57888	7.46777e-07	0.000177635	OSJNBa0038O10.17 {Oryza sativa (japonica cultivar-group);}
A	MZ00052892	-1.63846	3.11334	4.07372	2.31566e-06	0.000280733	NA
B	MZ00043873	1.63517	3.10625	2.43116	7.78968e-06	0.000507348	NA
A	MZ00041356	1.63421	3.10417	1.4441	0.000694397	0.00557257	glyceraldehyde-3-phosphate dehydrogenase precursor {Zea mays;}
A	MZ00050368	1.63415	3.10404	2.09729	1.98612e-05	0.000754336	hypothetical protein T18N14.30 - Arabidopsis thaliana {Arabidopsis thaliana;} ^|^GB|CAB63151.1|6580147|ATT18N14 putative protein {Arabidopsis thaliana;}
A	MZ00034271	1.63338	3.10238	4.52346	0.000734115	0.00573263	ethylene-insensitive-3-like protein {Oryza sativa (japonica cultivar-group);}
B	MZ00042894	1.6333	3.10223	2.67194	3.91725e-06	0.0003819	metallothioneine type2 {Hordeum vulgare subsp. vulgare;}
B	MZ00002081	-1.63209	3.09963	3.80748	6.039e-05	0.00142091	OSJNBa0040D17.13 {Oryza sativa (japonica cultivar-group);}
B	MZ00025803	1.6275	3.08978	2.24099	0.00062976	0.00525886	NA
B	MZ00053943	1.62165	3.07727	2.54115	1.1558e-05	0.000590249	NA
B	MZ00030595	1.6193	3.07227	2.68769	5.72447e-06	0.000459391	NA
B	MZ00043996	-1.61755	3.06854	1.39959	0.0566941	0.0864556	Bax inhibitor-1 (BI-1) (OsBI-1). {Oryza sativa;} ^|^GB|BAD08006.1|41053062|AP005311 Bax inhibitor-1 (BI-1) (OsBI-1) {Oryza sativa (japonica cultivar-group);} ^|^GB|BAA89540.3|7209772|AB025926 Bax inhibitor-1 {Oryza sativa;}
B	MZ00011926	1.61296	3.0588	2.69881	2.46377e-05	0.000860925	Eukaryotic translation initiation factor 5A (eIF-5A) (eIF-4D). {Zea mays;} ^|^PIR|T01355|T01355 translation initiation factor eIF-5A [similarity] - maize {Zea mays;} ^|^GB|CAA69225.1|1546919|ZMTRINF5A translation initiation factor 5A {Zea mays;} ^|^GB|AAB88614.1|2668738|AF034943 translation initiation factor 5A {Zea mays;}
A	MZ00006859	1.61098	3.05459	2.6689	1.39521e-05	0.000644197	NA
A	MZ00008710	1.60497	3.04189	2.08197	0.000291645	0.00343554	NA
A	MZ00021985	1.60214	3.03594	2.52777	1.82189e-06	0.000249269	hypothetical protein similar to Arabidopsis thaliana chromosome 5, At5g53020 {Oryza sativa (japonica cultivar-group);} ^|^GB|BAB90693.1|20161777|AP004225 hypothetical protein similar to Arabidopsis thaliana chromosome 5, At5g53020 {Oryza sativa (japonica cultivar-group);}
B	MZ00021154	1.60106	3.03367	1.57867	0.000359271	0.00380796	H+-transporting two-sector ATPase (EC 3.6.3.14) delta chain - maize (fragment) {Zea mays;} ^|^GB|CAA46804.1|311237|ZMATPD H(+)-transporting ATP synthase {Zea mays;}
B	MZ00044860	-1.59623	3.02351	1.06259	0.00492042	0.0175398	NA
B	MZ00035386	1.59312	3.017	1.88598	9.45984e-05	0.00182458	Photosystem I reaction center subunit psaK, chloroplast precursor(Photosystem I subunit X) (PSI-K) (Light-harvesting complex I 7 kDaprotein). {Hordeum vulgare;} ^|^PIR|A48527|A48527 photosystem I protein psaK precursor - barley {Hordeum vulgare;} ^|^GB|AAA03043.1|304220|BLYCPPHSYS photosystem I PSI-K subunit {Hordeum vulgare subsp. vulgare;}
B	MZ00040524	1.58938	3.0092	2.70604	4.44555e-08	0.000106238	hypothetical protein 256 (coxI 5'' region) - wheat mitochondrion {Triticum;} ^|^GB|AAA70327.1|903886|WHTMTUNPRB unknown {Triticum aestivum x Triticum timopheevi;} ^|^GB|AAA70326.1|903885|WHTMTUNPRA unknown {Triticum aestivum x Triticum timopheevi;} ^|^GB|AAA34299.1|170759|WHTMTUNNN putative {Triticum timopheevii;} ^|^GB|CAA39650.1|13695|MITACOX1 unnamed protein product; ORF256 {Triticum aestivum …
B	MZ00016342	1.58773	3.00576	2.12882	7.26605e-05	0.0015614	unknown protein {Oryza sativa;}
B	MZ00039314	1.58382	2.99762	2.37551	2.65197e-05	0.000892145	Eukaryotic translation initiation factor 5A (eIF-5A) (eIF-4D). {Zea mays;} ^|^PIR|T01355|T01355 translation initiation factor eIF-5A [similarity] - maize {Zea mays;} ^|^GB|CAA69225.1|1546919|ZMTRINF5A translation initiation factor 5A {Zea mays;} ^|^GB|AAB88614.1|2668738|AF034943 translation initiation factor 5A {Zea mays;}
A	MZ00034966	-1.58137	2.99253	5.22102	0.0138754	0.0334172	phosphoenolpyruvate carboxylase {Funaria hygrometrica;}
B	MZ00016569	1.58014	2.98999	1.93556	0.000167156	0.00261239	putative DNA-dependent ATPase {Oryza sativa (japonica cultivar-group);} ^|^GB|BAB64717.1|15528650|AP003236 putative DNA-dependent ATPase {Oryza sativa (japonica cultivar-group);} ^|^GB|AAK53826.1|14091823|AC011806 Putative SWI/SNF related, matrix associated, actin dependent regulator of chromatin {Oryza sativa;}
B	MZ00026213	-1.57511	2.97958	3.54818	7.06301e-05	0.00155012	OSJNBa0063C18.21 {Oryza sativa (japonica cultivar-group);} ^|^GB|CAE05976.2|32490057|OSJN00250 OSJNBa0063C18.17 {Oryza sativa (japonica cultivar-group);} ^|^GB|CAD41902.2|21739199|OSJN00009 OSJNBa0033G05.3 {Oryza sativa (japonica cultivar-group);}
B	MZ00009125	1.57482	2.97899	3.24781	0.000800994	0.00601954	NA
B	MZ00034696	1.57391	2.97711	2.85102	0.0552141	0.0849772	unnamed protein product; Similar to L-ornithine 5-monooxygenase (L-ornithine N5-oxygenase) {Photorhabdus luminescens subsp. laumondii TTO1;}
B	MZ00039323	1.56918	2.96736	2.26418	0.00144465	0.00827653	type 2 metallothionein-like protein {Typha latifolia;}
B	MZ00045639	1.56873	2.96643	4.72276	0.00367794	0.0146374	unknown protein {Plasmodium berghei;}
B	MZ00024150	1.56514	2.95905	1.8657	0.000282987	0.00339586	NADP-dependent malic enzyme, chloroplast precursor (EC 1.1.1.40)(NADP-ME). {Zea mays;} ^|^PIR|A34482|DEZMMX malate dehydrogenase (oxaloacetate-decarboxylating) (NADP) (EC 1.1.1.40) precursor, chloroplast - maize {Zea mays;} ^|^GB|AAA33487.1|168528|MZENDMEX NADP-dependent malic enzyme (EC 1.1.1.40) {Zea mays;}
B	MZ00025508	-1.56139	2.95137	1.72718	0.00671036	0.0214866	lipoxygenase {Zea mays;}
B	MZ00033438	-1.5613	2.95119	1.03788	0.00510944	0.0178831	putative protein kinase {Oryza sativa (japonica cultivar-group);}
A	MZ00010396	1.55947	2.94746	2.14323	3.04943e-05	0.000954998	NA
A	MZ00013673	1.55941	2.94733	1.87998	9.38164e-05	0.00181339	26S proteasome regulatory particle triple-A ATPase subunit4b {Oryza sativa (japonica cultivar-group);}
A	MZ00040243	-1.55486	2.93804	3.70927	0.000438666	0.00429446	NA
B	MZ00022338	-1.55284	2.93393	1.16787	0.00891199	0.0255704	receptor protein kinase-like {Oryza sativa (japonica cultivar-group);} ^|^GB|BAD07491.1|41052643|AP003983 receptor protein kinase-like {Oryza sativa (japonica cultivar-group);}
A	MZ00024829	-1.55033	2.92884	1.62827	0.000691938	0.0055578	BRI1-KD interacting protein 103 {Oryza sativa (japonica cultivar-group);}
B	MZ00042197	-1.55017	2.92851	4.09171	0.00151731	0.00849698	probable carbonate dehydratase (EC 4.2.1.1) - maize {Zea mays;} ^|^GB|AAA86945.1|606815|ZMU08403 carbonic anhydrase {Zea mays;}
B	MZ00034483	1.54917	2.92648	2.40075	4.30076e-05	0.00116784	NA
B	MZ00043355	1.54786	2.92382	2.04312	0.000447126	0.00433877	ribulose-5-phosphate-3-epimerase {Oryza sativa (japonica cultivar-group);}
B	MZ00033637	1.54593	2.91992	2.71606	4.45603e-05	0.00118494	putative acetyl transferase {Oryza sativa (japonica cultivar-group);}
B	MZ00053741	1.54127	2.9105	3.03675	8.85952e-06	0.000524003	NA
B	MZ00003829	-1.54073	2.90942	1.15525	0.0019297	0.00985467	cryptochrome dash {Arabidopsis thaliana;}
B	MZ00014049	-1.53568	2.89925	3.81006	0.000938385	0.00657898	#N/A
A	MZ00052886	-1.53458	2.89705	3.98416	0.000218814	0.00300069	NA
B	MZ00040557	1.53457	2.89702	2.09974	7.50849e-05	0.00158419	DNA-binding protein MNB1A. {Zea mays;} ^|^PIR|S66358|S66358 DNA-binding protein MNB1a - maize {Zea mays;} ^|^GB|CAA46875.1|517258|ZMMNB1A DNA-binding protein {Zea mays;}
B	MZ00043459	1.5301	2.88807	3.04961	5.72612e-07	0.000171556	P0076O17.9 {Oryza sativa (japonica cultivar-group);}
B	MZ00026053	1.52603	2.87992	2.30558	1.28656e-05	0.000628891	putative glycine hydroxymethyltransferase {Oryza sativa (japonica cultivar-group);}
A	MZ00031064	1.52407	2.87602	1.65168	0.000731751	0.00572412	10A19I.8 {Oryza sativa (japonica cultivar-group);}
B	MZ00049717	1.52151	2.87091	2.07353	3.78738e-05	0.00108411	putative white protein; ATP-binding cassette transporter {Oryza sativa (japonica cultivar-group);}
B	MZ00022216	1.51985	2.86762	2.49662	2.19646e-05	0.000807831	NA
B	MZ00039374	1.51729	2.86253	1.88512	0.000535069	0.00476633	NA
B	MZ00041887	1.51717	2.8623	2.30192	8.52125e-06	0.000517496	NA
A	MZ00011368	-1.51296	2.85396	3.81039	0.000192956	0.00278826	NA
A	MZ00020198	1.51148	2.85103	1.40766	0.000313169	0.00354506	Thioredoxin M-type, chloroplast precursor (TRX-M). {Zea mays;} ^|^PIR|T03957|T03957 thioredoxin M - maize {Zea mays;} ^|^GB|AAA92464.1|725276|MZETHIOM thioredoxin M {Zea mays;}
A	MZ00024372	1.5063	2.8408	1.4772	0.000986912	0.0067501	putative deoxyhypusine synthase (with alternative splicing) {Oryza sativa (japonica cultivar-group);} ^|^GB|AAP44695.1|31126776|AC117988 putative deoxyhypusine synthase {Oryza sativa (japonica cultivar-group);}
A	MZ00007455	1.50617	2.84054	1.78874	1.74939e-05	0.00070827	NA
A	MZ00010143	1.50449	2.83725	5.32756	0.0125705	0.0312727	NA
A	MZ00035842	-1.50411	2.83649	4.46218	0.00203755	0.010146	NA
A	MZ00010448	1.50161	2.83158	2.34241	5.63827e-06	0.000459391	class I type 2 metallothionein {Avicennia marina;}
A	MZ00035209	-1.49979	2.82802	1.52398	0.00457625	0.0168365	putative HSP70 {Oryza sativa (japonica cultivar-group);} ^|^GB|BAB67894.1|15623835|AP003231 putative HSP70 {Oryza sativa (japonica cultivar-group);}
A	MZ00055804	1.49882	2.82611	1.93587	0.000221429	0.00300445	NA
B	MZ00049564	1.49458	2.81782	1.69576	3.08453e-05	0.000959305	hypothetical protein T30N20_90 - Arabidopsis thaliana {Arabidopsis thaliana;} ^|^GB|CAB96837.1|8979716|ATT30N20 putative protein {Arabidopsis thaliana;}
B	MZ00048802	1.49427	2.81722	1.48054	0.000233823	0.00309972	receptor-like protein kinase ARK1 {Oryza sativa (japonica cultivar-group);}
A	MZ00045236	1.49375	2.81619	6.39076	0.0547374	0.0844662	NA
B	MZ00043251	1.4931	2.81494	1.67415	0.000174753	0.0026329	unknown protein {Arabidopsis thaliana;} ^|^GB|AAL85020.1|19310578|AY080701 unknown protein {Arabidopsis thaliana;}
A	MZ00023012	-1.49309	2.81491	3.46587	1.18006e-05	0.000595867	NA
A	MZ00036498	-1.49088	2.8106	1.80349	0.0382217	0.0662435	putative Heterogeneous nuclear ribonucleoprotein {Oryza sativa (japonica cultivar-group);}
B	MZ00042908	1.49023	2.80934	2.24494	0.00130309	0.00785963	r40g3 protein - rice {Oryza sativa;} ^|^GB|BAC83806.1|34394519|AP005167 r40g3 protein {Oryza sativa (japonica cultivar-group);} ^|^GB|CAA70175.1|1658315|OSR40G3 osr40g3 {Oryza sativa (indica cultivar-group);}
B	MZ00023701	1.48952	2.80796	1.98575	0.00077652	0.00591133	putative salt-induced protein {Oryza sativa (japonica cultivar-group);} ^|^GB|AAK55472.1|14165340|AC084295 putative salt-induced protein {Oryza sativa (japonica cultivar-group);}
A	MZ00019409	-1.48588	2.80089	2.34158	0.222034	0.218009	NA
B	MZ00035377	-1.48365	2.79655	3.11553	4.76899e-06	0.000415021	putative oxidoreductase-like protein {Oryza sativa (japonica cultivar-group);} ^|^GB|BAB89543.1|20160596|AP003249 putative oxidoreductase-like protein {Oryza sativa (japonica cultivar-group);}
B	MZ00043133	1.48113	2.79167	1.63009	0.00141733	0.00821416	putative photosystem I antenna protein {Oryza sativa (japonica cultivar-group);}
B	MZ00034818	1.48028	2.79003	2.84431	8.14141e-06	0.000511716	hypothetical protein {Zea mays;}
A	MZ00010009	1.47958	2.78868	2.25258	3.70619e-05	0.00108154	NA
A	MZ00035074	1.47634	2.78242	2.19113	0.000135563	0.00227747	OJ991113_30.6 {Oryza sativa (japonica cultivar-group);}
A	MZ00040211	1.47558	2.78095	2.13313	0.000243811	0.00316226	Eukaryotic translation initiation factor 5A (eIF-5A) (eIF-4D). {Zea mays;} ^|^PIR|T01355|T01355 translation initiation factor eIF-5A [similarity] - maize {Zea mays;} ^|^GB|CAA69225.1|1546919|ZMTRINF5A translation initiation factor 5A {Zea mays;} ^|^GB|AAB88614.1|2668738|AF034943 translation initiation factor 5A {Zea mays;}
A	MZ00023087	1.47472	2.7793	2.12369	0.00279846	0.0123594	contains EST C73720(E20258) hypothetical protein {Oryza sativa (japonica cultivar-group);}
A	MZ00039607	1.47371	2.77735	2.08517	3.36158e-05	0.0010105	Eukaryotic translation initiation factor 5A (eIF-5A) (eIF-4D). {Zea mays;} ^|^PIR|T01355|T01355 translation initiation factor eIF-5A [similarity] - maize {Zea mays;} ^|^GB|CAA69225.1|1546919|ZMTRINF5A translation initiation factor 5A {Zea mays;} ^|^GB|AAB88614.1|2668738|AF034943 translation initiation factor 5A {Zea mays;}
A	MZ00035152	1.47189	2.77385	2.6924	0.000435096	0.00427395	ZmNAS2 {Zea mays;}
B	MZ00025524	1.47183	2.77374	1.89215	0.000151306	0.00245478	N-ethylmaleimide sensitive fusion protein NSF - common tobacco {Nicotiana tabacum;} ^|^GB|BAA13101.1|1449179|D86506 N-ethylmaleimide sensitive fusion protein {Nicotiana tabacum;}
B	MZ00054549	1.47151	2.77311	3.16072	7.21161e-07	0.000177635	NA
A	MZ00051038	-1.47117	2.77246	3.03373	5.03365e-05	0.00128166	unknown protein {Arabidopsis thaliana;}
A	MZ00055478	1.46877	2.76787	3.30438	0.00429772	0.0160816	#N/A
B	MZ00037083	1.46784	2.76607	2.96913	0.0071782	0.0223478	NA
B	MZ00034055	1.46572	2.76201	2.53115	6.54929e-06	0.000468068	unnamed protein product; EST AU090587(C30149) corresponds to a region of the predicted gene. Similar to Arabidopsis thaliana chromosome II BAC T14G11; unknown protein (AC002341) {Oryza sativa (japonica cultivar-group);}
B	MZ00019794	1.46493	2.76049	2.87363	3.06988e-08	0.000106238	putative calcium/calmodulin-dependent protein kinase CaMK {Oryza sativa (japonica cultivar-group);} ^|^GB|BAC16472.1|23237898|AP004671 putative calcium/calmodulin-dependent protein kinase CaMK {Oryza sativa (japonica cultivar-group);}
A	MZ00041612	1.46429	2.75927	1.87433	0.000807961	0.00604159	Nonspecific lipid-transfer protein precursor (LTP) (Phospholipidtransfer protein) (PLTP) (Allergen Zea m 14). {Zea mays;} ^|^PIR|A31779|A31779 phospholipid transfer protein 9C2 precursor - maize {Zea mays;} ^|^GB|AAA33493.1|168576|MZEPLTP phospholipid transfer protein precursor {Zea mays;}
B	MZ00013755	-1.46334	2.75746	1.00469	0.00960491	0.0267771	thioredoxin H {Triticum aestivum;}
A	MZ00013328	1.46182	2.75455	1.99105	8.2647e-06	0.000515745	aleurone ribonuclease (EC 3.1.-.-) - barley (fragment) {Hordeum vulgare;} ^|^GB|AAB58718.1|2150000|AF000939 aleurone ribonuclease {Hordeum vulgare subsp. vulgare;}
B	MZ00015377	1.45825	2.74775	1.28977	0.00227078	0.0108547	putative chloroplast-targeted beta-amylase {Oryza sativa (japonica cultivar-group);} ^|^GB|AAG60205.1|12597897|AC084763 putative chloroplast-targeted beta-amylase {Oryza sativa (japonica cultivar-group);}
B	MZ00036141	1.45774	2.74677	2.4646	3.85985e-07	0.00013877	OSJNBa0032F06.25 {Oryza sativa (japonica cultivar-group);}
A	MZ00035930	1.45674	2.74487	3.26266	1.16925e-06	0.000206064	NA
A	MZ00019486	1.45526	2.74206	2.28312	1.68329e-06	0.000240151	NA
B	MZ00039095	-1.45497	2.74151	2.93797	6.77164e-06	0.000468068	Alanine aminotransferase 2 (EC 2.6.1.2) (GPT) (Glutamic--pyruvictransaminase 2) (Glutamic--alanine transaminase 2) (ALAAT-2). {Panicum miliaceum;} ^|^PIR|S28429|S28429 alanine transaminase (EC 2.6.1.2) - proso millet {Panicum miliaceum;} ^|^GB|CAA49199.1|296204|PMPALAAT2 alanine aminotransferase {Panicum miliaceum;}
B	MZ00049967	1.45416	2.73997	2.19734	0.000728605	0.00571443	hypothetical protein {Oryza sativa (japonica cultivar-group);} ^|^GB|AAP06886.1|29893632|AC135208 hypothetical protein {Oryza sativa (japonica cultivar-group);}
B	MZ00047756	1.45276	2.73732	1.81793	1.89786e-05	0.000735261	contains EST AU096093(S12136) unknown protein {Oryza sativa (japonica cultivar-group);} ^|^GB|BAB92199.1|20804504|AP003077 contains EST AU096093(S12136) similar to Oryza sativa chromosome 10, OSJNBa0056G17.2 unknown protein {Oryza sativa (japonica cultivar-group);}
B	MZ00049822	-1.45007	2.73221	3.76719	0.000610616	0.00515963	Unknown protein {Oryza sativa (japonica cultivar-group);}
B	MZ00048622	-1.44706	2.72652	2.91169	7.47879e-07	0.000177635	NA
A	MZ00048305	1.44699	2.72639	2.14681	0.00025883	0.00328628	unknown protein {Arabidopsis thaliana;}
B	MZ00042583	1.44691	2.72623	1.99556	6.75155e-06	0.000468068	putative auxin-responsive GH3 {Oryza sativa (japonica cultivar-group);}
B	MZ00013778	-1.44512	2.72286	3.07718	1.78005e-05	0.000710183	probable carbonate dehydratase (EC 4.2.1.1) - maize {Zea mays;} ^|^GB|AAA86944.1|606811|ZMU08401 carbonic anhydrase {Zea mays;}
B	MZ00049118	1.44446	2.72161	1.2178	0.00149052	0.0084204	unnamed protein product; EST AU032068(R3431) corresponds to a region of the predicted gene. Similar to Nicotiana tabacum mRNA for HSR201 protein; hypersensitivity-related gene (X95343) {Oryza sativa (japonica cultivar-group);}
A	MZ00041058	-1.43649	2.70661	1.10205	0.0214678	0.0448103	glutathione transferase (EC 2.5.1.18) I - maize {Zea mays;}
B	MZ00042806	1.43595	2.70561	2.41851	6.45946e-06	0.000468068	metallothionein-like protein {Typha latifolia;}
B	MZ00052050	1.43284	2.69977	2.18689	4.15041e-05	0.0011443	unknown protein {Oryza sativa (japonica cultivar-group);} ^|^GB|AAO00717.1|27311291|AC078894 unknown protein {Oryza sativa (japonica cultivar-group);}
B	MZ00023675	1.43243	2.69902	2.65246	1.41839e-07	0.000106238	OSJNBa0085I10.2 {Oryza sativa (japonica cultivar-group);}
B	MZ00039156	1.42967	2.69384	2.05254	1.40961e-05	0.000644197	NA
B	MZ00026070	-1.42854	2.69174	3.21444	0.000117972	0.00208163	NA
B	MZ00042637	-1.42381	2.68293	3.83051	0.00354675	0.0143016	phosphoenolpyruvate carboxylase (EC 4.1.1.31) - maize (fragment) {Zea mays;} ^|^GB|CAA45348.1|441484|ZMPEPC3B phosphoenolpyruvate carboxylase {Zea mays;} ^|^GB|AAD13912.1|4261612|S60264 phosphoenolpyruvate carboxylase; This sequence comes from Fig. 3a and 3c {Zea mays;}
B	MZ00038604	-1.42279	2.68104	1.27992	0.00327138	0.0136063	unknown protein {Oryza sativa (japonica cultivar-group);}
A	MZ00037615	-1.42128	2.67822	1.00885	0.00912594	0.0258725	NA
B	MZ00024268	1.42057	2.67691	1.79616	0.00203546	0.010146	putative transketolase {Oryza sativa (japonica cultivar-group);} ^|^GB|AAO33154.1|28190676|AF488413 putative transketolase {Oryza sativa (japonica cultivar-group);}
B	MZ00001908	1.41785	2.67186	2.84259	0.000196421	0.00282471	chromosome condensation regulator-like protein protein {Arabidopsis thaliana;}
A	MZ00051282	-1.41718	2.67063	3.0463	6.35293e-07	0.000174417	unknown protein {Arabidopsis thaliana;} ^|^GB|AAM14057.1|20268707|AY091107 unknown protein {Arabidopsis thaliana;} ^|^GB|BAB02987.1|9294648|AP000600 unnamed protein product; gene_id:MAG2.19 unknown protein {Arabidopsis thaliana;}
A	MZ00040866	1.41558	2.66768	2.71802	2.75464e-06	0.000306893	19kD alpha zein B1 {Zea mays;}
B	MZ00034846	-1.41416	2.66505	3.31052	3.91134e-05	0.00109793	photosystem II protein D2 {Oryza sativa (japonica cultivar-group);} ^|^GB|AAS46108.1|42795542|AY522330 photosystem II protein D2 {Oryza sativa (japonica cultivar-group);} ^|^GB|AAS46043.1|42795476|AY522329 photosystem II protein D2 {Oryza sativa (indica cultivar-group);}
B	MZ00020876	-1.41038	2.65807	2.74742	1.08065e-05	0.000572544	NA
B	MZ00025438	-1.4083	2.65424	3.13536	0.000480516	0.00454212	putative oligopeptidase A {Arabidopsis thaliana;} ^|^GB|AAK76610.1|15028227|AY045936 putative oligopeptidase A {Arabidopsis thaliana;}
B	MZ00042803	1.40813	2.65394	2.14422	5.32079e-05	0.00131745	type 2 metallothionein-like protein {Typha latifolia;}
A	MZ00004228	1.40548	2.64905	1.97687	0.000822903	0.00611264	OSJNBa0073L04.9 {Oryza sativa (japonica cultivar-group);} ^|^GB|CAD40647.1|21741724|OSJN00148 OSJNBa0073L04.16 {Oryza sativa (japonica cultivar-group);} ^|^GB|CAD40596.2|21741694|OSJN00141 OJ000126_13.1 {Oryza sativa (japonica cultivar-group);}
A	MZ00006202	1.39959	2.63827	5.57344	0.0118838	0.0303013	putative cell death associated protein {Oryza sativa (japonica cultivar-group);}
B	MZ00043160	-1.39789	2.63517	2.24608	0.00374482	0.0148074	NA
B	MZ00004700	1.39779	2.63498	1.41378	0.00314111	0.0132984	putative metacaspase, having alternative splicing products {Oryza sativa (japonica cultivar-group);}
A	MZ00031416	-1.39674	2.63307	3.06746	0.00118745	0.00742721	NA
B	MZ00003878	1.39629	2.63224	2.37948	0.000284855	0.00340303	sedoheptulose-1,7-bisphosphatase precursor {Oryza sativa (indica cultivar-group);} ^|^GB|AAO22558.1|27804768|AY188797 sedoheptulose-1,7-bisphosphatase precursor {Oryza sativa (indica cultivar-group);}
B	MZ00030561	1.3943	2.6286	3.41826	0.000306729	0.00353448	NA
B	MZ00043135	1.39347	2.62709	1.63787	0.00230702	0.0109654	LHCI-680, photosystem I antenna protein - barley {Hordeum vulgare;} ^|^GB|CAA59049.1|666054|HVLHCA2 LHCI-680, photosystem I antenna protein {Hordeum vulgare subsp. vulgare;}
B	MZ00040621	1.3929	2.62607	1.93333	0.000407489	0.00411058	R2R3MYB-domain protein {Zea mays;}
A	MZ00040166	-1.39193	2.6243	1.27866	0.000849803	0.00622123	60S ribosomal protein L10 (QM protein homolog). {Zea mays;} ^|^PIR|T02068|T02068 probable transcription factor QM - maize {Zea mays;} ^|^GB|AAA17419.1|468056|ZMU06108 QM protein {Zea mays;}
B	MZ00036302	1.3905	2.62169	2.27457	0.000281575	0.00339251	OSJNBa0060B20.16 {Oryza sativa (japonica cultivar-group);}
B	MZ00019008	1.39024	2.62123	3.16938	2.67304e-05	0.000893138	NA
B	MZ00023817	1.38966	2.62018	1.87168	0.000164623	0.00259586	unknown protein {Oryza sativa (japonica cultivar-group);}
A	MZ00022851	1.38919	2.61931	2.27715	0.00147241	0.00835851	unknown protein {Oryza sativa (japonica cultivar-group);}
B	MZ00013874	-1.38481	2.61138	2.62372	5.62933e-05	0.00135696	E2, ubiquitin-conjugating enzyme, putative {Arabidopsis thaliana;}
A	MZ00014372	1.38398	2.60988	1.87438	0.000236941	0.00312264	MTN3-like protein - Arabidopsis thaliana {Arabidopsis thaliana;} ^|^GB|AAM20244.1|20465523|AY096594 putative MTN3 protein {Arabidopsis thaliana;} ^|^GB|AAL77742.1|18700264|AY078041 AT3g48740/T8P19_250 {Arabidopsis thaliana;} ^|^GB|AAL49908.1|17979365|AY070412 putative MTN3 protein {Arabidopsis thaliana;} ^|^GB|CAB62363.1|6523105|ATT8P19 MTN3-like protein {Arabidopsis thaliana;} ^|^GB|AAL31891.1|1…
B	MZ00008914	1.3822	2.60666	1.95967	1.31674e-05	0.000631138	hypothetical protein At2g02560 [imported] - Arabidopsis thaliana {Arabidopsis thaliana;} ^|^GB|AAC18930.1|3184283|AC004136 unknown protein {Arabidopsis thaliana;}
A	MZ00010310	1.3816	2.60557	1.52086	0.000631121	0.0052621	NA
A	MZ00044198	1.38037	2.60335	1.9919	5.89608e-05	0.00140197	NA
B	MZ00034530	-1.37696	2.59721	3.09157	5.69315e-06	0.000459391	hypothetical protein 85 - maize chloroplast {Zea mays;} ^|^GB|CAA60360.1|902296|ZMA86563 hypothetical protein {Zea mays;} ^|^GB|CAA60340.1|902275|ZMA86563 hypothetical protein {Zea mays;}
A	MZ00026249	1.37533	2.59427	1.12159	0.00492686	0.0175517	At4g00370 {Arabidopsis thaliana;} ^|^GB|BAC43000.1|26451814|AK118390 unknown protein {Arabidopsis thaliana;}
B	MZ00028125	1.3749	2.5935	2.52089	8.78618e-06	0.000524003	NA
A	MZ00012997	1.37482	2.59335	1.5194	0.000721475	0.00569357	NA
A	MZ00006004	-1.37461	2.59297	3.69948	0.000216559	0.00298778	pyruvate, phosphate dikinase (EC 2.7.9.1) precursor - maize {Zea mays;}
B	MZ00018529	1.37383	2.59157	1.22155	0.00623133	0.0203411	OSJNBa0044K18.33 {Oryza sativa (japonica cultivar-group);}
B	MZ00033980	1.37312	2.59031	1.57693	0.00501596	0.0176868	NA
A	MZ00020436	1.37294	2.58997	1.2007	0.00522363	0.0181275	alpha-mannosidase {Arabidopsis thaliana;} ^|^GB|AAM20555.1|20466476|AY099704 alpha-mannosidase {Arabidopsis thaliana;}
B	MZ00021002	1.37225	2.58874	1.66183	0.000167706	0.00261239	NA
B	MZ00036412	1.37053	2.58566	1.61077	0.000346307	0.00374488	subunit of photosystem I {Cucumis sativus;}
A	MZ00050650	1.36616	2.57784	1.38077	0.0156921	0.0362668	hypothetical protein similar to Arabidopsis thaliana chromosome 3,At3g03305 {Oryza sativa (japonica cultivar-group);} ^|^GB|BAC06250.1|21952835|AP003316 hypothetical protein similar to Arabidopsis thaliana chromosome 3,At3g03305 {Oryza sativa (japonica cultivar-group);}
A	MZ00041134	-1.36408	2.57412	4.20126	0.000876659	0.0063329	ferredoxin {Zea mays;}
B	MZ00043300	1.35356	2.55541	1.54799	0.0002158	0.00298778	NA
A	MZ00052608	1.35351	2.55534	2.8363	0.000446038	0.00433407	NA
A	MZ00029108	1.35305	2.55451	3.07887	0.00050552	0.00463637	NA
B	MZ00034806	1.3528	2.55407	2.5684	1.12183e-06	0.00020373	ATP synthase alpha chain, mitochondrial (EC 3.6.3.14). {Zea mays;} ^|^PIR|A23757|PWZMAM H+-transporting two-sector ATPase (EC 3.6.3.14) alpha chain - maize mitochondrion {Zea mays;} ^|^GB|AAR91049.1|40795005|AY506529 ATPase subunit 1 {Zea mays;} ^|^GB|AAR91048.1|40795004|AY506529 ATPase subunit 1 {Zea mays;} ^|^GB|AAA70269.1|897619|MZEMTATP F1-ATPase alpha subunit {Zea mays;} ^|^GB|CAA77319.1|139…
B	MZ00039326	1.35235	2.55328	2.09096	0.000996224	0.00678342	metallothionein-like protein {Typha latifolia;}
A	MZ00029469	1.3521	2.55283	1.97944	0.000107487	0.00195567	NA
B	MZ00048890	1.3514	2.5516	2.4556	2.7293e-05	0.000895295	putative membrane-associated salt-inducible protein {Oryza sativa (japonica cultivar-group);} ^|^GB|AAG13570.1|10140738|AC037425 putative membrane-associated salt-inducible protein {Oryza sativa (japonica cultivar-group);}
B	MZ00034811	1.34932	2.54791	2.71431	8.20042e-07	0.000177635	hypothetical protein {Zea mays;}
A	MZ00052464	1.34857	2.5466	2.53664	0.00692671	0.021914	NA
B	MZ00043285	1.34796	2.54553	2.415	9.58155e-06	0.000548531	Spermidine synthase 1 (EC 2.5.1.16) (Putrescine aminopropyltransferase1) (SPDSY 1). {Oryza sativa;} ^|^GB|CAB61629.1|6468656|OSA251298 spermidine synthase 1 {Oryza sativa (japonica cultivar-group);}
B	MZ00024131	1.34795	2.5455	1.35181	0.0112648	0.0293219	chlorophyll a/b-binding protein precursor {Oryza sativa;}
A	MZ00024675	1.34629	2.54257	1.75082	4.99711e-05	0.00128087	inorganic pyrophosphatase {Oryza sativa (japonica cultivar-group);}
B	MZ00013846	-1.34568	2.5415	2.30836	0.00106206	0.00703452	Lipoxygenase 2.3, chloroplast precursor (EC 1.13.11.12) (LOX2:Hv:3). {Hordeum vulgare;} ^|^GB|CAD45187.1|25809278|HVU507213 lipoxygenase 2 {Hordeum vulgare subsp. vulgare;}
B	MZ00046261	1.34563	2.54142	2.06618	2.29362e-05	0.000823567	putative extensin-like protein {Oryza sativa (japonica cultivar-group);} ^|^GB|BAB92308.1|20804618|AP003253 putative extensin-like protein {Oryza sativa (japonica cultivar-group);}
B	MZ00036158	1.34517	2.5406	2.17359	3.2092e-05	0.000974475	class IV chitinase (CHIV) - Arabidopsis thaliana {Arabidopsis thaliana;} ^|^GB|AAQ62423.1|34146830|BT010422 At3g54420 {Arabidopsis thaliana;} ^|^GB|CAB81807.1|7288020|ATT12E18 class IV chitinase (CHIV) {Arabidopsis thaliana;}
B	MZ00049959	1.34379	2.53817	2.27767	1.63356e-07	0.000112942	replication protein A 70kDa {Oryza sativa (japonica cultivar-group);}
B	MZ00043952	-1.34235	2.53565	3.12508	0.00134715	0.00799226	OSJNBa0013K16.17 {Oryza sativa (japonica cultivar-group);}
A	MZ00044700	1.33927	2.53024	2.38619	0.00565612	0.0190975	NA
A	MZ00047366	1.33528	2.52324	2.1233	6.60189e-06	0.000468068	putative peroxidase {Oryza sativa (japonica cultivar-group);} ^|^GB|AAM08517.1|19920085|AC068654 Putative peroxidase {Oryza sativa (japonica cultivar-group);}
B	MZ00054581	1.33521	2.52312	1.43051	0.00943973	0.0264409	NA
A	MZ00024732	-1.33316	2.51954	4.13338	0.000985565	0.0067501	Malate dehydrogenase [NADP], chloroplast precursor (EC 1.1.1.82)(NADP-MDH). {Zea mays;} ^|^PIR|S04859|DEMZMC malate dehydrogenase (NADP) (EC 1.1.1.82) precursor, chloroplast - maize {Zea mays;} ^|^GB|CAA34213.1|22368|ZMMDH unnamed protein product; precursor protein (AA -57 to 375) {Zea mays;}
A	MZ00036493	-1.33199	2.5175	1.11741	0.0105998	0.0284137	NA
B	MZ00024039	1.33184	2.51724	1.46058	0.00100964	0.00682009	Photosystem I reaction centre subunit III, chloroplast precursor(Light-harvesting complex I 17 kDa protein) (PSI-F). {Hordeum vulgare;} ^|^PIR|S51813|S51813 photosystem-I PSI-F chain precursor - barley {Hordeum vulgare;} ^|^GB|AAA68147.1|469560|HVU08135 photosystem-I PSI-F subunit precursor {Hordeum vulgare;}
B	MZ00047666	1.33162	2.51686	2.0044	3.46135e-05	0.00102829	hypothetical protein similar to Arabidopsis thaliana chromosome 5, MXC9.22 {Oryza sativa (japonica cultivar-group);} ^|^GB|BAB39953.1|13486718|AP003018 hypothetical protein similar to Arabidopsis thaliana chromosome 5, MXC9.22 {Oryza sativa (japonica cultivar-group);}
A	MZ00044651	1.33149	2.51663	2.60256	0.00277627	0.0123091	OSJNBa0076N16.7 {Oryza sativa (japonica cultivar-group);} ^|^GB|CAD41131.1|21740668|OSJN00051 OSJNBa0084K20.9 {Oryza sativa (japonica cultivar-group);}
B	MZ00038346	-1.33105	2.51586	2.20201	1.54576e-05	0.000664754	NA
A	MZ00010492	1.33069	2.51523	1.55406	0.000884839	0.00636449	NA
A	MZ00045187	1.32909	2.51244	4.44169	0.103589	0.130404	NA
B	MZ00004845	1.3269	2.50862	2.62644	0.000883076	0.00635988	NA
B	MZ00049890	1.32653	2.50799	1.04348	0.00480511	0.017317	mitochondrial succinate dehydrogenase iron-sulphur subunit {Arabidopsis thaliana;} ^|^GB|BAB11652.1|10178178|AB013395 succinate dehydrogenase iron-sulfur protein-like {Arabidopsis thaliana;}
B	MZ00045660	1.32573	2.50659	2.73477	0.00320584	0.0134481	NA
B	MZ00054715	-1.32495	2.50524	1.488	0.00692442	0.021914	NA
A	MZ00044207	1.32336	2.50248	1.41019	0.000626581	0.00525349	putative light-harvesting chlorophyll a/b binding protein {Arabidopsis thaliana;}
B	MZ00025611	-1.32092	2.49826	3.02067	0.000162564	0.00257242	putative ER lumen protein-retaining receptor {Oryza sativa (japonica cultivar-group);} ^|^GB|BAD09948.1|42408730|AP004704 putative ER lumen protein-retaining receptor {Oryza sativa (japonica cultivar-group);}
B	MZ00040292	1.31871	2.49444	2.11221	1.23334e-05	0.000615851	Eukaryotic translation initiation factor 5A (eIF-5A) (eIF-4D). {Zea mays;} ^|^PIR|T01355|T01355 translation initiation factor eIF-5A [similarity] - maize {Zea mays;} ^|^GB|CAA69225.1|1546919|ZMTRINF5A translation initiation factor 5A {Zea mays;} ^|^GB|AAB88614.1|2668738|AF034943 translation initiation factor 5A {Zea mays;}
B	MZ00035362	1.31862	2.49427	2.13401	3.16904e-05	0.000968826	Eukaryotic translation initiation factor 5A (eIF-5A) (eIF-4D). {Zea mays;} ^|^PIR|T01355|T01355 translation initiation factor eIF-5A [similarity] - maize {Zea mays;} ^|^GB|CAA69225.1|1546919|ZMTRINF5A translation initiation factor 5A {Zea mays;} ^|^GB|AAB88614.1|2668738|AF034943 translation initiation factor 5A {Zea mays;}
A	MZ00009723	1.31788	2.49299	2.21918	0.000270996	0.00334578	sedoheptulose-1,7-bisphosphatase precursor {Oryza sativa (indica cultivar-group);} ^|^GB|AAO22558.1|27804768|AY188797 sedoheptulose-1,7-bisphosphatase precursor {Oryza sativa (indica cultivar-group);}
B	MZ00040528	-1.31725	2.49191	2.72405	0.00138082	0.00812761	unnamed protein product; URF 3 {Zea mays;}
B	MZ00024041	1.31631	2.49029	1.61035	0.000127827	0.00220844	Photosystem I reaction centre subunit III, chloroplast precursor(Light-harvesting complex I 17 kDa protein) (PSI-F). {Hordeum vulgare;} ^|^PIR|S51813|S51813 photosystem-I PSI-F chain precursor - barley {Hordeum vulgare;} ^|^GB|AAA68147.1|469560|HVU08135 photosystem-I PSI-F subunit precursor {Hordeum vulgare;}
B	MZ00023859	1.31465	2.48743	2.31291	0.000275683	0.00337108	polyubiquitin 2 {Deschampsia antarctica;}
A	MZ00031209	1.31456	2.48727	2.06332	4.09952e-05	0.00113374	tonoplast membrane integral protein ZmTIP5-1 {Zea mays;}
B	MZ00054683	-1.31352	2.48547	2.50241	0.000254168	0.00324499	NA
B	MZ00047768	1.3115	2.48199	1.56545	0.000663688	0.00541312	probable translation regulator GCD6 F19I3.20 - Arabidopsis thaliana {Arabidopsis thaliana;} ^|^GB|AAQ56776.1|34098787|BT010333 At2g34970 {Arabidopsis thaliana;} ^|^GB|AAM98194.1|22655208|AY140053 putative translation initiation factor eIF-2B epsilon subunit {Arabidopsis thaliana;} ^|^GB|AAC12836.1|3033392|AC004238 putative translation initiation factor eIF-2B epsilon subunit {Arabidopsis thaliana…
B	MZ00049380	-1.31094	2.48103	2.32669	0.000102223	0.00190586	putative cytochrome P450-related protein, 3''''-partial {Oryza sativa (japonica cultivar-group);}
B	MZ00043621	1.31068	2.48058	2.42415	6.73535e-05	0.00150586	NA
B	MZ00002198	1.30962	2.47876	1.29333	0.0106031	0.0284137	hypothetical protein T13J8.190 - Arabidopsis thaliana {Arabidopsis thaliana;} ^|^GB|CAB36777.1|4455367|ATT13J8 putative protein {Arabidopsis thaliana;} ^|^GB|CAB79610.1|7269662|ATCHRIV68 putative protein {Arabidopsis thaliana;}
B	MZ00039103	1.30918	2.47801	1.72376	0.000303751	0.00350916	putative Acyl-CoA-binding protein {Oryza sativa (japonica cultivar-group);}
A	MZ00034441	1.3091	2.47786	2.8137	0.00256311	0.0117119	NA
B	MZ00044027	-1.30736	2.47489	3.35143	0.000499424	0.00461341	NA
A	MZ00040645	1.30678	2.47388	1.25493	0.00393877	0.015299	1,3-beta-glucanase (EC 3.2.1.-) PRm 6b - maize {Zea mays;} ^|^GB|AAB47177.2|7687419|S82315 PRm 6b {Zea mays;}
A	MZ00012264	1.30657	2.47354	2.26457	3.07203e-06	0.000328709	lipase-like protein {Oryza sativa;}
A	MZ00046500	-1.30648	2.47337	3.5054	0.0514675	0.0812496	subtilisin-like proteinase homolog F7L13.100 - Arabidopsis thaliana {Arabidopsis thaliana;} ^|^GB|AAD03440.1|4115929|F3H7 similar to the subtilase family of serine proteases (Pfam: PF00082, Score {Arabidopsis thaliana;} ^|^GB|CAB40045.1|4539412|ATF7L13 putative subtilisin-like protease {Arabidopsis thaliana;} ^|^GB|CAB78175.1|7267749|ATCHRIV29 putative subtilisin-like protease {Arabidopsis thalia…
A	MZ00056073	1.30411	2.46932	1.52728	0.000300459	0.00349811	hypothetical protein At2g45530 [imported] - Arabidopsis thaliana {Arabidopsis thaliana;} ^|^GB|AAP13386.1|30023706|BT006278 At2g45530 {Arabidopsis thaliana;} ^|^GB|AAO00741.1|27311551|BT002381 Unknown protein {Arabidopsis thaliana;} ^|^GB|AAC06154.1|2979545|AC003680 expressed protein {Arabidopsis thaliana;}
A	MZ00021767	1.30261	2.46675	2.34138	1.03387e-06	0.000193593	NA
B	MZ00039048	-1.29678	2.45681	1.06532	0.00481542	0.0173333	NA
A	MZ00044191	1.29463	2.45314	2.4315	1.93658e-06	0.000259792	NADP-malic enzyme {Zea mays;}
A	MZ00003051	-1.2929	2.45019	2.46861	0.0895905	0.118349	patatin-like protein {Sorghum bicolor;}
A	MZ00024849	1.29104	2.44704	1.901	3.76135e-05	0.00108356	contains ESTs C73683(E20140)AU164110(E20140),AU161726(S5185) similar to Arabidopsis thaliana chromosome 1, F24J8.9 unknown protein {Oryza sativa (japonica cultivar-group);} ^|^GB|BAC06235.1|21952819|AP003227 contains ESTs C73683(E20140)AU164110(E20140),AU161726(S5185) similar to Arabidopsis thaliana chromosome 1, F24J8.9 unknown protein {Oryza sativa (japonica cultivar-group);}
B	MZ00025513	1.29075	2.44655	1.94808	9.02621e-05	0.00176778	cinnamic acid 4-hydroxylase {Sorghum bicolor;}
B	MZ00014468	1.28999	2.44527	2.13662	2.65115e-07	0.000132381	Probable membrane-associated 30 kDa protein, chloroplast precursor. {Oryza sativa;} ^|^GB|BAB90216.1|20161290|AP003407 putative chloroplast membrane-associated 30 kD protein {Oryza sativa (japonica cultivar-group);} ^|^GB|BAC06258.1|21952843|AP003316 putative chloroplast membrane-associated 30 kD protein {Oryza sativa (japonica cultivar-group);}
B	MZ00040522	1.28998	2.44525	2.45935	1.70565e-05	0.000698764	hypothetical protein {Zea mays;}
B	MZ00048693	1.28984	2.44501	2.63717	0.000115077	0.00204411	putative transcription factor {Oryza sativa (japonica cultivar-group);}
B	MZ00037101	1.28633	2.43907	2.72207	0.010075	0.0275269	NA
A	MZ00031754	-1.28476	2.43641	3.10325	0.000229564	0.00305679	NA
B	MZ00002864	1.28421	2.43549	2.38985	1.02263e-05	0.000560673	nodulin-like protein {Oryza sativa (japonica cultivar-group);}
A	MZ00000350	1.28373	2.43468	1.68779	0.000223014	0.00301471	Fructose-bisphosphate aldolase, chloroplast precursor (EC 4.1.2.13)(ALDP). {Oryza sativa;} ^|^PIR|T03679|T03679 probable fructose-bisphosphate aldolase (EC 4.1.2.13) precursor, chloroplast - rice {Oryza sativa;} ^|^GB|BAA02730.1|218155|RICCHLALD chloroplastic aldolase {Oryza sativa;}
B	MZ00015876	1.28104	2.43015	1.7684	2.0272e-05	0.00076557	OSJNBa0067K08.10 {Oryza sativa (japonica cultivar-group);}
B	MZ00024040	1.27899	2.42668	1.37081	0.00402205	0.0155419	Photosystem I reaction centre subunit III, chloroplast precursor(Light-harvesting complex I 17 kDa protein) (PSI-F). {Hordeum vulgare;} ^|^PIR|S51813|S51813 photosystem-I PSI-F chain precursor - barley {Hordeum vulgare;} ^|^GB|AAA68147.1|469560|HVU08135 photosystem-I PSI-F subunit precursor {Hordeum vulgare;}
B	MZ00035426	1.27872	2.42623	3.71905	0.000304187	0.00350969	beta-glucosidase, root meristem (EC 3.2.1.-) precursor - maize {Zea mays;} ^|^GB|CAA52293.1|435313|ZMBDG beta-glucosidase {Zea mays;}
A	MZ00013655	1.27767	2.42446	1.94505	7.89635e-06	0.000510596	proline-rich protein {Zea mays;}
A	MZ00026392	-1.27758	2.42432	1.01511	0.00765525	0.023253	Bax inhibitor-1 (BI-1) (OsBI-1). {Oryza sativa;} ^|^GB|BAD08006.1|41053062|AP005311 Bax inhibitor-1 (BI-1) (OsBI-1) {Oryza sativa (japonica cultivar-group);} ^|^GB|BAA89540.3|7209772|AB025926 Bax inhibitor-1 {Oryza sativa;}
B	MZ00002662	1.27636	2.42228	1.05329	0.00995381	0.0273678	cellulase (EC 3.2.1.4) At2g44540 - Arabidopsis thaliana {Arabidopsis thaliana;} ^|^GB|AAM14965.1|20197190|AC004521 putative cellulase {Arabidopsis thaliana;} ^|^GB|AAC27456.1|3341674|AC003672 putative cellulase {Arabidopsis thaliana;}
B	MZ00049022	1.27615	2.42192	2.20713	2.76126e-05	0.000896414	hypothetical protein {Oryza sativa (japonica cultivar-group);}
A	MZ00039801	1.27546	2.42076	1.70105	0.000988327	0.0067501	NA
A	MZ00009705	1.27464	2.41938	1.82896	8.69288e-05	0.00173242	NA
A	MZ00046909	1.27424	2.41872	1.75047	0.000198685	0.00284815	hypothetical protein {Oryza sativa (japonica cultivar-group);}
B	MZ00015900	1.27274	2.4162	2.07239	8.35491e-06	0.000515745	putative p23 co-chaperone {Oryza sativa (japonica cultivar-group);} ^|^GB|BAD03784.1|38637531|AP005523 putative p23 co-chaperone {Oryza sativa (japonica cultivar-group);}
B	MZ00002802	1.27171	2.41448	1.52075	0.000159581	0.00253862	putative serine/threonine-specific kinase like protein {Oryza sativa (japonica cultivar-group);}
B	MZ00043813	1.27016	2.41188	1.75142	6.78819e-05	0.00151021	putative 4-diphosphocytidyl-2-C-methyl-D- erythritol kinase {Oryza sativa (japonica cultivar-group);}
A	MZ00003068	1.26792	2.40815	3.08962	1.85356e-05	0.000724343	putative 41 kD chloroplast nucleoid DNA binding protein (CND41) {Oryza sativa (japonica cultivar-group);} ^|^GB|BAD12876.1|45735841|AP004040 putative 41 kD chloroplast nucleoid DNA binding protein (CND41) {Oryza sativa (japonica cultivar-group);}
B	MZ00001710	1.26751	2.40746	2.47493	0.000134121	0.00227091	putative Aromatic-L-amino-acid decarboxylase {Oryza sativa (japonica cultivar-group);} ^|^GB|BAD11583.1|42761330|AP003911 putative Aromatic-L-amino-acid decarboxylase {Oryza sativa (japonica cultivar-group);}
A	MZ00011635	1.26625	2.40536	1.9181	1.08081e-05	0.000572544	contains EST D48148(S14217) similar to Arabidopsis thaliana chromosome 1, F6F9.23 unknown protein {Oryza sativa (japonica cultivar-group);}
B	MZ00048879	-1.26621	2.40529	1.45201	0.000632381	0.00526772	putative iron-phytosiderophore transporter protein yellow stripe 1 {Oryza sativa (japonica cultivar-group);}
B	MZ00040333	1.26591	2.40479	1.73716	5.18999e-05	0.00129578	putative leucine-rich repeat/receptor protein kinase {Oryza sativa (japonica cultivar-group);}
A	MZ00035996	1.26526	2.4037	2.10041	0.00181007	0.00949735	putative serine/threonine protein kinase {Brassica rapa;}
B	MZ00051801	1.26259	2.39925	1.97369	0.000234975	0.00311041	putative myb-related protein {Oryza sativa (japonica cultivar-group);}
B	MZ00042209	1.2605	2.39578	1.84234	0.000419423	0.00417937	Fructose-1,6-bisphosphatase, chloroplast precursor (EC 3.1.3.11)(D-fructose-1,6-bisphosphate 1-phosphohydrolase) (FBPase). {Oryza sativa;} ^|^GB|AAP06892.1|29893638|AC139168 putative Fructose-1,6-Biphosphotase, chloroplast precursor {Oryza sativa (japonica cultivar-group);} ^|^GB|AAP06885.1|29893631|AC135208 fructose-1,6-bisphosphatase {Oryza sativa (japonica cultivar-group);} ^|^GB|BAA25423.1|30…
A	MZ00039826	1.25936	2.39389	1.28181	0.00107801	0.00708275	NA
B	MZ00040346	-1.25913	2.39351	2.48793	0.00117826	0.00740181	seed imbibition protein {Arabidopsis thaliana;}
B	MZ00055018	1.25812	2.39183	1.53	0.000502131	0.00461481	Similar to Synechocystis antiviral protein {Arabidopsis thaliana;}
B	MZ00023925	1.25776	2.39123	2.5355	0.000703533	0.00561082	Metallothionein-like protein type 2. {Oryza sativa;} ^|^PIR|T03787|T03787 metallothionein-like protein - rice {Oryza sativa;} ^|^GB|AAB18814.1|1667588|OSU77294 metallothionein-like protein {Oryza sativa (indica cultivar-group);} ^|^GB|AAD10192.1|4097338|OSU57638 metallothionein-like protein {Oryza sativa;} ^|^GB|CAA69845.1|2326785|OSMETALLO metallothionein-like protein {Oryza sativa;} ^|^GB|AAD02…
B	MZ00036362	1.25623	2.38871	2.0741	1.36001e-06	0.000221293	GAST-like gene product {Fragaria x ananassa;}
A	MZ00045263	1.2552	2.38699	3.01661	0.0619536	0.0919488	NA
B	MZ00042534	1.25475	2.38626	1.07032	0.00470668	0.0171179	NA
B	MZ00047835	1.25373	2.38456	1.807	2.49697e-05	0.000860925	putative receptor-like protein kinase 1 {Oryza sativa (japonica cultivar-group);}
A	MZ00041182	-1.25298	2.38333	4.58626	0.00559988	0.0189646	Triosephosphate isomerase, chloroplast precursor (EC 5.3.1.1) (TIM). {Secale cereale;} ^|^PIR|S53761|S53761 triose-phosphate isomerase (EC 5.3.1.1) precursor, chloroplast - rye {Secale cereale;} ^|^GB|CAA83533.1|609262|SCTRIISO triosephosphate isomerase {Secale cereale;}
A	MZ00039696	1.25292	2.38323	1.88445	0.000166702	0.00261239	type 2 metallothionein-like protein {Typha latifolia;}
B	MZ00018561	-1.25201	2.38173	2.75587	0.00742828	0.0228337	OSJNBa0070C17.11 {Oryza sativa (japonica cultivar-group);}
B	MZ00034507	1.24879	2.37643	2.33063	8.36981e-07	0.000177635	cytochrome-c oxidase (EC 1.9.3.1) chain II - maize mitochondrion {Zea mays;} ^|^GB|CAA24093.1|13909|MIZMCO cytochrome oxidase subunit II {Zea mays;}
A	MZ00045457	1.24704	2.37353	3.98838	0.104061	0.130869	NA
A	MZ00013412	-1.24648	2.37262	3.81965	0.00242282	0.0112764	putative photosystem II 10K protein {Oryza sativa (japonica cultivar-group);}
B	MZ00048430	1.24568	2.3713	1.65812	2.23998e-05	0.000816886	hypothetical protein {Oryza sativa (japonica cultivar-group);} ^|^GB|BAA96171.1|8096598|AP002092 unnamed protein product; hypothetical protein {Oryza sativa (japonica cultivar-group);}
B	MZ00027822	1.24471	2.36971	2.18049	3.5719e-07	0.00013877	unknown protein {Oryza sativa (japonica cultivar-group);}
A	MZ00026303	-1.24385	2.36829	2.7391	0.0350151	0.0621848	contains ESTs AU078277(S1084),AU078273(S13585),D47857(S13585) unknown protein {Oryza sativa (japonica cultivar-group);} ^|^GB|BAA84809.1|6006379|AP000559 ESTs AU078277(S1084),AU078273(S13585), D47857(S13585) correspond to a region of the predicted gene. Similar to Caenorhabditis elegans cosmid C15H9; hypothetical protein (U56965) {Oryza sativa (japonica cultivar-group);} ^|^GB|AAO33145.1|28190667…
B	MZ00039201	1.2438	2.36821	2.08569	2.09556e-05	0.000788075	NA
B	MZ00016428	-1.24352	2.36776	2.35418	9.79808e-06	0.000553872	centromeric histone H3-like protein {Zea mays;}
A	MZ00038066	-1.23784	2.35846	1.35959	0.0156046	0.0361202	glyceraldehyde-3-phosphate dehydrogenase (phosphorylating) (EC 1.2.1.12) GAPC4 - maize {Zea mays;} ^|^GB|AAA87580.1|1184776|ZMU45857 cytosolic glyceroldehyde-3-phosphate dehydrogenase GAPC4 {Zea mays;}
B	MZ00035400	1.23696	2.35701	2.52941	1.50596e-06	0.000221293	NA
B	MZ00046410	1.2361	2.3556	2.6391	6.82544e-06	0.000468068	Probable nuclear antigen. {Suid herpesvirus 1 (strain Kaplan);Suid herpesvirus 1 strain Kaplan;} ^|^PIR|B45344|B45344 probable nuclear antigen - suid herpesvirus 1 (strain Kaplan) {Pseudorabies virus;Suid herpesvirus 1;} ^|^GB|AAA47471.1|334072|SH1PROIE ORF-3 protein {Pseudorabies virus;Suid herpesvirus 1;}
B	MZ00014647	1.23585	2.3552	2.22856	0.000102783	0.00190586	putative cycloartenol synthase {Oryza sativa (japonica cultivar-group);}
A	MZ00032937	1.2355	2.35463	2.74816	0.00182362	0.00954619	putative expansin {Oryza sativa (japonica cultivar-group);}
A	MZ00034253	-1.23386	2.35196	1.37823	0.00139663	0.00818661	putative glycosyl hydrolase family 35 (beta-galactosidase) {Oryza sativa (japonica cultivar-group);}
B	MZ00042517	1.23281	2.35024	1.60742	0.00015681	0.00251233	aldehyde oxidase (EC 1.2.3.1) 2 - maize {Zea mays;} ^|^GB|BAA23227.1|2589164|D88452 aldehyde oxidase-2 {Zea mays;}
B	MZ00049966	1.23276	2.35017	3.71717	0.000763954	0.00586877	hypothetical protein {Oryza sativa (japonica cultivar-group);} ^|^GB|AAP06886.1|29893632|AC135208 hypothetical protein {Oryza sativa (japonica cultivar-group);}
A	MZ00039893	-1.23132	2.34781	2.96618	0.0631726	0.0932567	isovaleryl-CoA dehydrogenase (EC 1.3.99.10) precursor, mitochondrial [imported] - Arabidopsis thaliana {Arabidopsis thaliana;} ^|^GB|CAA73227.1|4995051|ATISOVAL Isovaleryl-CoA Dehydrogenase {Arabidopsis thaliana;} ^|^GB|CAB72479.1|6967096|ATF18N11 isovaleryl-CoA-dehydrogenase precursor (IVD) {Arabidopsis thaliana;}
A	MZ00001122	1.23007	2.34578	2.3264	8.96346e-05	0.00176289	unknown {Arabidopsis thaliana;}
B	MZ00016083	-1.22866	2.34348	1.81207	0.000158601	0.00252751	cytochrome P450 monooxygenase CYP72A5 {Zea mays;}
A	MZ00000549	1.22672	2.34034	1.7425	0.000563751	0.0049099	glycine-rich protein - maize {Zea mays;} ^|^GB|CAA43431.1|22293|ZMGLYR glycine-rich protein {Zea mays;}
A	MZ00030878	1.22151	2.33191	1.93899	0.000195934	0.00282222	hypothetical protein {Xanthomonas axonopodis pv. citri str. 306;}
B	MZ00042558	1.22124	2.33147	1.42976	0.000203446	0.00289333	putative endoglucanase 1 precursor (Endo-1,4-beta-glucanase) (Abscission cellulase 1) {Oryza sativa (japonica cultivar-group);}
B	MZ00043573	1.22107	2.3312	2.41648	0.000961793	0.00665997	OSJNBb0043H09.9 {Oryza sativa (japonica cultivar-group);}
B	MZ00028143	-1.22105	2.33116	2.31554	1.08291e-05	0.000572544	Similar to Arabidopsis thaliana DNA chromosome 4, BAC clone F20D10; putative protein. (AL035538) {Oryza sativa (japonica cultivar-group);}
A	MZ00021733	1.22008	2.32959	2.29436	0.000442971	0.00430892	Homeobox protein knotted-1 like 1 (Fragment). {Zea mays;}
A	MZ00017250	1.21979	2.32914	1.75892	1.52406e-05	0.000662925	unknown protein {Arabidopsis thaliana;} ^|^GB|AAL38808.1|17529164|AY065367 unknown protein {Arabidopsis thaliana;} ^|^GB|BAB09375.1|9758849|AB010694 unnamed protein product; gene_id:K3K3.10 unknown protein {Arabidopsis thaliana;}
B	MZ00014523	1.21977	2.3291	2.01683	5.51186e-05	0.00133894	NAM-related protein 1 {Zea mays;}
A	MZ00048013	-1.21941	2.32851	1.24393	0.0248064	0.0494371	hypothetical protein {Oryza sativa (japonica cultivar-group);} ^|^GB|BAB86048.1|19386666|AP003347 hypothetical protein similar to Arabidopsis thaliana chromosome 3, MRC8.22 {Oryza sativa (japonica cultivar-group);}
A	MZ00012467	1.21895	2.32777	1.65316	0.000900808	0.00638617	NA
A	MZ00014994	-1.21841	2.3269	1.57531	0.000466198	0.00447672	OSJNBa0081C01.20 {Oryza sativa (japonica cultivar-group);} ^|^GB|CAE04562.2|32489818|OSJN00204 OSJNBb0039L24.1 {Oryza sativa (japonica cultivar-group);}
A	MZ00022900	1.21616	2.32327	2.39494	8.04661e-06	0.000511507	putative exostosin-2 {Oryza sativa (japonica cultivar-group);}
A	MZ00012617	-1.21536	2.32198	1.28043	0.00615811	0.0201564	ABA-responsive protein homolog T31B5.20 - Arabidopsis thaliana {Arabidopsis thaliana;} ^|^GB|AAR20771.1|38454154|BT010714 At5g13200 {Arabidopsis thaliana;} ^|^GB|CAB86627.1|7529275|ATT31B5 ABA-responsive protein-like {Arabidopsis thaliana;}
B	MZ00033895	-1.21336	2.31878	1.39591	0.00173041	0.00924676	NA
B	MZ00043361	1.20669	2.30808	1.83804	0.000118428	0.00208163	sulfate adenylyltransferase (EC 2.7.7.4) - maize {Zea mays;} ^|^GB|AAB94542.1|2738750|AF016305 ATP sulfurylase {Zea mays;}
A	MZ00039685	1.20599	2.30695	2.21317	5.38795e-05	0.00131954	Metallothionein-like protein 2A (MT-2A) (MT-K) (MT-1G). {Arabidopsis thaliana;} ^|^PIR|S57861|S57861 metallothionein 2a - Arabidopsis thaliana {Arabidopsis thaliana;} ^|^GB|AAL76147.1|18655383|AY077669 AT3g09390/F3L24_28 {Arabidopsis thaliana;} ^|^GB|AAK59864.1|14335168|AY037263 AT3g09390/F3L24_28 {Arabidopsis thaliana;} ^|^GB|AAA50250.1|555976|ATU15108 metallothionein-like protein {Arabidopsis t…
B	MZ00051826	1.20577	2.3066	1.94421	5.00205e-05	0.00128087	DNA-binding protein RAV2-like {Oryza sativa (japonica cultivar-group);}
A	MZ00040837	-1.2057	2.30649	1.09518	0.0273224	0.0527777	dnaK-type molecular chaperone hsc70-2 - Arabidopsis thaliana (fragment) {Arabidopsis thaliana;} ^|^GB|AAA32820.1|166766|ATHHSP703 heat shock protein HSP70-2 {Arabidopsis thaliana;}
A	MZ00011766	1.20449	2.30456	1.75031	0.000400352	0.00406446	NA
B	MZ00038727	1.20403	2.30383	3.10375	0.000276022	0.00337108	NA
B	MZ00034788	1.20274	2.30176	2.21927	3.26954e-06	0.000341707	Cytochrome c oxidase polypeptide I (EC 1.9.3.1). {Zea mays;} ^|^PIR|A22840|ODZM1 cytochrome-c oxidase (EC 1.9.3.1) chain I - maize mitochondrion {Zea mays;} ^|^GB|AAR91047.1|40795003|AY506529 cytochrome c oxidase subunit 1 {Zea mays;} ^|^GB|CAA26496.1|12889|MICOXI unnamed protein product; cytochrome c oxidase subunit I (aa 1-528) {Zea mays;} ^|^GB|AAN33123.1|23452695|AF542203 cytochrome c oxidase…
A	MZ00023387	-1.20215	2.30083	1.27557	0.00741005	0.0227933	heat shock protein 17.9 {Pennisetum glaucum;}
B	MZ00013921	-1.20157	2.2999	1.1599	0.0109298	0.0288509	heat shock protein 70 {Zea mays;}
B	MZ00045737	-1.20121	2.29933	1.08589	0.00281788	0.0124129	NA
A	MZ00024979	1.20121	2.29932	1.17056	0.00461909	0.0169387	NA
B	MZ00034567	1.19853	2.29506	2.70279	0.00696676	0.0220097	hypothetical protein 25 - maize mitochondrion (type N) {Zea mays;} ^|^GB|CAA29866.1|13917|MIZMOR25 unnamed protein product; ORF 25 (AA 1- 219) {Zea mays;}
B	MZ00030191	-1.19758	2.29355	2.28811	4.01108e-05	0.00111615	contains EST C98973(E3446) unknown protein {Oryza sativa (japonica cultivar-group);} ^|^GB|BAB92314.1|20804624|AP003253 contains EST C98973(E3446) unknown protein {Oryza sativa (japonica cultivar-group);}
B	MZ00035630	-1.19751	2.29343	2.70776	0.0236138	0.0477915	phosphoenolpyruvate carboxylase {Zea mays;}
A	MZ00009834	1.19643	2.29172	1.91947	9.63849e-05	0.00184146	NA
A	MZ00015071	-1.19642	2.2917	1.40591	0.00124606	0.00764764	putative glutathione S-transferase {Oryza sativa (japonica cultivar-group);}
B	MZ00019377	1.19572	2.29059	1.49235	0.000369517	0.0038664	NA
B	MZ00040541	1.19375	2.28746	1.50375	0.00298086	0.0128315	#N/A
A	MZ00020149	1.19259	2.28563	1.97664	2.60288e-05	0.000883318	NA
B	MZ00036090	1.19223	2.28506	1.45541	0.00178289	0.00941338	OSJNBa0027G07.8 {Oryza sativa (japonica cultivar-group);}
A	MZ00008284	-1.19142	2.28377	3.01157	0.000640269	0.00531373	NAM-like protein {Oryza sativa (japonica cultivar-group);}
B	MZ00043252	1.18837	2.27895	2.76815	0.000166741	0.00261239	glutamine synthetase {Zea mays;}
B	MZ00027286	1.18825	2.27876	3.04565	0.000221622	0.00300445	hypothetical protein similar to Arabidopsis thaliana chromosome 5, MCK7.19 {Oryza sativa (japonica cultivar-group);} ^|^GB|BAB64816.1|15528774|AP003301 hypothetical protein similar to Arabidopsis thaliana chromosome 5, MCK7.19 {Oryza sativa (japonica cultivar-group);} ^|^GB|BAB39910.1|13486673|AP002912 hypothetical protein similar to Arabidopsis thaliana chromosome 5, MCK7.19 {Oryza sativa (japon…
B	MZ00019355	1.18789	2.27819	2.69629	7.02726e-05	0.00155012	NA
A	MZ00029921	-1.18726	2.2772	1.70838	0.00040985	0.00411874	putative S-adenosyl-L-methionine:salicylic acid carboxyl methyltransferase {Oryza sativa (japonica cultivar-group);}
B	MZ00034874	1.18561	2.2746	1.87627	0.000317203	0.0035638	Chloroplast 30S ribosomal protein S15. {Zea mays;} ^|^PIR|S10153|R3ZM15 ribosomal protein S15, chloroplast - maize chloroplast {Zea mays;}
A	MZ00030831	1.18454	2.27291	1.75513	3.90806e-05	0.00109793	expressed protein {Oryza sativa (japonica cultivar-group);}
B	MZ00042168	1.1843	2.27253	1.84371	5.16682e-05	0.00129578	pathogenesis related protein-1 - maize {Zea mays;} ^|^GB|AAC25629.1|3290004|ZMU82200 pathogenesis related protein-1 {Zea mays;}
B	MZ00046146	1.18228	2.26936	2.05689	4.79193e-06	0.000415021	NA
B	MZ00043759	-1.18146	2.26806	1.40411	0.00668729	0.0214451	non-cell-autonomous heat shock cognate protein 70 {Cucurbita maxima;}
A	MZ00051114	-1.17945	2.2649	3.33773	0.0037623	0.0148623	plasma membrane H+ ATPase {Oryza sativa (japonica cultivar-group);}
B	MZ00023628	1.17932	2.2647	1.37269	0.000902357	0.00638617	Glyceraldehyde 3-phosphate dehydrogenase, cytosolic 1 (EC 1.2.1.12). {Zea mays;} ^|^GB|CAA33620.1|295853|ZMGPC1 GAPDH {Zea mays;}
B	MZ00042708	-1.17641	2.26014	1.10037	0.0227754	0.046503	receptor protein kinase-like protein - Arabidopsis thaliana {Arabidopsis thaliana;} ^|^GB|CAB86675.1|7529259|ATF18P9 receptor protein kinase-like protein {Arabidopsis thaliana;}
A	MZ00041043	1.17607	2.25961	1.81331	0.00471116	0.0171179	phosphoenolpyruvate carboxykinase {Oryza sativa;}
B	MZ00034536	-1.17424	2.25674	2.71305	8.01046e-06	0.000511507	putative gag-pol precursor {Zea mays;}
A	MZ00040961	1.17352	2.25561	1.85432	0.000199056	0.00284893	NA
B	MZ00038985	1.17346	2.25552	2.77087	0.0152496	0.0355734	NA
B	MZ00049184	-1.17012	2.25031	2.45173	6.37465e-06	0.000468068	OSJNBb0060M15.9 {Oryza sativa (japonica cultivar-group);} ^|^GB|CAE01640.2|32479996|OSJN00043 OSJNBb0021I10.2 {Oryza sativa (japonica cultivar-group);} ^|^GB|CAD39377.1|21740654|OSJN00043 OSJNBb0021I10.12 {Oryza sativa (japonica cultivar-group);}
A	MZ00035967	1.16941	2.2492	1.80059	6.04125e-06	0.000462973	putative hypersensitivity-related (hsr)protein {Oryza sativa (japonica cultivar-group);} ^|^GB|AAG13627.1|10140797|AC078840 putative hypersensitivity-related (hsr)protein {Oryza sativa (japonica cultivar-group);}
A	MZ00045186	1.16727	2.24586	3.78696	0.108754	0.134825	NA
B	MZ00040470	1.16571	2.24343	1.80873	1.28856e-05	0.000628891	glycine-rich protein - maize {Zea mays;} ^|^GB|CAA43431.1|22293|ZMGLYR glycine-rich protein {Zea mays;}
B	MZ00023634	-1.16561	2.24327	1.87284	0.000793437	0.00598778	OsRad6 {Oryza sativa (japonica cultivar-group);}
B	MZ00035338	1.16457	2.24166	1.39713	0.00104067	0.00695347	NA
B	MZ00013841	-1.16454	2.24162	1.78157	0.00107186	0.00705198	3-deoxy-D-arabino heptulosonate-7-phosphate synthase {Oryza sativa (japonica cultivar-group);}
B	MZ00045157	1.16308	2.23936	3.5779	0.0986303	0.126119	NA
B	MZ00009381	-1.16286	2.23901	1.19696	0.0197035	0.0422462	tipC protein-like {Oryza sativa (japonica cultivar-group);}
B	MZ00002405	1.1619	2.23751	2.67364	0.00146133	0.00832352	NA
B	MZ00045156	1.16109	2.23626	3.80789	0.107959	0.134136	NA
B	MZ00039236	-1.15966	2.23404	2.98203	0.00152916	0.00853145	Triosephosphate isomerase, chloroplast precursor (EC 5.3.1.1) (TIM). {Secale cereale;} ^|^PIR|S53761|S53761 triose-phosphate isomerase (EC 5.3.1.1) precursor, chloroplast - rye {Secale cereale;} ^|^GB|CAA83533.1|609262|SCTRIISO triosephosphate isomerase {Secale cereale;}
A	MZ00013517	-1.1591	2.23319	2.75082	0.000430057	0.00424766	Histone H2B. {Zea mays;} ^|^PIR|T02077|T02077 histone H2B - maize {Zea mays;} ^|^GB|AAB04688.1|473605|ZMU08226 histone H2B {Zea mays;}
B	MZ00037357	-1.15868	2.23254	1.23669	0.0112266	0.0292673	NA
A	MZ00041057	-1.1583	2.23195	1.06692	0.00807602	0.0240675	unnamed protein product; GST I (AA 1-214) {Zea mays;}
A	MZ00024674	1.15711	2.2301	1.6767	6.44707e-05	0.0014633	inorganic pyrophosphatase {Oryza sativa (japonica cultivar-group);}
B	MZ00049809	-1.15548	2.22759	3.09267	0.00169467	0.00914488	UDP-galactose transporter related protein-like {Arabidopsis thaliana;}
A	MZ00050536	-1.15457	2.22619	2.15891	0.000747442	0.00579142	hypothetical protein similar to Oryza sativa chromosome 1, P0003H10.25 {Oryza sativa (japonica cultivar-group);}
A	MZ00029136	1.15416	2.22555	1.46392	0.00805396	0.0240479	ATP synthase delta chain, chloroplast precursor (EC 3.6.3.14). {Sorghum bicolor;} ^|^PIR|S43728|S43728 H+-transporting two-sector ATPase (EC 3.6.3.14) delta chain precursor - sorghum {Sorghum bicolor;} ^|^GB|CAA46803.1|311231|SBATPD H(+)-transporting ATP synthase {Sorghum bicolor;}
B	MZ00040521	1.15356	2.22463	2.21819	0.000551169	0.00485996	hypothetical protein 25 - maize mitochondrion (type N) {Zea mays;} ^|^GB|CAA29866.1|13917|MIZMOR25 unnamed protein product; ORF 25 (AA 1- 219) {Zea mays;}
A	MZ00035018	1.15242	2.22286	2.17673	1.22209e-06	0.000210083	Serine/threonine protein phosphatase PP1 (EC 3.1.3.16). {Zea mays;} ^|^PIR|S29317|S29317 phosphoprotein phosphatase (EC 3.1.3.16) 1 - maize {Zea mays;} ^|^GB|AAA33545.1|168723|MZEZMPP1 protein phosphatase-1 {Zea mays;}
B	MZ00042909	1.15089	2.22051	1.64259	0.00070789	0.00564056	r40g2 protein {Oryza sativa (japonica cultivar-group);}
A	MZ00045535	1.15066	2.22016	2.41966	0.00341489	0.0139578	#N/A
A	MZ00041390	-1.15035	2.21968	3.15558	0.00835971	0.0245731	NA
A	MZ00023229	1.14973	2.21873	2.0819	0.00272666	0.0121681	NA
B	MZ00041821	1.14899	2.21759	1.80538	0.00186002	0.00968597	NA
A	MZ00041401	-1.14861	2.217	2.86496	0.00223617	0.0107711	unknown protein {Oryza sativa (japonica cultivar-group);}
B	MZ00043718	1.14698	2.2145	1.93989	6.16331e-05	0.00142794	contains EST AU162202(E4377) unknown protein {Oryza sativa (japonica cultivar-group);} ^|^GB|BAB32981.1|13161411|AP003105 contains EST AU162202(E4377) unknown protein {Oryza sativa (japonica cultivar-group);}
B	MZ00047954	1.14575	2.21261	1.70144	0.000107461	0.00195567	OSJNBa0065J03.1 {Oryza sativa (japonica cultivar-group);}
A	MZ00006705	1.14558	2.21235	2.76517	0.00500534	0.0176766	NA
B	MZ00039380	-1.14523	2.21182	2.03852	0.00400481	0.0155096	Alanine aminotransferase 2 (EC 2.6.1.2) (GPT) (Glutamic--pyruvictransaminase 2) (Glutamic--alanine transaminase 2) (ALAAT-2). {Panicum miliaceum;} ^|^PIR|S28429|S28429 alanine transaminase (EC 2.6.1.2) - proso millet {Panicum miliaceum;} ^|^GB|CAA49199.1|296204|PMPALAAT2 alanine aminotransferase {Panicum miliaceum;}
A	MZ00036504	1.14448	2.21066	2.02546	0.00225069	0.0108178	uroporphyrin-III C-methyltransferase (EC 2.1.1.107) - maize {Zea mays;} ^|^GB|BAA11909.1|1531541|D83391 uroporphyrinogen III methyltransferase {Zea mays;}
A	MZ00052161	1.14385	2.2097	2.12864	2.46105e-05	0.000860925	putative nitrate transporter {Oryza sativa (japonica cultivar-group);} ^|^GB|AAK15441.1|13194223|AC037426 putative nitrate transporter {Oryza sativa (japonica cultivar-group);}
A	MZ00040834	1.14323	2.20875	1.22618	0.00218371	0.0105922	NA
B	MZ00033884	1.14	2.20381	1.92543	0.000144383	0.00238114	contains EST C73895(E20964) hypothetical protein similar to Arabidopsis thaliana chrmosome 1, At1g78430 {Oryza sativa (japonica cultivar-group);}
B	MZ00050175	1.13854	2.20159	1.92013	0.00043092	0.00425151	NA
B	MZ00036423	1.13803	2.20081	2.2764	0.00142566	0.00823872	putative mRNA binding protein precursor {Oryza sativa (japonica cultivar-group);}
A	MZ00045334	-1.13694	2.19915	1.28708	0.00813353	0.0241668	putative RIRE2 orf3 {Zea mays;}
A	MZ00036519	1.13679	2.19891	1.74619	0.000109205	0.00197493	fructose-bisphosphate aldolase {Pandanus amaryllifolius;}
A	MZ00041439	-1.13606	2.1978	1.01255	0.0192626	0.0415386	probable lipase - maize {Zea mays;} ^|^GB|AAA33480.1|532623|MZELIPASE dehydrin {Zea mays;}
B	MZ00043449	1.13587	2.19751	1.99488	6.9833e-06	0.000468405	putative Glycine-rich protein 2 {Oryza sativa (japonica cultivar-group);} ^|^GB|BAD07599.1|41052743|AP004078 putative Glycine-rich protein 2 {Oryza sativa (japonica cultivar-group);}
B	MZ00023649	1.1358	2.1974	1.38875	0.00423916	0.015986	Photosystem I reaction center subunit V, chloroplast precursor (PSI-G)(Photosystem I 9 kDa protein). {Hordeum vulgare;} ^|^PIR|S20937|S20937 photosystem I chain V precursor - barley {Hordeum vulgare;} ^|^GB|CAA42727.1|19091|HVPSAG photosystem I polypeptide PSI-G precursor {Hordeum vulgare;}
A	MZ00051243	1.13578	2.19738	1.48011	0.000220811	0.00300251	putative fatty acid elongase {Oryza sativa (japonica cultivar-group);}
B	MZ00051876	1.13371	2.19422	1.97496	2.78349e-05	0.000896414	OSJNBa0081C01.16 {Oryza sativa (japonica cultivar-group);}
A	MZ00008261	-1.1329	2.19299	1.88108	0.00201202	0.0100801	putative apical-basal pattern formation protein {Oryza sativa (japonica cultivar-group);} ^|^GB|AAM00190.1|19879876|AF262214 guanine nucleotide-exchange protein GEP1 {Oryza sativa;}
A	MZ00050736	1.13211	2.1918	1.20266	0.0012227	0.00757564	OSJNBb0016D16.1 {Oryza sativa (japonica cultivar-group);} ^|^GB|CAE03770.2|32487567|OSJN00157 OSJNBa0013K16.19 {Oryza sativa (japonica cultivar-group);}
B	MZ00026215	-1.13209	2.19175	2.59761	0.000212894	0.00298778	#N/A
B	MZ00049048	1.13034	2.1891	2.91642	0.000501463	0.00461481	NA
B	MZ00004040	1.12952	2.18785	1.57161	0.000577156	0.00496116	putative zinc finger and C2 domain protein {Oryza sativa (japonica cultivar-group);}
B	MZ00034066	1.12859	2.18645	2.04057	1.48028e-05	0.000660693	101 kDa heat shock protein; HSP101-like protein {Oryza sativa (japonica cultivar-group);}
A	MZ00051149	1.1275	2.18479	1.61853	0.0006378	0.00529813	putative ABC transporter AbcG1 {Oryza sativa (japonica cultivar-group);} ^|^GB|BAC99536.1|37806086|AP004560 putative ABC transporter AbcG1 {Oryza sativa (japonica cultivar-group);}
B	MZ00043411	1.12737	2.1846	2.68041	0.00779801	0.0235356	extensin-like protein {Glycine max;}
B	MZ00049551	1.12705	2.18411	1.60739	0.00758103	0.02309	putative auxin transport protein-like {Oryza sativa (japonica cultivar-group);}
A	MZ00010443	1.12608	2.18265	1.95886	2.50202e-05	0.000860925	Metallothionein-like protein type 2. {Oryza sativa;} ^|^PIR|T03727|T03727 metallothionein-like protein - rice {Oryza sativa;} ^|^GB|AAC49627.1|1815628|OSU43530 metallothionein-like type 2 {Oryza sativa;} ^|^GB|BAA14038.1|1752831|D89931 metallothionein-like protein {Oryza sativa;} ^|^GB|BAB44010.1|13872903|AP002540 metallothionein-like protein {Oryza sativa (japonica cultivar-group);}
A	MZ00004544	1.12394	2.17942	2.24879	0.000243256	0.00316226	NA
B	MZ00013824	-1.12366	2.179	1.05661	0.0122303	0.0308089	putative pre-pro-cysteine proteinase {Nicotiana tabacum;}
A	MZ00034340	1.12353	2.1788	1.99291	1.04106e-05	0.000567097	probable cinnamoyl-CoA reductase [imported] - Arabidopsis thaliana {Arabidopsis thaliana;} ^|^GB|AAP42731.1|30984536|BT008718 At2g33600 {Arabidopsis thaliana;} ^|^GB|AAM13142.1|20260488|AY093143 putative cinnamoyl-CoA reductase {Arabidopsis thaliana;} ^|^GB|AAB80683.1|2459448|AC002332 putative cinnamoyl-CoA reductase {Arabidopsis thaliana;}
A	MZ00035779	-1.12328	2.17841	1.00455	0.0046676	0.0170608	heat shock protein 70 {Leishmania amazonensis;}
A	MZ00000409	-1.1227	2.17754	2.51881	0.0626769	0.0927314	Scl1 protein [imported] - rice (fragment) {Oryza sativa;} ^|^GB|AAC98091.1|4056615|AF067401 Scl1 protein {Oryza sativa;}
B	MZ00049041	1.12264	2.17745	1.39992	0.00198572	0.0100381	OSJNBa0088A01.1 {Oryza sativa (japonica cultivar-group);} ^|^GB|CAE01840.1|32483075|OSJN00086 OSJNBa0064M23.22 {Oryza sativa (japonica cultivar-group);}
A	MZ00009726	1.12136	2.17553	1.19912	0.00275291	0.0122372	NA
A	MZ00033058	-1.12048	2.1742	1.27497	0.027456	0.0528909	plasma membrane H+ ATPase {Oryza sativa (japonica cultivar-group);}
A	MZ00041613	1.12003	2.17351	2.36491	0.00407835	0.0156718	Nonspecific lipid-transfer protein precursor (LTP) (Phospholipidtransfer protein) (PLTP) (Allergen Zea m 14). {Zea mays;} ^|^PIR|A31779|A31779 phospholipid transfer protein 9C2 precursor - maize {Zea mays;} ^|^GB|AAA33493.1|168576|MZEPLTP phospholipid transfer protein precursor {Zea mays;}
A	MZ00004348	1.11967	2.17297	1.03996	0.00719413	0.0223782	OSJNBa0010H02.29 {Oryza sativa (japonica cultivar-group);} ^|^GB|CAE01699.2|32482988|OSJN00060 OSJNBa0010H02.24 {Oryza sativa (japonica cultivar-group);}
A	MZ00004282	-1.11949	2.17269	3.94269	0.00300292	0.0129017	NA
A	MZ00012373	1.11721	2.16927	2.1984	0.000683823	0.00551232	NA
A	MZ00055691	-1.11677	2.16861	2.46389	0.000515603	0.00469055	NA
A	MZ00006285	1.11601	2.16747	1.73232	0.00221044	0.0106898	putative aldo/keto reductase {Oryza sativa (japonica cultivar-group);} ^|^GB|AAK39569.1|13786444|AC025296 putative aldo/keto reductase {Oryza sativa (japonica cultivar-group);}
A	MZ00050700	1.11589	2.16728	1.7656	0.000337994	0.00369797	OSJNBa0088H09.13 {Oryza sativa (japonica cultivar-group);}
B	MZ00053827	1.11581	2.16716	1.95511	0.00104209	0.00695347	NA
A	MZ00031566	1.11558	2.16682	2.02639	4.48505e-05	0.00118914	NA
B	MZ00025112	-1.11412	2.16463	2.3052	0.00361611	0.014477	putative UDP-N-acetylglucosamine pyrophosphorylase {Oryza sativa (japonica cultivar-group);} ^|^GB|BAD11595.1|42761343|AP003919 putative UDP-N-acetylglucosamine pyrophosphorylase {Oryza sativa (japonica cultivar-group);} ^|^GB|BAD11559.1|42761316|AP003875 putative UDP-N-acetylglucosamine pyrophosphorylase {Oryza sativa (japonica cultivar-group);}
B	MZ00054783	-1.11352	2.16373	1.94518	0.000165653	0.00260753	hypothetical protein similar to Arabidopsis thaliana chromosome 2, At2g40470 {Oryza sativa (japonica cultivar-group);} ^|^GB|BAB93198.1|21104605|AP003230 hypothetical protein similar to Arabidopsis thaliana chromosome 2, At2g40470 {Oryza sativa (japonica cultivar-group);}
B	MZ00018538	-1.11312	2.16313	2.23746	3.63302e-06	0.000360949	OSJNBb0004A17.11 {Oryza sativa (japonica cultivar-group);}
A	MZ00039690	1.1128	2.16264	1.83965	0.000225126	0.00302007	NA
A	MZ00008685	1.11218	2.16173	1.8528	2.63277e-05	0.000889604	OSJNBa0017B10.23 {Oryza sativa (japonica cultivar-group);}
B	MZ00042981	-1.11201	2.16147	2.52927	0.00224025	0.0107773	NA
B	MZ00016081	1.11136	2.1605	1.22422	0.00496477	0.017603	unknown protein {Oryza sativa (japonica cultivar-group);}
A	MZ00029019	1.10992	2.15833	1.89569	0.000258397	0.00328628	putative symbiosis-related protein {Oryza sativa (japonica cultivar-group);}
A	MZ00044444	1.10945	2.15763	1.42583	0.000756248	0.0058345	NA
B	MZ00028245	1.10943	2.1576	1.04161	0.008325	0.0245249	NA
B	MZ00045856	1.10826	2.15585	2.79596	0.000643869	0.00532466	NA
B	MZ00015229	1.10806	2.15555	1.43443	0.00054674	0.00482724	NA
B	MZ00049128	1.10792	2.15534	1.74502	0.000136241	0.00228034	At2g24280/F27D4.19 {Arabidopsis thaliana;} ^|^GB|AAL25591.1|16648801|AY058177 At2g24280/F27D4.19 {Arabidopsis thaliana;}
A	MZ00014270	1.10598	2.15245	1.15955	0.00166418	0.00903679	hypothetical protein At2g29510 [imported] - Arabidopsis thaliana {Arabidopsis thaliana;} ^|^GB|AAP68239.1|31711766|BT008800 At2g29510 {Arabidopsis thaliana;} ^|^GB|AAM13104.1|20260412|AY093105 unknown protein {Arabidopsis thaliana;} ^|^GB|AAC95187.1|3980384|AC004561 unknown protein {Arabidopsis thaliana;}
B	MZ00020019	-1.10446	2.15019	1.61936	0.00125801	0.0076971	NA
B	MZ00034875	1.10443	2.15015	1.81537	0.00033902	0.00369797	Chloroplast 30S ribosomal protein S15. {Zea mays;} ^|^PIR|S10153|R3ZM15 ribosomal protein S15, chloroplast - maize chloroplast {Zea mays;}
B	MZ00047838	1.1034	2.1486	2.24453	3.92115e-05	0.00109793	hypothetical protein {Oryza sativa (japonica cultivar-group);}
B	MZ00038805	1.10292	2.14788	1.98711	0.000217751	0.00299259	NA
B	MZ00049516	1.10274	2.14763	1.92773	0.000138561	0.00230202	NA
A	MZ00036762	1.10245	2.14719	1.38514	0.0215416	0.0448707	DNA-binding protein Dof3 - maize (fragment) {Zea mays;} ^|^GB|CAA56288.1|1061308|ZMDOF3 Dof3 gene {Zea mays;}
B	MZ00036409	1.10237	2.14707	1.48037	0.0013067	0.00785963	#N/A
A	MZ00041268	-1.10075	2.14466	2.84452	0.000400656	0.00406446	contains ESTs AU069042(C51821),D23969(R0687),AU031707(R0687) similar to Oryza sativa chromosome 5, AAG03105.1 unknown protein {Oryza sativa (japonica cultivar-group);} ^|^GB|BAB62640.1|15128456|AP003610 contains ESTs AU069042(C51821),D23969(R0687),AU031707(R0687) similar to Oryza sativa chromosome 5, AAG03105.1 unknown protein {Oryza sativa (japonica cultivar-group);} ^|^GB|BAB92142.1|20804445|AP…
A	MZ00047537	1.10023	2.14389	1.55299	0.0360308	0.0634744	putative xyloglucan endotransglycosylase {Oryza sativa (japonica cultivar-group);}
A	MZ00026286	1.09935	2.14259	1.97698	0.000340751	0.00371038	NA
B	MZ00047613	1.09914	2.14226	1.77302	6.79288e-06	0.000468068	OSJNBa0088A01.28 {Oryza sativa (japonica cultivar-group);}
A	MZ00035049	-1.09851	2.14133	1.36675	0.00701301	0.0220653	alcohol dehydrogenase II {Zizaniopsis villanensis;}
A	MZ00034250	1.09841	2.14118	1.59872	0.0029274	0.0126987	cytochrome b5 reductase isoform II {Zea mays;}
B	MZ00033238	-1.09751	2.13984	2.34042	0.0119627	0.0304421	Ras-related GTP-binding protein {Oryza sativa (japonica cultivar-group);}
B	MZ00033919	1.0975	2.13984	1.6924	9.22807e-06	0.000538587	NA
B	MZ00034574	1.0969	2.13895	1.98913	1.129e-05	0.000581712	hypothetical protein 256 (coxI 5'' region) - wheat mitochondrion {Triticum;} ^|^GB|AAA70327.1|903886|WHTMTUNPRB unknown {Triticum aestivum x Triticum timopheevi;} ^|^GB|AAA70326.1|903885|WHTMTUNPRA unknown {Triticum aestivum x Triticum timopheevi;} ^|^GB|AAA34299.1|170759|WHTMTUNNN putative {Triticum timopheevii;} ^|^GB|CAA39650.1|13695|MITACOX1 unnamed protein product; ORF256 {Triticum aestivum …
A	MZ00040940	-1.09535	2.13664	2.90863	0.00065137	0.00537004	photosystem II 10K protein - rice {Oryza sativa;} ^|^GB|AAB46718.1|1835731|OSU86018 photosystem II 10 kDa polypeptide {Oryza sativa (indica cultivar-group);}
B	MZ00014518	1.09481	2.13585	1.38907	0.000365616	0.00384621	putative 3-beta hydroxysteroid dehydrogenase/isomerase protein {Oryza sativa;}
B	MZ00015280	-1.09478	2.1358	2.1877	0.000212892	0.00298778	putative photoreceptor-interacting protein {Sorghum bicolor;}
A	MZ00039831	-1.09392	2.13454	1.25458	0.00399393	0.0154865	actin {Ipomoea nil;}
B	MZ00038423	1.09354	2.13397	2.41831	0.000324253	0.00360815	NA
A	MZ00053315	1.09253	2.13248	2.61806	0.00285507	0.0125239	NA
B	MZ00051885	1.08993	2.12864	2.88265	0.00126032	0.007698	receptor protein kinase-like {Oryza sativa (japonica cultivar-group);} ^|^GB|BAD07491.1|41052643|AP003983 receptor protein kinase-like {Oryza sativa (japonica cultivar-group);}
A	MZ00035716	1.08967	2.12825	2.24331	0.00811062	0.0241306	NA
A	MZ00008157	1.08849	2.12651	1.74674	1.01894e-05	0.000560673	NA
A	MZ00000976	-1.08803	2.12584	1.861	0.146743	0.165239	NA
B	MZ00001524	1.08692	2.1242	1.86581	0.00331232	0.0137068	NA
B	MZ00040431	1.08562	2.12229	1.67515	0.000179271	0.00267366	putative metacaspase, having alternative splicing products {Oryza sativa (japonica cultivar-group);}
A	MZ00000539	-1.08562	2.12229	3.32682	0.0018927	0.0097544	anthocyanin 5-aromatic acyltransferase-like protein {Oryza sativa (japonica cultivar-group);}
B	MZ00035467	-1.08556	2.12219	2.48629	0.000227177	0.00303399	Putative F-box containing protein TIR1 {Oryza sativa (japonica cultivar-group);}
A	MZ00017048	1.08487	2.12118	1.21918	0.0520505	0.0818891	expressed protein {Oryza sativa (japonica cultivar-group);}
A	MZ00012825	1.08462	2.12082	1.88132	0.0007137	0.00566676	NA
A	MZ00004458	1.08417	2.12016	1.739	1.07964e-05	0.000572544	unknown protein {Oryza sativa (japonica cultivar-group);}
A	MZ00041382	-1.0837	2.11946	2.70033	0.00107201	0.00705198	SGT1 {Hordeum vulgare;}
A	MZ00024747	-1.0829	2.11829	1.5337	0.000432891	0.00425694	cysteine synthase {Oryza sativa (indica cultivar-group);}
B	MZ00050120	1.0822	2.11726	1.84002	0.000353561	0.00378312	hypothetical protein {Oryza sativa (japonica cultivar-group);}
A	MZ00010237	1.08172	2.11655	2.54858	0.00210683	0.0103251	NA
A	MZ00054137	1.08007	2.11414	1.47906	0.00126073	0.007698	NA
B	MZ00036228	-1.07977	2.1137	1.01039	0.0222109	0.0457912	60S ribosomal protein L10 (QM protein homolog). {Zea mays;} ^|^PIR|T02068|T02068 probable transcription factor QM - maize {Zea mays;} ^|^GB|AAA17419.1|468056|ZMU06108 QM protein {Zea mays;}
A	MZ00023215	-1.07929	2.11299	2.74426	0.0660519	0.0960704	NA
A	MZ00031696	1.07858	2.11196	2.72856	0.00275282	0.0122372	NA
B	MZ00022594	-1.0779	2.11096	2.20538	0.000668838	0.00543049	OSJNBa0074L08.12 {Oryza sativa (japonica cultivar-group);}
B	MZ00048490	-1.07746	2.11032	1.70689	0.0028928	0.0126282	putative RNA helicase, DRH1 {Oryza sativa (japonica cultivar-group);}
A	MZ00050830	1.07698	2.10961	1.47677	0.00434575	0.0162208	dof zinc finger protein {Hordeum vulgare subsp. vulgare;}
B	MZ00054544	1.07584	2.10794	2.12337	5.05772e-05	0.00128415	NA
A	MZ00011167	1.07535	2.10724	1.34443	0.00292038	0.0126866	NA
B	MZ00015848	1.07437	2.10581	2.03372	0.000470196	0.00449956	contains EST D46723(S11579) unknown protein {Oryza sativa (japonica cultivar-group);}
A	MZ00008385	1.07428	2.10568	1.83119	2.66014e-05	0.000892145	NA
B	MZ00054884	1.07428	2.10567	1.90165	4.3923e-05	0.00118019	putative 3-deoxy-D-arabino-heptulosonate 7-phosphate synthase {Oryza sativa (japonica cultivar-group);}
A	MZ00032873	1.07413	2.10545	1.7922	0.00939187	0.0263631	unknown protein {Oryza sativa (japonica cultivar-group);}
A	MZ00004403	1.07229	2.10277	1.69947	2.88434e-05	0.000912838	phosphoribulokinase precursor {Oryza sativa (japonica cultivar-group);} ^|^GB|AAN17353.1|23305934|AF543191 phosphoribulokinase precursor {Oryza sativa;} ^|^GB|AAM94337.2|23198434|AF529237 phosphoribulokinase precursor {Oryza sativa (indica cultivar-group);}
A	MZ00047278	-1.07183	2.1021	2.5881	0.21197	0.211102	contains EST AU082174(S13676) similar to Arabidopsis thaliana chromosome 5, At5g52060 unknown protein {Oryza sativa (japonica cultivar-group);}
B	MZ00043356	1.07093	2.10078	1.69301	0.000172638	0.0026329	ribulose-5-phosphate-3-epimerase {Oryza sativa (japonica cultivar-group);}
B	MZ00049223	-1.06897	2.09793	1.03545	0.0281196	0.0537547	putative 4-coumarate--CoA ligase 1 {Oryza sativa (japonica cultivar-group);}
A	MZ00000351	1.06762	2.09597	1.30943	0.00851294	0.0248667	#N/A
B	MZ00037043	1.06756	2.09588	1.423	0.0243035	0.0487264	NA
B	MZ00040492	1.06691	2.09494	2.06571	0.000469338	0.00449956	NA
B	MZ00025456	1.06673	2.09468	1.82961	6.72612e-05	0.00150586	starch synthase (EC 2.4.1.21) precursor - maize {Zea mays;} ^|^GB|AAB99957.1|2828012|AF036891 starch synthase I precursor {Zea mays;}
B	MZ00043140	1.06645	2.09428	1.00674	0.00526506	0.018229	hypothetical protein similar to Arabidopsis thaliana chromosome 3, F27K19.30 {Oryza sativa (japonica cultivar-group);}
A	MZ00050347	-1.06609	2.09375	1.07409	0.0170232	0.038156	phragmoplast-associated kinesin-related protein 2 {Arabidopsis thaliana;} ^|^GB|AAL32293.1|16973451|AF320248 phragmoplast-associated kinesin-related protein 2 {Arabidopsis thaliana;}
B	MZ00015841	1.06604	2.09368	1.90558	0.00222777	0.0107421	putative GTP-binding protein {Oryza sativa (japonica cultivar-group);}
A	MZ00001296	1.06496	2.09211	2.21706	5.61445e-06	0.000459391	NA
B	MZ00049134	1.0648	2.09189	1.64736	0.000150674	0.00245133	protein F21J9.20 [imported] - Arabidopsis thaliana {Arabidopsis thaliana;} ^|^GB|AAF97964.1|9743340|AC000103 F21J9.20 {Arabidopsis thaliana;}
B	MZ00036110	1.06442	2.09133	1.95213	5.38422e-05	0.00131954	NA
B	MZ00048648	-1.06368	2.09026	2.30859	0.00284899	0.0125095	calcineurin-like phosphoesterase family-like {Oryza sativa (japonica cultivar-group);}
A	MZ00007486	1.06254	2.08861	1.62883	0.0115892	0.0298477	OSJNBa0083D01.22 {Oryza sativa (japonica cultivar-group);} ^|^GB|CAE03987.1|32489057|OSJN00132 OSJNBb0089B03.1 {Oryza sativa (japonica cultivar-group);}
B	MZ00023628	1.06251	2.08856	1.16133	0.00293297	0.0127105	Glyceraldehyde 3-phosphate dehydrogenase, cytosolic 1 (EC 1.2.1.12). {Zea mays;} ^|^GB|CAA33620.1|295853|ZMGPC1 GAPDH {Zea mays;}
A	MZ00000727	1.06246	2.08849	1.80344	0.000838499	0.00618155	hypothetical protein T7H20.110 - Arabidopsis thaliana {Arabidopsis thaliana;} ^|^GB|CAB82979.1|7340680|ATT7H20 putative protein {Arabidopsis thaliana;}
B	MZ00038757	1.06231	2.08827	1.63171	0.000219226	0.00300069	NA
A	MZ00047455	1.05978	2.08461	1.43852	0.000500878	0.00461481	NA
B	MZ00043364	1.05939	2.08405	1.54286	0.000651833	0.00537004	putative aminotransferase {Oryza sativa;} ^|^GB|CAE04333.2|32492078|OSJN00152 OSJNBa0008M17.4 {Oryza sativa (japonica cultivar-group);}
A	MZ00041039	-1.05904	2.08355	2.72084	0.131097	0.153027	ribosomal L9-like protein {Oryza sativa (japonica cultivar-group);}
A	MZ00044192	1.05903	2.08352	1.81372	0.000157575	0.00251562	contains EST AU165804(E12044) unknown protein {Oryza sativa (japonica cultivar-group);}
B	MZ00011903	1.059	2.08349	2.02289	0.00922376	0.0260785	drought inducible 22 kD protein {Saccharum officinarum;}
B	MZ00049294	-1.05889	2.08332	3.15326	0.00530809	0.0183286	putative glucosyl transferase {Oryza sativa (japonica cultivar-group);}
A	MZ00051163	1.05797	2.082	1.23689	0.00268043	0.0120701	GTP-binding membrane protein LepA homolog {Arabidopsis thaliana;}
A	MZ00047373	1.05787	2.08186	1.47674	0.00725487	0.0224888	putative pectin methylesterase {Oryza sativa (japonica cultivar-group);}
B	MZ00048464	1.05783	2.0818	1.7172	2.26519e-05	0.000817656	hypothetical protein similar to Arabidopsis thaliana chromosome 4, At4g21700 {Oryza sativa (japonica cultivar-group);}
A	MZ00039806	-1.05753	2.08136	1.48231	0.00220904	0.0106898	B1358B12.20 {Oryza sativa (japonica cultivar-group);} ^|^GB|BAD11023.1|42543939|AB116721 anthranilate synthase beta 1 subunit {Oryza sativa (japonica cultivar-group);} ^|^GB|CAD41042.1|21741992|OSJN00149 OSJNBa0060P14.1 {Oryza sativa (japonica cultivar-group);}
A	MZ00051103	1.05693	2.0805	1.47277	0.000344618	0.00373636	putative protein {Oryza sativa;}
A	MZ00040808	1.0566	2.08003	1.90701	4.20983e-05	0.0011536	OSJNBa0008M17.11 {Oryza sativa (japonica cultivar-group);}
B	MZ00008789	1.05584	2.07893	3.11355	0.0110743	0.0290025	NA
B	MZ00048428	1.05516	2.07795	1.85309	7.38021e-05	0.00157189	unknown protein {Oryza sativa (japonica cultivar-group);} ^|^GB|AAM08748.1|20042920|AC025098 Unknown protein {Oryza sativa (japonica cultivar-group);}
B	MZ00007624	-1.05499	2.07771	2.86987	0.00254667	0.0116546	NA
B	MZ00042428	1.0537	2.07585	1.33754	0.00212384	0.0103719	H+-exporting ATPase (EC 3.6.3.6) Mha1 - maize {Zea mays;} ^|^GB|AAB60276.1|533775|ZMU09989 H(+)-transporting ATPase {Zea mays;}
A	MZ00041710	1.05318	2.0751	1.08401	0.00837807	0.0246043	alanine aminotransferase {Oryza sativa (indica cultivar-group);}
A	MZ00009817	1.05285	2.07463	1.59113	0.000885132	0.00636449	NA
A	MZ00013531	1.0527	2.07441	1.15532	0.0286745	0.0544995	Light regulated protein precursor. {Oryza sativa;} ^|^PIR|S33632|S33632 lir1 protein - rice {Oryza sativa;} ^|^GB|CAA48706.1|20263|OSLIAA unnamed protein product; light-regulated gene {Oryza sativa;} ^|^GB|BAB92145.1|20804448|AP002969 light-regulated protein {Oryza sativa (japonica cultivar-group);} ^|^GB|BAB16320.1|10697189|AP002818 light-regulated protein {Oryza sativa (japonica cultivar-group)…
B	MZ00036089	-1.05168	2.07294	2.8078	0.00141563	0.00821416	putative aminotransferase {Oryza sativa (japonica cultivar-group);} ^|^GB|BAD08917.1|42407771|AP003892 putative aminotransferase {Oryza sativa (japonica cultivar-group);}
B	MZ00045094	1.05157	2.07279	2.94494	0.000326729	0.00362103	putative retroelement {Oryza sativa (japonica cultivar-group);} ^|^GB|AAM01169.1|19881768|AC113336 Putative retroelement {Oryza sativa (japonica cultivar-group);}
B	MZ00028071	-1.05007	2.07062	2.81905	0.00124822	0.00764764	probable beta-amylase At2g45880 - Arabidopsis thaliana {Arabidopsis thaliana;} ^|^GB|AAC28536.1|3386606|AC004665 putative beta-amylase {Arabidopsis thaliana;}
B	MZ00053696	1.04975	2.07017	1.89287	0.000220624	0.00300251	NA
B	MZ00018403	-1.04946	2.06976	2.17829	0.00143158	0.00824815	glutathione S-transferase GST 9 {Zea mays;}
B	MZ00048363	1.04891	2.06897	1.68374	0.0015238	0.00851353	At2g29650 {Arabidopsis thaliana;} ^|^GB|AAN71994.1|25082713|BT001983 putative Na+-dependent inorganic phosphate cotransporter {Arabidopsis thaliana;}
B	MZ00033648	1.04866	2.0686	1.87326	1.1015e-05	0.000576934	NA
B	MZ00048633	1.04835	2.06817	1.95051	0.000114136	0.00203544	putative myb-related protein {Oryza sativa (japonica cultivar-group);}
A	MZ00050965	1.04824	2.06801	1.74063	2.07261e-06	0.000269981	hypothetical protein {Oryza sativa (japonica cultivar-group);} ^|^GB|BAB89450.1|20160499|AP003218 hypothetical protein {Oryza sativa (japonica cultivar-group);}
B	MZ00021071	-1.04821	2.06796	1.31492	0.0121878	0.0307486	NA
B	MZ00042138	1.04802	2.06769	2.17356	0.000427465	0.00423603	phosphate-induced protein 1-like protein {Pennisetum ciliare;}
A	MZ00039952	1.04749	2.06693	1.91707	0.000254867	0.0032493	NA
B	MZ00015935	1.04498	2.06333	2.40417	0.000258984	0.00328628	embryogenic callus protein 98b - carrot {Daucus carota;} ^|^GB|BAA32827.1|3551257|AB012708 98b {Daucus carota;}
B	MZ00013852	-1.04488	2.0632	1.26977	0.0768408	0.106742	putative 70 kDa peptidylprolyl isomerase {Oryza sativa (japonica cultivar-group);}
B	MZ00022365	1.04456	2.06274	2.19811	6.19596e-05	0.00142794	At5g38880 {Arabidopsis thaliana;}
B	MZ00018499	-1.04348	2.0612	1.24379	0.0196479	0.0421514	contains EST C20389(E11954) unknown protein {Oryza sativa (japonica cultivar-group);}
B	MZ00016204	-1.04344	2.06114	2.28311	3.14922e-05	0.000968826	NA
B	MZ00019933	1.04305	2.06057	2.87918	0.00451683	0.0166725	unknown protein {Arabidopsis thaliana;} ^|^GB|AAL67081.1|18389276|AY074385 unknown protein {Arabidopsis thaliana;} ^|^GB|BAB10311.1|10177209|AB025637 unnamed protein product; gene_id:MVP7.11 pir||T04031 similar to unknown protein {Arabidopsis thaliana;}
B	MZ00032357	-1.04273	2.06012	1.25978	0.0345637	0.0615844	OSJNBb0004A17.11 {Oryza sativa (japonica cultivar-group);}
B	MZ00040487	1.04148	2.05834	2.29207	0.00160414	0.00882377	hypothetical protein, 25K - maize mitochondrion (type T) {Zea mays;} ^|^GB|AAA70285.1|903832|MZEMTTURF unknown protein {Zea mays;}
A	MZ00047139	1.04073	2.05727	1.0685	0.00584406	0.0195558	hypothetical protein similar to Arabidopsis thaliana chromosome 3, At3g56650 {Oryza sativa (japonica cultivar-group);}
B	MZ00046323	1.04043	2.05684	1.81279	1.01454e-05	0.000560673	putative brassinosteroid insensitive 1 precursor {Oryza sativa (japonica cultivar-group);}
A	MZ00011392	1.04005	2.05629	1.50642	0.00227161	0.0108547	multidrug resistance associated protein 2 {Zea mays;} ^|^GB|AAO72317.1|37694082|AY186246 multidrug resistance associated protein 2 {Zea mays;}
B	MZ00027915	1.03929	2.05522	1.61237	2.33476e-05	0.000832736	pathogenesis-related protein 10 {Hordeum vulgare;}
B	MZ00018376	-1.03777	2.05305	1.99001	1.33365e-05	0.000634228	unknown protein {Arabidopsis thaliana;} ^|^GB|AAO22612.1|27754318|BT002784 unknown protein {Arabidopsis thaliana;} ^|^GB|AAF02151.1|6041842|ATAC009853 unknown protein {Arabidopsis thaliana;}
A	MZ00013385	-1.03776	2.05304	2.93734	0.000310091	0.00354337	Tubulin alpha-1 chain (Alpha-1 tubulin). {Zea mays;} ^|^PIR|S15773|S15773 tubulin alpha-1 chain - maize {Zea mays;} ^|^GB|CAA33734.1|22147|ZMALPTUB alpha1-tubulin {Zea mays;}
B	MZ00040286	1.03713	2.05214	2.36644	9.77999e-06	0.000553872	NA
B	MZ00018991	-1.03659	2.05138	1.67945	0.00201412	0.0100801	OSJNBa0053K19.6 {Oryza sativa (japonica cultivar-group);} ^|^GB|CAD41837.2|21741278|OSJN00111 OSJNBb0085C12.17 {Oryza sativa (japonica cultivar-group);}
A	MZ00055845	1.03543	2.04973	1.38008	0.000601345	0.00510312	NA
B	MZ00028420	1.03507	2.04921	1.65925	2.20202e-05	0.000807831	putative ATPase ATP1 {Oryza sativa (japonica cultivar-group);} ^|^GB|BAC01262.1|21644706|AP004363 putative CAD ATPase {Oryza sativa (japonica cultivar-group);} ^|^GB|BAB86043.1|19386661|AP003347 putative CAD ATPase {Oryza sativa (japonica cultivar-group);}
B	MZ00045923	1.03473	2.04873	2.16484	0.0115684	0.0298357	NA
A	MZ00045264	1.03445	2.04833	3.2146	0.128437	0.150943	NA
B	MZ00050080	1.03345	2.04692	1.73785	8.63542e-05	0.00172479	contains EST C71994(E0751) unknown protein {Oryza sativa (japonica cultivar-group);} ^|^GB|BAB92816.1|20805146|AP003934 contains EST C71994(E0751) unknown protein {Oryza sativa (japonica cultivar-group);}
B	MZ00051800	-1.03293	2.04617	2.48412	0.000560922	0.00489475	NA
B	MZ00038960	1.03068	2.04299	1.2303	0.00532287	0.0183726	O-methyltransferase {Zea mays;} ^|^GB|AAQ24368.1|33641766|AY323303 O-methyltransferase {Zea mays;} ^|^GB|AAQ24366.1|33641762|AY323301 O-methyltransferase {Zea mays;} ^|^GB|AAQ24365.1|33641760|AY323300 O-methyltransferase {Zea mays;} ^|^GB|AAQ24363.1|33641756|AY323298 O-methyltransferase {Zea mays;} ^|^GB|AAQ24356.1|33641742|AY323291 O-methyltransferase {Zea mays;} ^|^GB|AAQ24350.1|33641730|AY3232…
A	MZ00007018	1.02961	2.04147	2.55198	0.00251816	0.0115754	NA
A	MZ00005027	1.02941	2.04118	1.20228	0.0514633	0.0812496	NA
B	MZ00040425	1.02937	2.04114	2.15868	0.00439662	0.0163564	ARIADNE-like protein ARI5 {Arabidopsis thaliana;}
B	MZ00047629	1.02878	2.0403	1.23003	0.00109174	0.00713966	aspartyl aminopeptidase-like protein {Oryza sativa (japonica cultivar-group);}
B	MZ00034511	1.02871	2.0402	2.11884	0.00381455	0.014998	ATPase subunit 6 {Zea mays;}
A	MZ00035737	-1.02806	2.03929	1.61598	0.112965	0.138424	Heat shock protein 82. {Oryza sativa;} ^|^PIR|S25541|S25541 heat shock protein 82 - rice (strain Taichung Native One) {Oryza sativa;} ^|^GB|BAD08897.1|42407751|AP003892 heat shock protein 82 {Oryza sativa (japonica cultivar-group);} ^|^GB|BAD08818.1|42407357|AP003873 heat shock protein 82 {Oryza sativa (japonica cultivar-group);} ^|^GB|CAA77978.1|20256|OSHSP82A heat shock protein 82 (HSP82) {Oryz…
B	MZ00032433	1.02766	2.03871	1.7922	4.71081e-05	0.00123804	At3g03570 {Arabidopsis thaliana;} ^|^GB|AAO29952.1|28058777|BT003333 expressed protein {Arabidopsis thaliana;}
A	MZ00046823	1.02736	2.03828	1.55218	0.00131161	0.00785963	hypothetical protein T22A6.220 - Arabidopsis thaliana {Arabidopsis thaliana;} ^|^GB|CAB45074.1|5051781|ATT22A6 transport inhibitor response-like protein {Arabidopsis thaliana;} ^|^GB|CAB79349.1|7269289|ATCHRIV61 transport inhibitor response-like protein {Arabidopsis thaliana;}
B	MZ00046246	1.02702	2.0378	1.3351	0.00115351	0.00731672	putative N-hydroxycinnamoyl/benzoyl transferase {Oryza sativa (indica cultivar-group);}
B	MZ00051868	1.02692	2.03767	2.06109	2.98236e-06	0.000322959	Hypothetical protein {Oryza sativa (japonica cultivar-group);}
B	MZ00039476	1.02602	2.03639	1.33732	0.00384343	0.0150588	At3g08610 {Arabidopsis thaliana;}
B	MZ00025609	1.02571	2.03597	1.62221	0.000101043	0.00188811	putative protein {Arabidopsis thaliana;}
A	MZ00041553	1.02429	2.03396	1.09797	0.00510309	0.0178716	Photosystem I reaction center subunit II, chloroplast precursor(Photosystem I 20 kDa subunit) (PSI-D) (PS I subunit 5). {Cucumis sativus;} ^|^PIR|A60695|A60695 photosystem I chain II precursor - cucumber {Cucumis sativus;}
B	MZ00042952	1.02418	2.0338	1.02509	0.0109502	0.0288587	chlorophyll a/b binding protein {Oryza sativa;}
A	MZ00044307	1.02318	2.03239	1.61714	0.00310634	0.0131947	beta-expansin 8 {Zea mays;}
A	MZ00013385	-1.02286	2.03195	2.94035	0.00155344	0.00861877	Tubulin alpha-1 chain (Alpha-1 tubulin). {Zea mays;} ^|^PIR|S15773|S15773 tubulin alpha-1 chain - maize {Zea mays;} ^|^GB|CAA33734.1|22147|ZMALPTUB alpha1-tubulin {Zea mays;}
A	MZ00007300	1.02266	2.03166	1.41632	0.00254258	0.0116418	NA
A	MZ00035167	1.02186	2.03054	1.47547	0.00111238	0.00721889	glycine-rich protein - maize {Zea mays;} ^|^GB|CAA43431.1|22293|ZMGLYR glycine-rich protein {Zea mays;}
B	MZ00024191	1.02166	2.03025	1.80761	2.78492e-05	0.000896414	NA
B	MZ00027927	1.02151	2.03004	1.72277	0.00100393	0.00682009	expressed protein {Oryza sativa (japonica cultivar-group);}
A	MZ00045460	1.02115	2.02953	3.83768	0.133206	0.154677	NA
A	MZ00034298	-1.02096	2.02927	1.93518	0.000183739	0.00271175	NA
A	MZ00013385	-1.02085	2.02911	2.47023	0.00420369	0.0159102	Tubulin alpha-1 chain (Alpha-1 tubulin). {Zea mays;} ^|^PIR|S15773|S15773 tubulin alpha-1 chain - maize {Zea mays;} ^|^GB|CAA33734.1|22147|ZMALPTUB alpha1-tubulin {Zea mays;}
A	MZ00040161	1.02065	2.02884	1.60533	7.42209e-05	0.00157335	NA
B	MZ00034012	1.01992	2.02781	1.60495	0.00098486	0.0067501	probable receptor-like protein kinase At2g23300 [imported] - Arabidopsis thaliana {Arabidopsis thaliana;} ^|^GB|AAB87101.1|2642433|AC002391 putative receptor-like protein kinase {Arabidopsis thaliana;}
B	MZ00008790	-1.01978	2.02761	1.92652	0.00660253	0.0212686	NA
B	MZ00044038	1.0195	2.02722	1.30403	0.00148318	0.00838949	SMC2 protein {Oryza sativa;}
A	MZ00006213	-1.019	2.02651	2.14445	7.2383e-05	0.0015614	ankyrin-like protein {Oryza sativa (japonica cultivar-group);}
B	MZ00049992	-1.01878	2.0262	1.80255	6.87855e-06	0.000468068	NA
A	MZ00052429	1.0186	2.02595	2.23658	0.00154949	0.00861188	S-adenosylmethionine synthetase {Oryza sativa;}
B	MZ00008798	1.01752	2.02443	2.32819	2.45638e-05	0.000860925	NA
A	MZ00045237	1.01735	2.0242	2.89635	0.212406	0.211442	NA
B	MZ00051932	1.0167	2.02328	1.67425	0.000123708	0.00215893	putative DNA binding protein {Oryza sativa (japonica cultivar-group);}
A	MZ00023628	1.01657	2.0231	1.29144	0.000557643	0.00488035	Glyceraldehyde 3-phosphate dehydrogenase, cytosolic 1 (EC 1.2.1.12). {Zea mays;} ^|^GB|CAA33620.1|295853|ZMGPC1 GAPDH {Zea mays;}
B	MZ00038936	1.01537	2.02142	2.67769	0.0131456	0.0322295	NA
B	MZ00013697	-1.01468	2.02045	2.20508	0.00565039	0.0190944	phosphoenolpyruvate carboxylase (EC 4.1.1.31) - maize {Zea mays;} ^|^GB|CAA33317.1|22408|ZMPEPC1G PEP carboxylase {Zea mays;}
B	MZ00026214	1.0141	2.01965	1.31586	0.00516341	0.0179741	Acyl carrier protein I, chloroplast precursor (ACP I). {Hordeum vulgare;} ^|^PIR|S17927|AYBH acyl carrier protein I precursor - barley {Hordeum vulgare;} ^|^GB|AAA32923.1|166973|BLYACPI acyl carrier protein I precursor {Hordeum vulgare;} ^|^GB|AAA32920.1|166967|BLYACL1 acyl carrier protein I {Hordeum vulgare subsp. vulgare;}
B	MZ00037427	-1.01385	2.0193	1.34713	0.00205435	0.0102014	putative 16.9 kDa heat shock protein {Oryza sativa (japonica cultivar-group);}
B	MZ00048655	-1.01331	2.01854	1.98356	6.02912e-05	0.00142091	protein kinase homolog T1F15.2 - Arabidopsis thaliana {Arabidopsis thaliana;} ^|^GB|AAC18784.1|3176660|T1F15 Similar to ERECTA receptor protein kinase gb|U47029 from A. thaliana. {Arabidopsis thaliana;} ^|^GB|AAG52300.1|12324677|AC011020 putative receptor protein kinase {Arabidopsis thaliana;}
A	MZ00023131	1.01234	2.01718	2.10136	7.72225e-05	0.00161156	putative Protein kinase G11A {Oryza sativa (japonica cultivar-group);} ^|^GB|BAD12918.1|45735885|AP004179 putative Protein kinase G11A {Oryza sativa (japonica cultivar-group);}
A	MZ00035865	1.01226	2.01706	1.59539	0.000686265	0.00552705	unknown protein {Oryza sativa (japonica cultivar-group);} ^|^GB|AAN05523.1|22758319|AC027038 unknown protein {Oryza sativa (japonica cultivar-group);}
B	MZ00036422	1.0122	2.01698	1.5835	0.000480552	0.00454212	Photosystem I reaction center subunit XI, chloroplast precursor(PSI-L) (PSI subunit V). {Hordeum vulgare;} ^|^PIR|A39759|A39759 photosystem I 18K protein precursor - barley {Hordeum vulgare;} ^|^GB|AAA62700.1|167087|BLYPSAL photosystem I hydrophobic protein {Hordeum vulgare;}
B	MZ00027330	-1.01132	2.01575	1.38758	0.0184404	0.0403857	putative COP1(CONSTITUTIVE PHOTOMORPHOGENIC1)-interacting protein 7 (CIP7) {Oryza sativa (japonica cultivar-group);}
A	MZ00035198	1.01123	2.01562	1.04544	0.0183564	0.0402509	NA
B	MZ00024052	1.01	2.01391	1.69092	0.00071492	0.00566801	Spermidine synthase 1 (EC 2.5.1.16) (Putrescine aminopropyltransferase1) (SPDSY 1). {Oryza sativa;} ^|^GB|CAB61629.1|6468656|OSA251298 spermidine synthase 1 {Oryza sativa (japonica cultivar-group);}
B	MZ00027662	1.00971	2.01351	1.12701	0.0153651	0.0357409	sigma factor SIG6 {Zea mays;}
A	MZ00054378	1.00935	2.013	1.70522	0.000702248	0.00561052	hydroxyproline-rich glycoprotein DZ-HRGP {Volvox carteri f. nagariensis;}
B	MZ00034827	1.00783	2.01089	1.61037	0.0156257	0.0361415	NAD(P)H-quinone oxidoreductase chain 4L, chloroplast (EC 1.6.5.-)(NAD(P)H dehydrogenase, chain 4L) (NADH-plastoquinone oxidoreductasechain 4L). {Zea mays;} ^|^PIR|JU0010|QXZM4L NADH2 dehydrogenase (ubiquinone) (EC 1.6.5.3) chain 4L - maize chloroplast {Zea mays;} ^|^GB|CAA60350.1|902286|ZMA86563 NADH dehydrogenase ND4 {Zea mays;} ^|^GB|CAA31556.1|12422|CHZMNDHD ndhE gene product {Zea mays;}
B	MZ00018731	-1.00745	2.01035	2.10081	8.83472e-05	0.00175291	hypothetical protein {Oryza sativa (japonica cultivar-group);} ^|^GB|AAP06887.1|29893633|AC135208 putative peroxisomal Ca-dependent solute carrier protein {Oryza sativa (japonica cultivar-group);}
A	MZ00035160	-1.00742	2.01032	1.11611	0.0192375	0.0414944	Protein translation factor SUI1 homolog (GOS2 protein). {Zea mays;} ^|^GB|AAB88615.1|2668740|AF034944 translation initiation factor {Zea mays;}
B	MZ00038662	1.00623	2.00866	2.23753	1.70073e-05	0.000698764	NA
A	MZ00050926	1.0057	2.00792	2.19218	0.00060239	0.00510312	Putative DNAJ protein {Oryza sativa (japonica cultivar-group);}
A	MZ00006675	1.00548	2.00762	1.39623	0.0104559	0.0281372	unnamed protein product; EST AU029428(E30359) corresponds to a region of the predicted gene. Similar to antifreeze-like protein (D86598) {Oryza sativa (japonica cultivar-group);}
A	MZ00019741	1.00388	2.00538	1.89382	9.13095e-05	0.00177256	probable senescence-associated protein 5 [imported] - Arabidopsis thaliana {Arabidopsis thaliana;} ^|^GB|AAR92249.1|40822966|BT011213 At2g19580 {Arabidopsis thaliana;} ^|^GB|AAD10165.1|4191796|AC005917 putative senescence-associated protein 5 {Arabidopsis thaliana;}
B	MZ00040485	1.00357	2.00495	1.92541	2.71551e-06	0.000306893	hypothetical protein {Zea mays;}
B	MZ00020623	1.00301	2.00417	1.86258	2.35963e-06	0.000280733	hypothetical protein similar to receptor serine/threonine kinase PR5K {Oryza sativa (japonica cultivar-group);}
B	MZ00034564	-1.00264	2.00366	2.15316	0.00857442	0.0249006	hypothetical protein {Zea mays;} ^|^GB|AAR91070.1|40795026|AY506529 hypothetical protein {Zea mays;}
A	MZ00052881	1.0025	2.00346	1.77174	3.32592e-05	0.00100314	F23N19.16 {Arabidopsis thaliana;}
A	MZ00029092	1.00214	2.00297	1.71801	0.000139468	0.00231281	6-4 photolyase {Arabidopsis thaliana;} ^|^GB|BAB02293.1|11994334|AB017071 6-4 photolyase {Arabidopsis thaliana;} ^|^GB|BAA24449.1|2804280|AB003687 6-4 photolyase {Arabidopsis thaliana;}
B	MZ00049155	-1.00202	2.0028	2.6837	0.00331064	0.0137062	hypothetical protein {Oryza sativa (japonica cultivar-group);} ^|^GB|BAB63578.1|15289882|AP003224 hypothetical protein similar to Arabidopsis thaliana, F26K10.70 {Oryza sativa (japonica cultivar-group);}
A	MZ00014091	1.00109	2.00151	1.53845	0.000251439	0.00322389	copper chaperone homolog CCH [imported] - rice {Oryza sativa;} ^|^GB|AAF15285.1|6525009|AF198626 copper chaperone homolog CCH {Oryza sativa;}
A	MZ00010626	1.0007	2.00097	1.48	0.0156178	0.0361415	ribulose 1,5-bisphosphate carboxylase/oxygenase activase precursor {Zea mays;}
B	MZ00051921	0.99928	1.999	1.60012	0.00271482	0.0121519	expressed protein {Oryza sativa (japonica cultivar-group);}
B	MZ00042240	0.998638	1.99811	1.28709	0.00286767	0.0125669	Triose phosphate/phosphate translocator, chloroplast precursor (CTPT). {Zea mays;} ^|^PIR|S37497|S37497 triose phosphate/3-phosphoglycerate/phosphate translocator - maize {Zea mays;} ^|^GB|CAA81349.1|405635|CHZMCPT triose phosphate/phosphate translocator {Zea mays;}
A	MZ00024784	-0.998251	1.99758	2.37087	3.15546e-05	0.000968826	acyl-ACP thioesterase {Iris tectorum;}
A	MZ00032043	-0.99736	1.99634	1.88558	2.56639e-05	0.000877066	putative S-adenosyl-L-methionine:salicylic acid carboxyl methyltransferase {Oryza sativa (japonica cultivar-group);}
A	MZ00047030	0.997333	1.99631	1.85573	0.00271777	0.0121566	histidine amino acid transporter {Oryza sativa (indica cultivar-group);}
A	MZ00053233	0.99646	1.9951	1.73539	0.000112067	0.00201453	NA
A	MZ00052244	-0.99643	1.99506	1.44389	0.00247576	0.0114466	NA
A	MZ00010039	0.995957	1.9944	1.57785	4.82751e-05	0.00125043	heat shock factor RHSF8 {Oryza sativa (japonica cultivar-group);} ^|^GB|AAN52741.1|24308618|AC107226 Putative heat shock factor 3 {Oryza sativa (japonica cultivar-group);}
A	MZ00039631	0.995862	1.99427	1.78511	0.000156645	0.00251233	14-3-3-like protein GF14-12. {Zea mays;}
B	MZ00023628	0.995367	1.99359	1.1764	0.00117845	0.00740181	Glyceraldehyde 3-phosphate dehydrogenase, cytosolic 1 (EC 1.2.1.12). {Zea mays;} ^|^GB|CAA33620.1|295853|ZMGPC1 GAPDH {Zea mays;}
A	MZ00000584	0.995283	1.99347	1.7052	0.00294716	0.0127446	putative nitrate transporter NRT1-5 {Oryza sativa (japonica cultivar-group);}
A	MZ00003368	0.99522	1.99338	2.01947	0.000247365	0.00318528	NA
A	MZ00050537	0.995131	1.99326	1.48587	0.00122673	0.0075884	putative embryonic cell protein {Oryza sativa (japonica cultivar-group);}
B	MZ00034789	0.995018	1.99311	2.1092	8.37766e-06	0.000515745	Cytochrome c oxidase polypeptide I (EC 1.9.3.1). {Zea mays;} ^|^PIR|A22840|ODZM1 cytochrome-c oxidase (EC 1.9.3.1) chain I - maize mitochondrion {Zea mays;} ^|^GB|AAR91047.1|40795003|AY506529 cytochrome c oxidase subunit 1 {Zea mays;} ^|^GB|CAA26496.1|12889|MICOXI unnamed protein product; cytochrome c oxidase subunit I (aa 1-528) {Zea mays;} ^|^GB|AAN33123.1|23452695|AF542203 cytochrome c oxidase…
B	MZ00043331	-0.993815	1.99144	1.95368	1.10405e-05	0.000576934	NA
A	MZ00041254	-0.993741	1.99134	1.6166	0.000279253	0.00338829	putative phospho-2-dehydro-3-deoxyheptonate aldolase 1, chloroplast precursor {Oryza sativa (japonica cultivar-group);}
A	MZ00020519	0.993593	1.99114	1.69936	0.000637589	0.00529813	putative cytochrome P450 {Oryza sativa (japonica cultivar-group);} ^|^GB|BAC06993.1|22093699|AP003822 putative cytochrome P450 {Oryza sativa (japonica cultivar-group);}
A	MZ00013385	-0.993339	1.99079	2.97997	0.00405254	0.0156127	Tubulin alpha-1 chain (Alpha-1 tubulin). {Zea mays;} ^|^PIR|S15773|S15773 tubulin alpha-1 chain - maize {Zea mays;} ^|^GB|CAA33734.1|22147|ZMALPTUB alpha1-tubulin {Zea mays;}
A	MZ00045234	0.992858	1.99012	2.01064	0.00222469	0.0107393	zinc finger transcription factor-like protein {Arabidopsis thaliana;} ^|^GB|AAM65365.1|21655307|AY103314 AT5g58620/mzn1_70 {Arabidopsis thaliana;} ^|^GB|AAL32569.1|17064830|AY062491 zinc finger transcription factor-like protein {Arabidopsis thaliana;} ^|^GB|AAL06837.1|15809818|AY054176 AT5g58620/mzn1_70 {Arabidopsis thaliana;} ^|^GB|BAA97332.1|8843784|AB020755 zinc finger transcription factor-lik…
B	MZ00028233	-0.992377	1.98946	2.43112	0.000577915	0.00496116	hypothetical protein {Oryza sativa (japonica cultivar-group);}
B	MZ00055177	0.992339	1.98941	1.74794	1.46395e-06	0.000221293	putative cytokinin oxidase {Oryza sativa (japonica cultivar-group);}
B	MZ00048469	-0.990917	1.98745	1.59929	0.000350197	0.00376056	contains EST D41293(S3679) unknown protein {Oryza sativa (japonica cultivar-group);} ^|^GB|BAB90012.1|20161082|AP003335 contains EST D41293(S3679) unknown protein {Oryza sativa (japonica cultivar-group);}
B	MZ00040332	0.990863	1.98737	1.06992	0.00467773	0.017084	ESTs AU075348(C11252),C98151(C0804),C98150(C0804), C25947(C11252) correspond to a region of the predicted gene. Similar to Lotus japonicus gene encoding RING finger protein (Y09539) {Oryza sativa (japonica cultivar-group);} ^|^GB|BAA96760.1|8570055|AP002521 unnamed protein product; ESTs AU075348(C11252),C98151(C0804),C98150(C0804), C25947(C11252) correspond to a region of the predicted gene. Simi…
B	MZ00049844	-0.990552	1.98695	1.84045	0.00195791	0.00994789	unknown protein {Arabidopsis thaliana;} ^|^GB|BAB01953.1|9294101|AP002059 unnamed protein product; contains similarity to AAA-type ATPase gene_id:T20D4.2 {Arabidopsis thaliana;}
B	MZ00048725	0.990517	1.9869	1.84457	0.000134559	0.00227091	putative signal tranduction protein {Oryza sativa (japonica cultivar-group);} ^|^GB|AAM92822.1|22128710|AC068950 putative signal tranduction protein {Oryza sativa (japonica cultivar-group);}
B	MZ00043503	-0.989851	1.98598	1.57575	0.0608153	0.0906937	NA
A	MZ00013385	-0.989844	1.98597	3.02681	0.00337576	0.0138609	Tubulin alpha-1 chain (Alpha-1 tubulin). {Zea mays;} ^|^PIR|S15773|S15773 tubulin alpha-1 chain - maize {Zea mays;} ^|^GB|CAA33734.1|22147|ZMALPTUB alpha1-tubulin {Zea mays;}
A	MZ00000232	0.989773	1.98587	1.36787	0.00111661	0.00722988	putative BAG domain containing protein {Oryza sativa (japonica cultivar-group);}
B	MZ00043259	-0.989563	1.98558	3.00416	0.00497185	0.0176152	NA
B	MZ00024112	0.988913	1.98469	1.24845	0.0115547	0.0298192	endo-1,4-beta-glucanase Cel1 {Hordeum vulgare subsp. vulgare;}
B	MZ00047905	0.988772	1.98449	1.73042	0.000363816	0.00384253	NA
A	MZ00030903	0.988227	1.98375	2.12053	0.00418982	0.0158907	NA
A	MZ00028823	0.987317	1.98249	1.69583	0.000135988	0.00228034	NA
A	MZ00050371	0.987154	1.98227	1.65304	0.00200989	0.0100801	OSJNBb0004G23.4 {Oryza sativa (japonica cultivar-group);}
B	MZ00037484	-0.98675	1.98172	1.36288	0.00186871	0.00970871	NA
B	MZ00023899	-0.986522	1.9814	2.12449	0.0003668	0.00385142	Nucleoside diphosphate kinase I (EC 2.7.4.6) (NDK I) (NDP kinase I)(NDPK I). {Oryza sativa;} ^|^PIR|S43330|S43330 nucleoside-diphosphate kinase (EC 2.7.4.6) - rice {Oryza sativa;} ^|^GB|BAC83301.1|34393625|AP004051 NUCLEOSIDE DIPHOSPHATE KINASE I {Oryza sativa (japonica cultivar-group);} ^|^GB|BAA03798.1|303849|RICNDKR nucleoside diphosphate kinase {Oryza sativa;}
A	MZ00007405	0.986089	1.98081	1.44879	0.0117442	0.0300991	glycine-rich protein - maize {Zea mays;} ^|^GB|CAA43431.1|22293|ZMGLYR glycine-rich protein {Zea mays;}
B	MZ00035680	-0.985447	1.97993	2.19138	5.52526e-06	0.000459391	OSJNBb0020J19.4 {Oryza sativa (japonica cultivar-group);}
B	MZ00048805	0.984877	1.97915	1.2839	0.000660761	0.00539797	OSJNBa0070O11.4 {Oryza sativa (japonica cultivar-group);}
A	MZ00039514	0.984698	1.9789	2.37583	0.00128233	0.00778077	NA
B	MZ00034565	0.984548	1.97869	2.09771	0.00116309	0.00734124	ATP synthase alpha chain, mitochondrial (EC 3.6.3.14). {Zea mays;} ^|^PIR|A23757|PWZMAM H+-transporting two-sector ATPase (EC 3.6.3.14) alpha chain - maize mitochondrion {Zea mays;} ^|^GB|AAR91049.1|40795005|AY506529 ATPase subunit 1 {Zea mays;} ^|^GB|AAR91048.1|40795004|AY506529 ATPase subunit 1 {Zea mays;} ^|^GB|AAA70269.1|897619|MZEMTATP F1-ATPase alpha subunit {Zea mays;} ^|^GB|CAA77319.1|139…
A	MZ00026830	0.983176	1.97681	1.17312	0.00752139	0.0229707	hypothetical protein {Sorghum bicolor;}
B	MZ00008814	0.983086	1.97669	1.66888	0.000414162	0.00414072	OSJNBa0053B21.10 {Oryza sativa (japonica cultivar-group);}
B	MZ00036353	0.982667	1.97612	2.08417	0.00071618	0.00567142	Opie2b gag protein {Zea mays;}
A	MZ00023433	0.982313	1.97563	1.17145	0.00141094	0.00821416	putative chlorophyll a/b-binding protein precursor {Oryza sativa (japonica cultivar-group);}
A	MZ00005315	-0.981815	1.97495	2.44243	0.0149285	0.0350977	#N/A
B	MZ00022048	-0.981785	1.97491	2.32504	0.000758942	0.00584139	putative auxin independent growth-related protein {Oryza sativa (japonica cultivar-group);}
B	MZ00048576	-0.98052	1.97318	1.70684	0.00653725	0.0211129	chitinase precursor {Petroselinum crispum;}
A	MZ00039547	0.980511	1.97316	1.45858	0.00052449	0.00472833	Eukaryotic translation initiation factor 5A (eIF-5A) (eIF-4D). {Zea mays;} ^|^PIR|T01355|T01355 translation initiation factor eIF-5A [similarity] - maize {Zea mays;} ^|^GB|CAA69225.1|1546919|ZMTRINF5A translation initiation factor 5A {Zea mays;} ^|^GB|AAB88614.1|2668738|AF034943 translation initiation factor 5A {Zea mays;}
B	MZ00055086	0.98023	1.97278	1.10839	0.00471209	0.0171179	RNA-binding protein RNP1 precursor - kidney bean {Phaseolus vulgaris;} ^|^GB|CAA57551.1|558629|PVRNP1 chloroplast RNA binding protein {Phaseolus vulgaris;}
B	MZ00043061	0.979973	1.97243	1.14361	0.00305759	0.0130209	OSJNBa0093F12.16 {Oryza sativa (japonica cultivar-group);} ^|^GB|CAE03942.3|39545864|OSJN00129 OSJNBa0093F12.16 {Oryza sativa (japonica cultivar-group);}
A	MZ00041327	-0.979887	1.97231	1.26666	0.019996	0.0426799	Bowman-Birk type trypsin inhibitor (WTI). {Triticum aestivum;}
B	MZ00054854	0.979526	1.97182	1.83035	0.000100559	0.00188691	unknown protein {Oryza sativa (japonica cultivar-group);}
B	MZ00034845	-0.979218	1.9714	2.3598	0.00833131	0.0245274	Photosystem II 44 kDa reaction center protein (P6 protein) (CP43). {Zea mays;} ^|^PIR|S58537|S58537 photosystem II chlorophyll a-binding protein psbC - maize chloroplast {Zea mays;} ^|^GB|CAA60271.1|902207|ZMA86563 PSII 43 KDa protein {Zea mays;}
B	MZ00002679	-0.979039	1.97115	1.21896	0.00582949	0.0195288	contains ESTs C97521(C60309),C28191(C60309) similar to Arabidopsis thaliana chromosome 1, At1g28520 unknown protein {Oryza sativa (japonica cultivar-group);}
A	MZ00005723	0.978457	1.97036	1.54703	0.0202734	0.0430725	protoporphyrinogen IX oxidase {Zea mays;}
B	MZ00002433	0.978043	1.96979	1.52272	4.42503e-05	0.00118019	OSJNBa0088A01.29 {Oryza sativa (japonica cultivar-group);} ^|^GB|CAE03754.1|32487551|OSJN00157 OSJNBa0013K16.3 {Oryza sativa (japonica cultivar-group);}
A	MZ00030901	0.97799	1.96972	1.97582	9.29844e-05	0.00180118	hypothetical protein {Oryza sativa (japonica cultivar-group);}
B	MZ00039219	0.977103	1.96851	1.68736	0.00477112	0.0172568	NA
A	MZ00007090	-0.976643	1.96788	2.66228	0.00031104	0.00354337	unknown protein {Arabidopsis thaliana;} ^|^GB|AAM65430.1|21593463|AY087878 unknown {Arabidopsis thaliana;} ^|^GB|AAL07170.1|15810565|AY056321 unknown protein {Arabidopsis thaliana;}
A	MZ00055563	0.975496	1.96632	1.29387	0.0188028	0.0408708	NA
B	MZ00035427	0.975495	1.96632	1.70581	4.26566e-07	0.000147461	40S ribosomal protein S27a. {Zea mays;}
A	MZ00001324	-0.974939	1.96556	2.11584	0.000190686	0.00276881	unknown protein {Oryza sativa (japonica cultivar-group);}
B	MZ00042496	-0.974383	1.9648	1.15504	0.0187363	0.0407657	NA
B	MZ00050026	-0.974004	1.96428	1.88466	0.000170458	0.00263245	OSJNBa0081L15.16 {Oryza sativa (japonica cultivar-group);} ^|^GB|CAD41393.2|21741449|OSJN00125 OJ000223_09.6 {Oryza sativa (japonica cultivar-group);}
A	MZ00023327	0.97313	1.96309	1.07698	0.00748446	0.0229308	At4g00370 {Arabidopsis thaliana;} ^|^GB|BAC43000.1|26451814|AK118390 unknown protein {Arabidopsis thaliana;}
B	MZ00032339	0.972926	1.96282	1.45476	0.000849608	0.00622123	contains ESTs D48116(S14167),AU096544(S14167) similar to Arabidopsis thaliana chromosome5,At5g49820 unknown protein {Oryza sativa (japonica cultivar-group);} ^|^GB|BAC00638.1|21328053|AP003346 contains ESTs D48116(S14167),AU096544(S14167) similar to Arabidopsis thaliana chromosome5,At5g49820 unknown protein {Oryza sativa (japonica cultivar-group);}
A	MZ00020245	-0.972822	1.96268	2.55955	0.00066123	0.00539797	oxygen evolving complex protein-like {Oryza sativa (japonica cultivar-group);}
A	MZ00046527	0.972701	1.96251	1.37899	0.00099479	0.00677975	glycine hydroxymethyltransferase (EC 2.1.2.1) - Arabidopsis thaliana {Arabidopsis thaliana;} ^|^GB|AAM16248.1|20334774|AY093987 AT4g13930/dl3005c {Arabidopsis thaliana;} ^|^GB|CAB10172.1|2244749|ATFCA0 hydroxymethyltransferase {Arabidopsis thaliana;} ^|^GB|CAB78435.1|7268097|ATCHRIV37 hydroxymethyltransferase {Arabidopsis thaliana;} ^|^GB|AAK32757.1|13605527|AF361589 AT4g13930/dl3005c {Arabidopsi…
A	MZ00017024	-0.972699	1.96251	2.2369	0.419876	0.32639	At3g56900 {Arabidopsis thaliana;} ^|^GB|BAC43280.1|26452390|AK118686 unknown protein {Arabidopsis thaliana;}
B	MZ00033784	0.972533	1.96228	2.10773	0.000386254	0.00397918	unknown {Arabidopsis thaliana;}
B	MZ00030099	0.972149	1.96176	1.49054	0.00622336	0.0203256	cyclophilin-like protein {Triticum aestivum;}
B	MZ00037256	0.971882	1.9614	1.30639	0.00144772	0.00827901	cytochrome P450 monooxygenase CYP71C3v2 {Zea mays;} ^|^GB|AAL66768.1|18377406|AY072298 cytochrome P450 monooxygenase CYP71C3v2 {Zea mays;}
B	MZ00051962	-0.971046	1.96026	1.18175	0.304188	0.267386	hydroxyproline-rich glycoprotein DZ-HRGP {Volvox carteri f. nagariensis;}
B	MZ00042453	0.970725	1.95982	4.30595	0.0828208	0.11219	NA
A	MZ00023338	0.969458	1.9581	1.85068	6.06082e-05	0.00142097	putative chloroplast nucleoid DNA-binding protein cnd41 {Oryza sativa (japonica cultivar-group);} ^|^GB|BAD12879.1|45735844|AP004040 putative chloroplast nucleoid DNA-binding protein cnd41 {Oryza sativa (japonica cultivar-group);}
B	MZ00002278	0.969155	1.95769	1.77098	6.08668e-05	0.00142097	OSJNBa0011J08.2 {Oryza sativa (japonica cultivar-group);} ^|^GB|CAD41318.1|21740960|OSJN00072 OSJNBa0020J04.23 {Oryza sativa (japonica cultivar-group);}
B	MZ00048387	-0.967738	1.95577	2.07611	0.000572844	0.00493648	putative glycinamide ribonucleotide synthetase {Oryza sativa (japonica cultivar-group);} ^|^GB|BAD05587.1|40253644|AP005441 putative glycinamide ribonucleotide synthetase {Oryza sativa (japonica cultivar-group);}
B	MZ00048949	0.967667	1.95568	1.79562	3.47207e-05	0.00102829	cryptochrome 2 apoprotein {Sorghum bicolor;}
A	MZ00021799	0.967116	1.95493	2.02626	1.5584e-05	0.000666999	contains EST AU070606(S5673) unknown protein {Oryza sativa (japonica cultivar-group);} ^|^GB|BAB16866.1|10934088|AP002537 contains EST AU070606(S5673) unknown protein {Oryza sativa (japonica cultivar-group);}
A	MZ00048222	0.966958	1.95471	1.56057	0.000730876	0.00572226	unknown protein {Arabidopsis thaliana;} ^|^GB|AAL07067.1|15810359|AY056218 unknown protein {Arabidopsis thaliana;} ^|^GB|AAF04902.1|6175176|ATAC011437 hypothetical protein {Arabidopsis thaliana;}
B	MZ00044927	0.96687	1.9546	2.7586	0.1409	0.161065	NA
A	MZ00056311	-0.966706	1.95437	1.36066	0.0102598	0.0278346	AHM1(AT hook-containing MAR binding protein1)-like protein {Oryza sativa (japonica cultivar-group);} ^|^GB|BAC10131.1|22296361|AP004309 AHM1(AT hook-containing MAR binding protein1)-like protein {Oryza sativa (japonica cultivar-group);}
B	MZ00034828	0.965945	1.95334	1.66852	0.00411324	0.0157587	NAD(P)H-quinone oxidoreductase chain 5, chloroplast (EC 1.6.5.-)(NAD(P)H dehydrogenase, chain 5) (NADH-plastoquinone oxidoreductasechain 5). {Zea mays;} ^|^PIR|S58612|S58612 NADH2 dehydrogenase (ubiquinone) (EC 1.6.5.3) chain 5 - maize chloroplast {Zea mays;} ^|^GB|CAA60346.1|902281|ZMA86563 NADH dehydrogenase ND5 {Zea mays;}
B	MZ00027593	0.964935	1.95198	1.59315	0.000516937	0.00469793	unknown {Arabidopsis thaliana;}
A	MZ00050725	0.964732	1.9517	1.37223	0.00699807	0.0220544	BLE2 protein-like protein {Oryza sativa (japonica cultivar-group);} ^|^GB|BAC07001.1|22093707|AP003822 BLE2 protein-like protein {Oryza sativa (japonica cultivar-group);}
A	MZ00004394	-0.964026	1.95075	2.39984	0.000594918	0.00506359	unknown protein {Oryza sativa (japonica cultivar-group);} ^|^GB|AAG13575.1|10140743|AC037425 unknown protein {Oryza sativa (japonica cultivar-group);}
B	MZ00002288	0.963813	1.95046	2.56055	0.00113679	0.00730125	contains EST D23882(R0503) similar to GABA permease unknown protein {Oryza sativa (japonica cultivar-group);} ^|^GB|BAB63858.1|15290168|AP003687 contains EST D23882(R0503) similar to GABA permease unknown protein {Oryza sativa (japonica cultivar-group);}
A	MZ00040650	0.96322	1.94966	1.42807	0.000397575	0.00404691	response regulator {Zea mays;}
A	MZ00001314	0.963038	1.94941	1.85475	0.00287917	0.0125989	putative auxin response factor {Oryza sativa (japonica cultivar-group);}
A	MZ00035856	0.962732	1.949	1.38266	0.0138353	0.0334056	receptor-like protein kinase {Nicotiana tabacum;}
A	MZ00056042	0.962271	1.94837	1.39151	0.00087792	0.0063329	NA
A	MZ00041045	0.961976	1.94798	1.7465	8.94951e-05	0.00176289	AP2 domain-containing protein AP210 {Oryza sativa (japonica cultivar-group);} ^|^GB|BAA99376.1|9049421|AP002526 unnamed protein product; ESTs AU093391(E60370),AU091593(C60458),AU093392 (E60370) correspond to a region of the predicted gene. Similar to Arabidopsis thaliana BAC F21J9; AP2 domain protein. (AC000103) {Oryza sativa (japonica cultivar-group);}
B	MZ00036070	0.960481	1.94596	1.28499	0.00416254	0.015845	putative receptor kinase {Oryza sativa (japonica cultivar-group);}
B	MZ00048746	-0.959962	1.94526	2.20012	5.4596e-05	0.00132984	contains ESTs AU086013(S11035),AU086012(S11035) unknown protein {Oryza sativa (japonica cultivar-group);} ^|^GB|BAB64111.1|15408705|AP003235 contains ESTs AU086013(S11035),AU086012(S11035) similar to Arabidopsis thaliana chromosome 1, F23M19.1 unknown protein {Oryza sativa (japonica cultivar-group);}
A	MZ00045305	0.959053	1.94403	1.93837	0.000142962	0.00236204	reverse transcriptase {Zea mays;}
A	MZ00028619	0.958247	1.94295	1.36283	0.0381438	0.066185	OSJNBa0080E14.9 {Oryza sativa (japonica cultivar-group);}
A	MZ00038046	0.95814	1.9428	1.72921	6.37582e-06	0.000468068	Glutelin 2 precursor (Zein-gamma) (27 kDa zein) (Alcohol-solublereduced glutelin) (ASG) (Zein ZC2). {Zea mays;} ^|^PIR|A93557|ZMZM19 glutelin 2 precursor (clone pME119) - maize {Zea mays;} ^|^GB|CAA37594.1|22517|ZMZC2ZEI unnamed protein product; zein Zc2 {Zea mays;} ^|^GB|CAA26149.1|22289|ZMGLUT2 unnamed protein product; glutelin-2 precursor {Zea mays;} ^|^GB|AAP32017.1|30387819|S78780 opaque2 mo…
A	MZ00032986	0.958069	1.94271	1.70248	0.00114032	0.00730125	NA
A	MZ00010075	0.95788	1.94245	2.30979	2.39919e-05	0.000850156	putative G-box binding protein {Oryza sativa;} ^|^GB|AAB65433.1|2293568|AF012897 HvB12D homolog {Oryza sativa;}
B	MZ00042969	-0.957841	1.9424	1.00143	0.0157846	0.0363869	#N/A
A	MZ00044691	-0.957686	1.94219	2.99268	0.020817	0.0438285	OSJNBa0070C17.11 {Oryza sativa (japonica cultivar-group);}
A	MZ00039684	0.957677	1.94218	1.90149	0.0073275	0.0226587	Metallothionein-like protein type 2. {Oryza sativa;} ^|^PIR|T03727|T03727 metallothionein-like protein - rice {Oryza sativa;} ^|^GB|AAC49627.1|1815628|OSU43530 metallothionein-like type 2 {Oryza sativa;} ^|^GB|BAA14038.1|1752831|D89931 metallothionein-like protein {Oryza sativa;} ^|^GB|BAB44010.1|13872903|AP002540 metallothionein-like protein {Oryza sativa (japonica cultivar-group);}
A	MZ00040907	-0.957468	1.9419	1.8489	0.0115457	0.0298192	zp22/6 {Zea mays;}
A	MZ00051497	0.955706	1.93953	1.55992	4.19264e-05	0.00115241	Na+/H+ exchangeing protein-like {Arabidopsis thaliana;}
A	MZ00039660	0.9552	1.93885	1.3983	0.00226781	0.0108547	unknown protein {Oryza sativa (japonica cultivar-group);} ^|^GB|AAG46171.1|12039385|AC018727 unknown protein {Oryza sativa (japonica cultivar-group);}
B	MZ00015731	0.954328	1.93768	1.77891	0.000974231	0.00671755	putative diaminopimelate decarboxylase {Arabidopsis thaliana;} ^|^GB|AAM65955.1|21594037|AY088418 putative diaminopimelate decarboxylase {Arabidopsis thaliana;} ^|^GB|AAK92758.1|15292779|AY050823 putative diaminopimelate decarboxylase {Arabidopsis thaliana;} ^|^GB|AAL55653.1|18026845|AF227913 diaminopimelate decarboxylase {Arabidopsis thaliana;}
B	MZ00039076	0.953927	1.93714	1.28046	0.0037635	0.0148623	ATPase-like protein {Oryza sativa (japonica cultivar-group);}
A	MZ00041174	-0.953742	1.93689	1.05501	0.0657627	0.0958143	60S ribosomal protein L10 (QM protein homolog). {Zea mays;} ^|^PIR|T02068|T02068 probable transcription factor QM - maize {Zea mays;} ^|^GB|AAA17419.1|468056|ZMU06108 QM protein {Zea mays;}
B	MZ00013709	-0.952916	1.93578	3.31376	0.0209269	0.0440187	Triosephosphate isomerase, chloroplast precursor (EC 5.3.1.1) (TIM). {Secale cereale;} ^|^PIR|S53761|S53761 triose-phosphate isomerase (EC 5.3.1.1) precursor, chloroplast - rye {Secale cereale;} ^|^GB|CAA83533.1|609262|SCTRIISO triosephosphate isomerase {Secale cereale;}
B	MZ00013385	-0.95282	1.93565	2.76735	0.0109458	0.0288587	Tubulin alpha-1 chain (Alpha-1 tubulin). {Zea mays;} ^|^PIR|S15773|S15773 tubulin alpha-1 chain - maize {Zea mays;} ^|^GB|CAA33734.1|22147|ZMALPTUB alpha1-tubulin {Zea mays;}
A	MZ00035238	0.951758	1.93423	1.78562	0.000540129	0.0047924	NA
B	MZ00046251	0.951551	1.93395	1.91951	0.00359825	0.0144188	unknown protein {Oryza sativa (japonica cultivar-group);}
B	MZ00049332	0.951094	1.93334	2.03483	0.000461286	0.00445334	sorbitol transporter {Prunus cerasus;}
A	MZ00006001	0.950145	1.93207	1.07062	0.00597136	0.0198094	putative photosystem I antenna protein {Oryza sativa (japonica cultivar-group);}
A	MZ00051663	0.95009	1.93199	1.56826	0.00236098	0.0111161	NA
A	MZ00035793	0.949783	1.93158	2.30796	0.0169416	0.0380253	Pathogenesis-related protein PR-1 precursor. {Medicago truncatula;} ^|^PIR|S47171|S47171 gene PR-1 protein - barrel medic {Medicago truncatula;} ^|^GB|CAA56174.1|505553|MTPR1 PR-1 {Medicago truncatula;}
A	MZ00047318	0.949739	1.93152	1.70486	0.00226297	0.0108478	NA
A	MZ00010128	-0.949323	1.93097	2.30203	0.00521985	0.0181263	nuclear cap-binding protein CBP80 {Oryza sativa (japonica cultivar-group);}
B	MZ00002878	0.949184	1.93078	1.98342	0.000555053	0.00486912	NA
A	MZ00040750	-0.949097	1.93066	1.5859	0.027876	0.0534337	NA
A	MZ00011348	0.947946	1.92912	1.29287	0.0825863	0.111976	NA
B	MZ00015949	0.947358	1.92834	1.52959	0.000627171	0.00525354	#N/A
B	MZ00035590	0.947348	1.92832	1.62573	0.00464006	0.0169809	hypothetical protein wali7 - wheat (fragment) {Triticum aestivum;} ^|^GB|AAC37416.1|451193|WHTWALI wali7 {Triticum aestivum;}
B	MZ00002653	-0.947312	1.92828	2.02597	5.18332e-05	0.00129578	gb|AAF35421.1 gene_id:MJK13.21 strong similarity to unknown protein {Arabidopsis thaliana;}
B	MZ00013385	-0.946582	1.9273	2.38238	0.000340983	0.00371038	Tubulin alpha-1 chain (Alpha-1 tubulin). {Zea mays;} ^|^PIR|S15773|S15773 tubulin alpha-1 chain - maize {Zea mays;} ^|^GB|CAA33734.1|22147|ZMALPTUB alpha1-tubulin {Zea mays;}
B	MZ00034907	0.945474	1.92582	1.51222	0.000242866	0.00316226	Photosystem I P700 chlorophyll A apoprotein A2 (PsaB) (PSI-B). {Zea mays;} ^|^PIR|S58551|S58551 photosystem I protein A2 - maize chloroplast {Zea mays;} ^|^GB|CAA60285.1|902221|ZMA86563 PSI P700 apoprotein A2 {Zea mays;}
A	MZ00034296	0.945161	1.9254	1.00081	0.0141882	0.0339237	NA
A	MZ00030900	0.944883	1.92503	1.50261	6.56781e-05	0.00148447	hypothetical protein {Oryza sativa (japonica cultivar-group);}
A	MZ00044208	0.94421	1.92414	1.52041	0.000268521	0.00332435	NA
B	MZ00004081	-0.943769	1.92355	1.17706	0.00271051	0.0121466	OSJNBa0043L09.23 {Oryza sativa (japonica cultivar-group);}
B	MZ00054748	0.943534	1.92323	1.5319	0.000274033	0.00336939	C3HC4-type RING zinc finger protein-like {Oryza sativa (japonica cultivar-group);}
B	MZ00037305	-0.943448	1.92312	1.67898	0.00262977	0.0119316	kaurene synthase {Zea mays;}
B	MZ00007649	0.943277	1.92289	1.56936	2.50958e-05	0.000860925	glyceraldehyde-3-phosphate dehydrogenase (phosphorylating) (EC 1.2.1.12) C, cytosolic - maize {Zea mays;} ^|^GB|CAA30151.1|22238|ZMCGAPDH unnamed protein product; GADPH (AA 1-337) {Zea mays;}
A	MZ00051654	0.943234	1.92283	1.54114	0.00046999	0.00449956	hypothetical protein {Oryza sativa (japonica cultivar-group);}
A	MZ00036457	0.94315	1.92272	1.50319	0.00314343	0.0132998	putative alanine transaminase {Oryza sativa (japonica cultivar-group);}
A	MZ00022973	0.943059	1.9226	1.30915	0.0026848	0.0120716	NA
A	MZ00001328	-0.942768	1.92221	1.96251	0.0029124	0.0126764	X-Pro dipeptidase-like protein (partial) [imported] - Arabidopsis thaliana {Arabidopsis thaliana;} ^|^PIR|T09913|T09913 X-Pro dipeptidase homolog T16L4.10 - Arabidopsis thaliana (fragment) {Arabidopsis thaliana;} ^|^GB|CAB45310.1|5123544|ATT16L4 X-Pro dipeptidase-like protein (fragment) {Arabidopsis thaliana;} ^|^GB|CAB79708.1|7269849|ATCHRIV71 X-Pro dipeptidase-like protein (fragment) {Arabidops…
A	MZ00001468	0.942015	1.92121	1.70582	0.000147613	0.00241228	NA
B	MZ00025541	0.941777	1.92089	2.06501	0.0268108	0.0520694	contains ESTs AU058449(E51284),AU222626(E51284) unknown protein {Oryza sativa (japonica cultivar-group);}
B	MZ00043387	-0.941564	1.92061	1.12705	0.0117908	0.030167	monodehydroascorbate reductase {Oryza sativa (japonica cultivar-group);}
A	MZ00031605	0.941441	1.92044	1.94589	1.01981e-07	0.000106238	muscle fatty acid binding protein {Schistocerca gregaria;}
B	MZ00013385	-0.94122	1.92015	2.42914	0.00904802	0.0257399	Tubulin alpha-1 chain (Alpha-1 tubulin). {Zea mays;} ^|^PIR|S15773|S15773 tubulin alpha-1 chain - maize {Zea mays;} ^|^GB|CAA33734.1|22147|ZMALPTUB alpha1-tubulin {Zea mays;}
B	MZ00020058	0.941203	1.92013	1.86306	0.0083246	0.0245249	putative mitochondrial processing peptidase alpha subunit, mitochondrial precursor (Alpha-MPP) {Oryza sativa (japonica cultivar-group);}
A	MZ00012196	-0.940989	1.91984	2.36235	0.000889072	0.00637378	phosphoglycerate dehydrogenase {Arabidopsis thaliana;}
B	MZ00048446	0.940449	1.91913	1.91093	0.000748492	0.00579456	putative white protein; ATP-binding cassette transporter {Oryza sativa (japonica cultivar-group);}
B	MZ00039315	0.939689	1.91812	1.60398	0.000334608	0.00367213	translation initiation factor, eIF-5A {Oryza sativa;} ^|^GB|CAB96075.1|8919176|OSA252135 translation initiation factor, eIF-5A {Oryza sativa;}
B	MZ00039008	0.939637	1.91805	1.42263	0.00017201	0.0026329	OSJNBa0005N02.3 {Oryza sativa (japonica cultivar-group);}
B	MZ00030136	-0.939514	1.91788	2.25462	0.00246594	0.011413	hypothetical protein F18B3.220 - Arabidopsis thaliana {Arabidopsis thaliana;} ^|^GB|CAB42923.1|4835245|ATF18B3 putative mitochondrial protein {Arabidopsis thaliana;}
A	MZ00036605	0.939473	1.91783	1.66049	0.000314115	0.0035513	Eukaryotic translation initiation factor 5A (eIF-5A) (eIF-4D). {Zea mays;} ^|^PIR|T01355|T01355 translation initiation factor eIF-5A [similarity] - maize {Zea mays;} ^|^GB|CAA69225.1|1546919|ZMTRINF5A translation initiation factor 5A {Zea mays;} ^|^GB|AAB88614.1|2668738|AF034943 translation initiation factor 5A {Zea mays;}
B	MZ00041813	0.939343	1.91765	1.81081	8.13687e-05	0.00165463	putative splicing factor {Oryza sativa (japonica cultivar-group);}
B	MZ00027122	-0.939329	1.91764	1.08027	0.00935667	0.0263053	unknown protein {Oryza sativa (japonica cultivar-group);}
B	MZ00027404	-0.938599	1.91667	2.1698	1.00925e-05	0.000560673	At1g26300/F28B23_4 {Arabidopsis thaliana;} ^|^GB|AAK96502.1|15450417|AY052309 At1g26300/F28B23_4 {Arabidopsis thaliana;}
A	MZ00005919	-0.938519	1.91656	2.16542	0.0014141	0.00821416	hypothetical protein {Oryza sativa (japonica cultivar-group);}
B	MZ00025808	0.938482	1.91651	1.65431	0.000265467	0.00330018	putative calmodulin {Oryza sativa (japonica cultivar-group);} ^|^GB|AAO72641.1|29367559|AY224521 putative serine/threonine kinase {Oryza sativa (japonica cultivar-group);}
A	MZ00048277	0.938297	1.91627	1.68004	0.000284858	0.00340303	hypothetical protein {Oryza sativa (japonica cultivar-group);}
B	MZ00034076	0.938273	1.91623	1.53457	0.000200251	0.00286147	putative cytochrome P450 {Lolium rigidum;}
A	MZ00008591	-0.938157	1.91608	2.14518	0.00106499	0.00704366	clathrin-coat assembly protein-like {Oryza sativa (japonica cultivar-group);}
A	MZ00014298	0.938026	1.91591	1.19346	0.00714348	0.0222938	putative thioredoxin {Oryza sativa (japonica cultivar-group);}
A	MZ00014062	0.93748	1.91518	1.45692	0.00830078	0.0244937	NA
B	MZ00041802	0.937318	1.91496	1.88314	8.11604e-05	0.00165463	zinc finger protein {Oryza sativa (japonica cultivar-group);} ^|^GB|BAC66724.1|29467554|AP004635 contains ESTs AU032742(S13883),AU065844(S13883) similar to zinc finger protein LSD1 {Oryza sativa (japonica cultivar-group);}
A	MZ00030004	0.937288	1.91493	1.8849	0.00722149	0.0224204	DnaJ domain family {Arabidopsis thaliana;}
A	MZ00041136	-0.937135	1.91472	2.59497	0.0201147	0.0428316	ferredoxin {Zea mays;}
B	MZ00018974	0.936929	1.91445	2.09199	0.000506623	0.00463702	putative low density lipoprotein {Oryza sativa (japonica cultivar-group);}
A	MZ00050959	0.936746	1.91421	1.33479	0.00280243	0.0123594	NA
B	MZ00030648	-0.936616	1.91403	1.88629	0.000146104	0.00239633	PDR-like ABC transporter {Oryza sativa (japonica cultivar-group);} ^|^GB|BAB89502.1|20160553|AP003229 putative ABC transporter {Oryza sativa (japonica cultivar-group);}
B	MZ00043781	-0.935687	1.9128	1.48096	0.00607742	0.0200335	lipoxygenase {Zea mays;}
B	MZ00038425	0.935202	1.91216	1.84416	8.94623e-06	0.00052555	NA
B	MZ00020720	0.935193	1.91215	1.86303	7.0883e-05	0.00155012	hypothetical protein F2A19.200 - Arabidopsis thaliana {Arabidopsis thaliana;} ^|^GB|CAB71090.1|6850851|ATF2A19 putative protein {Arabidopsis thaliana;}
B	MZ00013706	0.934857	1.9117	1.38628	0.0135244	0.0329069	ribosomal protein L2 {Triticum aestivum;}
B	MZ00038802	0.933488	1.90989	1.85586	0.000312741	0.00354468	putative polyprotein {Oryza sativa (japonica cultivar-group);} ^|^GB|AAL77129.1|18652495|AC098566 Putative polyprotein {Oryza sativa;}
A	MZ00050416	0.933208	1.90952	1.71513	0.000182746	0.00270153	putative monosaccharide transport protein MST1 {Oryza sativa (japonica cultivar-group);} ^|^GB|BAB19864.1|11991114|AB052885 monosaccharide transporter 3 {Oryza sativa;}
A	MZ00003296	-0.932166	1.90814	2.07144	0.000382137	0.0039554	WRKY13 {Oryza sativa (japonica cultivar-group);} ^|^GB|BAB03367.1|9558431|AP002486 unnamed protein product; Similar to Ipomoea batatas SPF1 protein (S51529) {Oryza sativa (japonica cultivar-group);}
A	MZ00007449	0.931858	1.90773	1.08286	0.0139135	0.0334843	dehydrin {Hordeum vulgare subsp. vulgare;} ^|^GB|AAD02252.1|4105101|AF043086 dehydrin 11 {Hordeum vulgare subsp. vulgare;}
B	MZ00034474	0.930849	1.9064	2.1544	5.60437e-05	0.00135696	hypothetical protein {Zea mays;}
A	MZ00047280	0.930701	1.9062	1.60991	0.000488647	0.00456073	contains EST AU058056(C63989) unknown protein {Oryza sativa (japonica cultivar-group);}
B	MZ00002303	-0.929925	1.90518	1.49913	5.9309e-05	0.00140652	phospholipase D lambda {Oryza sativa;}
A	MZ00050263	0.929818	1.90504	1.77408	4.77306e-05	0.00124359	GTP-binding protein-like {Arabidopsis thaliana;}
B	MZ00039013	0.929775	1.90498	2.13404	0.000385864	0.00397918	NA
B	MZ00021447	0.929729	1.90492	1.52814	0.00130842	0.00785963	hypothetical protein similar to Arabidopsis thaliana chromosome 3, AT3g01440 {Oryza sativa (japonica cultivar-group);} ^|^GB|BAC10375.1|22324460|AP004673 PsbQ domain protein family, putative-like protein {Oryza sativa (japonica cultivar-group);}
B	MZ00018825	0.929725	1.90491	1.31628	0.0589131	0.0887572	''''putative transcription factor (contains Myb-like DNA-binding domain), PF00249'''' {Oryza sativa (japonica cultivar-group);}
A	MZ00024406	0.928991	1.90394	1.46511	0.00148203	0.00838829	Photosystem I reaction center subunit VI, chloroplast precursor(PSI-H) (Light-harvesting complex I 11 kDa protein). {Zea mays;} ^|^PIR|T01576|T01576 photosystem I protein psaH precursor - maize {Zea mays;} ^|^GB|AAC26196.1|2981207|AF052076 photosystem I complex PsaH subunit precursor {Zea mays;}
A	MZ00045462	0.928656	1.9035	3.20079	0.160002	0.174978	NA
A	MZ00044147	0.927718	1.90226	1.39431	0.000167369	0.00261239	OSJNBa0011J08.7 {Oryza sativa (japonica cultivar-group);}
B	MZ00054796	0.927691	1.90223	1.2849	0.000832134	0.00617101	hypothetical protein {Arabidopsis thaliana;}
A	MZ00039510	0.927568	1.90207	1.30626	0.00101103	0.00682009	NA
B	MZ00013385	-0.927456	1.90192	2.86223	0.00418215	0.0158817	Tubulin alpha-1 chain (Alpha-1 tubulin). {Zea mays;} ^|^PIR|S15773|S15773 tubulin alpha-1 chain - maize {Zea mays;} ^|^GB|CAA33734.1|22147|ZMALPTUB alpha1-tubulin {Zea mays;}
B	MZ00046185	0.926659	1.90087	1.53359	0.000515484	0.00469055	NA
A	MZ00032899	0.925423	1.89924	2.4536	0.00196785	0.00998425	putative protein kinase {Oryza sativa (japonica cultivar-group);}
A	MZ00044432	-0.924799	1.89842	1.27396	0.0284616	0.0542209	polyubiquitin (ubq10) [imported] - Arabidopsis thaliana {Arabidopsis thaliana;} ^|^GB|CAB81074.1|7267292|ATCHRIV15 polyubiquitin (ubq10) {Arabidopsis thaliana;}
B	MZ00054931	0.92427	1.89772	1.44169	0.00013803	0.00230202	putative armadillo repeat containing protein {Oryza sativa (japonica cultivar-group);}
B	MZ00051934	0.924034	1.89741	2.46787	0.000892413	0.00637378	Serine/threonine protein phosphatase BSL3 (EC 3.1.3.16) (BSU1-likeprotein 3). {Arabidopsis thaliana;} ^|^PIR|B84670|B84670 probable phosphoprotein phosphatase (EC 3.1.3.16) At2g27210 [similarity] - Arabidopsis thaliana {Arabidopsis thaliana;} ^|^GB|AAD26883.1|4646217|AC007290 putative phosphoprotein phosphatase {Arabidopsis thaliana;}
A	MZ00041129	-0.923653	1.89691	1.10538	0.0163107	0.0371518	tonoplast water channel {Zea mays;} ^|^GB|AAC09245.1|3004950|AF037061 tonoplast intrinsic protein {Zea mays;}
B	MZ00002913	-0.923569	1.8968	1.98248	1.44613e-05	0.00065316	hypothetical protein T12C14.90 - Arabidopsis thaliana {Arabidopsis thaliana;} ^|^GB|AAM61621.1|21537280|AY085065 unknown {Arabidopsis thaliana;} ^|^GB|CAB82953.1|7340710|ATT12C14 putative protein {Arabidopsis thaliana;}
A	MZ00006544	0.922881	1.8959	2.07157	0.00238157	0.0111546	NA
A	MZ00044596	0.920748	1.8931	1.7051	0.0167844	0.0378083	R2R3MYB-domain protein {Zea mays;} ^|^GB|AAF04688.1|6165764|AF099413 R2R3MYB-domain protein {Zea mays;}
B	MZ00049530	0.920338	1.89256	2.11628	0.00596682	0.0198043	hypothetical protein {Oryza sativa (japonica cultivar-group);}
A	MZ00045185	0.920277	1.89248	2.69609	0.135962	0.156893	NA
B	MZ00043740	0.919989	1.8921	2.05022	0.00122875	0.00759096	hypothetical protein predicted by GeneMark.hmm etc. {Oryza sativa (japonica cultivar-group);}
A	MZ00017252	0.919792	1.89184	1.84926	0.000519512	0.00470704	trehalose-6-phosphate synthase [imported] - Arabidopsis thaliana {Arabidopsis thaliana;} ^|^GB|AAD30578.1|4836875|AC007260 trehalose-6-phosphate synthase {Arabidopsis thaliana;}
B	MZ00022741	0.919415	1.89135	1.04353	0.0444518	0.0733765	OSJNBa0081L15.1 {Oryza sativa (japonica cultivar-group);} ^|^GB|CAD41106.1|21740703|OSJN00047 OSJNBb0011N17.23 {Oryza sativa (japonica cultivar-group);} ^|^GB|CAD41104.2|21740701|OSJN00047 OSJNBb0011N17.21 {Oryza sativa (japonica cultivar-group);}
B	MZ00033897	0.919161	1.89102	2.14658	0.00137609	0.00811038	NA
B	MZ00034823	0.918949	1.89074	1.43241	0.0222067	0.0457912	NAD(P)H-quinone oxidoreductase chain 1, chloroplast (EC 1.6.5.-)(NAD(P)H dehydrogenase, chain 1) (NADH-plastoquinone oxidoreductasechain 1). {Zea mays;} ^|^PIR|JQ1671|JQ1671 NADH2 dehydrogenase (ubiquinone) (EC 1.6.5.3) chain 1 - maize chloroplast {Zea mays;} ^|^GB|CAA60353.1|902289|ZMA86563 NADH dehydrogenase ND1 {Zea mays;} ^|^GB|CAA44228.1|12420|CHZMNDHA NADH Dehydrogenase subunit A {Zea mays;}
B	MZ00043254	0.918581	1.89026	1.59481	0.0122047	0.0307703	glutamine synthetase {Zea mays;}
B	MZ00035625	0.91757	1.88893	1.90884	0.000316276	0.00356229	#N/A
B	MZ00013753	-0.917059	1.88826	1.36132	0.00639271	0.0207723	ATP-dependent Clp protease ATP-binding subunit precursor {Oryza sativa (indica cultivar-group);}
A	MZ00011770	-0.916021	1.8869	1.00827	0.0200494	0.0427675	stil-like {Arabidopsis thaliana;}
B	MZ00030100	0.915857	1.88669	1.77816	4.78729e-05	0.00124359	NA
B	MZ00038847	-0.91565	1.88642	1.80136	0.00585564	0.0195799	Alanine aminotransferase 2 (EC 2.6.1.2) (GPT) (Glutamic--pyruvictransaminase 2) (Glutamic--alanine transaminase 2) (ALAAT-2). {Panicum miliaceum;} ^|^PIR|S28429|S28429 alanine transaminase (EC 2.6.1.2) - proso millet {Panicum miliaceum;} ^|^GB|CAA49199.1|296204|PMPALAAT2 alanine aminotransferase {Panicum miliaceum;}
B	MZ00001850	0.915627	1.88639	1.21776	0.0103374	0.0280029	unknown protein {Arabidopsis thaliana;}
A	MZ00011367	0.915598	1.88635	1.43158	0.00332802	0.0137465	NA
A	MZ00029157	0.915386	1.88607	2.14297	0.0285683	0.054355	putative serine/threonine kinase {Oryza sativa (japonica cultivar-group);}
A	MZ00005129	-0.915258	1.88591	2.09685	4.41925e-05	0.00118019	NA
A	MZ00050473	0.914051	1.88433	1.45121	0.00013515	0.00227479	OSJNBa0076N16.6 {Oryza sativa (japonica cultivar-group);} ^|^GB|CAD41130.1|21740667|OSJN00051 OSJNBa0084K20.8 {Oryza sativa (japonica cultivar-group);}
B	MZ00002238	0.914003	1.88427	1.62306	0.000179989	0.00267366	hypothetical protein F17M5.60 - Arabidopsis thaliana {Arabidopsis thaliana;} ^|^GB|CAB38788.1|4490297|ATF17M5 putative protein {Arabidopsis thaliana;} ^|^GB|CAB80047.1|7270278|ATCHRIV79 putative protein {Arabidopsis thaliana;}
A	MZ00031036	0.913012	1.88297	1.64963	0.000303292	0.00350837	hypothetical protein {Oryza sativa (japonica cultivar-group);}
A	MZ00044675	-0.91287	1.88279	1.84618	0.000544655	0.00482304	putative alanine aminotransferase {Oryza sativa (japonica cultivar-group);} ^|^GB|BAC79866.1|33146868|AP004308 putative alanine aminotransferase {Oryza sativa (japonica cultivar-group);}
A	MZ00032784	0.912764	1.88265	2.23148	0.0857544	0.115022	putative iron superoxide dismutase {Oryza sativa (japonica cultivar-group);}
B	MZ00042666	0.912632	1.88248	1.71832	0.00178894	0.00942502	hypothetical protein F14O10.3 - Arabidopsis thaliana {Arabidopsis thaliana;} ^|^GB|AAF88152.1|9558589|F14O10 Contains similarity to a pseudouridine synthase 1 from Homo sapiens gi|4455035 and contains tRNA pseudoridine synthase PF|01416 domain. ESTs gb|T76494, gb|W43440 come from this gene. {Arabidopsis thaliana;} ^|^GB|AAL15229.1|16323470|AY059123 unknown protein {Arabidopsis thaliana;} ^|^GB|AA…
A	MZ00048196	0.91199	1.88164	1.71584	1.13261e-05	0.000581712	similar to Arabidopsis thaliana chromosome 1, At1g15060 {Oryza sativa (japonica cultivar-group);}
B	MZ00024190	0.91173	1.8813	1.56731	0.00035458	0.00378566	NA
B	MZ00004152	0.911598	1.88113	1.65433	0.0120125	0.0305061	NA
A	MZ00016893	-0.911479	1.88097	2.16858	0.0011432	0.0073066	hypothetical protein {Oryza sativa (japonica cultivar-group);}
B	MZ00046093	0.911425	1.8809	1.57029	1.38115e-05	0.000644197	zinc finger protein {Oryza sativa (japonica cultivar-group);}
B	MZ00014010	-0.911397	1.88087	1.01176	0.0136725	0.0331237	OSJNBa0023J03.11 {Oryza sativa (japonica cultivar-group);} ^|^GB|CAE02397.1|32483270|OSJN00236 OSJNBa0024J22.1 {Oryza sativa (japonica cultivar-group);}
B	MZ00049515	0.911015	1.88037	1.67444	1.35037e-05	0.0006388	putative amino acid transporter {Oryza sativa (japonica cultivar-group);}
A	MZ00048007	0.910935	1.88026	1.57814	0.000472068	0.00449956	hypothetical protein {Oryza sativa (japonica cultivar-group);}
B	MZ00030402	-0.910843	1.88014	2.0708	0.00170898	0.0091704	putative kinase interacting protein {Oryza sativa (japonica cultivar-group);}
A	MZ00039500	0.910555	1.87977	1.17438	0.00288622	0.0126113	putative 60S ribosomal protein L22 {Oryza sativa (japonica cultivar-group);} ^|^GB|BAC83533.1|34393853|AP004343 putative 60S ribosomal protein L22 {Oryza sativa (japonica cultivar-group);}
B	MZ00046236	0.910455	1.87964	1.51316	7.22769e-05	0.0015614	putative lateral root primordia (LRP1) {Oryza sativa (japonica cultivar-group);} ^|^GB|BAD09939.1|42408721|AP004704 putative lateral root primordia (LRP1) {Oryza sativa (japonica cultivar-group);}
A	MZ00051329	0.90981	1.8788	1.33579	0.000380556	0.00395337	hypothetical protein {Oryza sativa (japonica cultivar-group);}
A	MZ00050993	0.909762	1.87873	1.66831	4.71104e-06	0.000415021	hypothetical protein {Oryza sativa (japonica cultivar-group);}
A	MZ00005198	0.909717	1.87868	1.18507	0.000528181	0.00474852	NA
A	MZ00004292	0.909393	1.87826	1.41593	0.000780763	0.00591406	NA
A	MZ00013363	0.908704	1.87736	1.85882	0.0004847	0.00454276	Metallothionein-like protein 1 (MT-1). {Zea mays;} ^|^PIR|S17560|S17560 metallothionein-like protein - maize {Zea mays;} ^|^GB|CAA57676.1|559536|ZMMETALL metallothionein- like protein {Zea mays;} ^|^GB|AAB19992.1|236730|S57628 metallothionein-like protein {Zea mays;}
A	MZ00052905	0.908547	1.87715	2.01709	0.000356871	0.0038005	unknown protein {Oryza sativa (japonica cultivar-group);} ^|^GB|BAD09199.1|42408057|AP004154 unknown protein {Oryza sativa (japonica cultivar-group);}
A	MZ00047312	0.907282	1.87551	1.44522	0.00147901	0.00838245	putative triacylglycerol lipase {Oryza sativa (japonica cultivar-group);}
B	MZ00023948	0.906432	1.8744	1.6761	0.000168376	0.00261377	Photosystem I reaction center subunit psaK, chloroplast precursor(Photosystem I subunit X) (PSI-K) (Light-harvesting complex I 7 kDaprotein). {Hordeum vulgare;} ^|^PIR|A48527|A48527 photosystem I protein psaK precursor - barley {Hordeum vulgare;} ^|^GB|AAA03043.1|304220|BLYCPPHSYS photosystem I PSI-K subunit {Hordeum vulgare subsp. vulgare;}
A	MZ00046659	0.905514	1.87321	1.88237	0.000390541	0.00399795	cellulose synthase-like protein OsCslE1 {Oryza sativa;}
A	MZ00044344	0.904427	1.8718	1.3758	0.000508063	0.00464547	putative ZF-HD homeobox protein {Oryza sativa (japonica cultivar-group);} ^|^GB|BAD09869.1|42408649|AP004702 putative ZF-HD homeobox protein {Oryza sativa (japonica cultivar-group);}
B	MZ00019952	0.904426	1.8718	2.08638	0.00778642	0.0235085	hypothetical protein T25B15.130 - Arabidopsis thaliana {Arabidopsis thaliana;} ^|^GB|AAM14218.1|20259005|AY091279 unknown protein {Arabidopsis thaliana;} ^|^GB|AAM64635.1|21592686|AY087074 unknown {Arabidopsis thaliana;} ^|^GB|AAL36179.1|17380698|AY063823 unknown protein {Arabidopsis thaliana;} ^|^GB|CAC07927.1|10045569|ATT25B15 putative protein {Arabidopsis thaliana;}
A	MZ00048035	0.90442	1.87179	1.25904	0.0104174	0.0280757	contains EST D24834(R2633) similar to Arabidopsis thaliana chromosome 5,At5g12010 unknown protein {Oryza sativa (japonica cultivar-group);}
A	MZ00010814	0.904308	1.87165	1.72486	0.00321766	0.0134702	NAD(P)H-quinone oxidoreductase chain 3, chloroplast (EC 1.6.5.-)(NAD(P)H dehydrogenase, chain 3) (NADH-plastoquinone oxidoreductasechain 3). {Zea mays;} ^|^PIR|S58557|S58557 NADH2 dehydrogenase (ubiquinone) (EC 1.6.5.3) chain 3 - maize chloroplast {Zea mays;} ^|^GB|CAA60291.1|902227|ZMA86563 NADH dehydrogenase D3 {Zea mays;}
B	MZ00034752	0.904268	1.87159	2.20664	0.00045941	0.00444545	hypothetical protein {Zea mays;}
B	MZ00043944	0.904063	1.87133	1.81663	0.0168346	0.0378749	unknown protein {Oryza sativa (japonica cultivar-group);}
A	MZ00051412	-0.903747	1.87092	1.19811	0.00856323	0.0248889	OSJNBa0072D21.11 {Oryza sativa (japonica cultivar-group);}
B	MZ00027425	0.903625	1.87076	1.91731	0.0512411	0.0810556	NA
B	MZ00034847	-0.903491	1.87059	2.33316	0.000959204	0.00665997	cytochrome b559 alpha chain {Oryza sativa (japonica cultivar-group);} ^|^GB|AAS46132.1|42795566|AY522330 cytochrome b559 alpha chain {Oryza sativa (japonica cultivar-group);} ^|^GB|AAS46066.1|42795499|AY522329 cytochrome b559 alpha chain {Oryza sativa (indica cultivar-group);}
A	MZ00005848	0.902582	1.86941	1.80796	0.000751241	0.00580584	NA
B	MZ00035440	-0.902246	1.86897	2.4239	0.00426705	0.0160336	At2g15730 {Arabidopsis thaliana;} ^|^GB|AAR92253.1|40823013|BT011217 At2g15730 {Arabidopsis thaliana;}
B	MZ00022166	0.901989	1.86864	1.398	0.000695535	0.00557672	putative TPR-containing nuclear phosphoprotein {Oryza sativa (japonica cultivar-group);}
A	MZ00052960	-0.901603	1.86814	3.0672	0.284256	0.256113	NA
A	MZ00046713	0.90155	1.86807	1.49498	0.000709304	0.00564682	contains ESTs AU029486(E30968),D47057(S12147) similar to Arabidopsis thaliana chromosome 3, MRC8.17 unknown protein {Oryza sativa (japonica cultivar-group);} ^|^GB|BAB55489.1|14090228|AP002541 contains ESTs AU029486(E30968),D47057(S12147) similar to Arabidopsis thaliana chromosome 3, MRC8.17 unknown protein {Oryza sativa (japonica cultivar-group);}
B	MZ00033998	0.900508	1.86672	1.94254	0.00178568	0.00941338	putative DHHC-type zinc finger domain-containing protein {Oryza sativa (japonica cultivar-group);}
A	MZ00008727	0.900152	1.86626	2.12039	9.85558e-05	0.00186098	NA
A	MZ00056041	0.900019	1.86609	1.40276	0.000412015	0.00412844	NA
B	MZ00018367	0.900009	1.86608	1.85796	0.00402202	0.0155419	homeodomain leucine zipper protein {Oryza sativa (japonica cultivar-group);}
B	MZ00048915	0.899918	1.86596	1.85038	0.000288602	0.0034121	unknown protein {Oryza sativa (japonica cultivar-group);}
A	MZ00039593	-0.899535	1.86546	2.19219	5.17899e-05	0.00129578	NA
A	MZ00013385	-0.899491	1.86541	2.40718	0.00998129	0.0274182	Tubulin alpha-1 chain (Alpha-1 tubulin). {Zea mays;} ^|^PIR|S15773|S15773 tubulin alpha-1 chain - maize {Zea mays;} ^|^GB|CAA33734.1|22147|ZMALPTUB alpha1-tubulin {Zea mays;}
A	MZ00044584	-0.898865	1.8646	1.8693	1.43047e-05	0.00064935	NA
B	MZ00044933	0.898679	1.86436	3.73263	0.113453	0.138851	contains EST D24276(R1622) similar to Arabidopsis thaliana chromosome 5, K16F4.11 unknown protein {Oryza sativa (japonica cultivar-group);}
A	MZ00050549	0.898529	1.86416	1.763	0.000971838	0.00671401	OSJNBa0084K01.9 {Oryza sativa (japonica cultivar-group);}
B	MZ00049753	0.89832	1.86389	1.54433	6.58992e-05	0.00148447	putative AP2-domain transcriptional regulator {Oryza sativa (japonica cultivar-group);} ^|^GB|AAN31784.1|23396190|AC134516 Putative AP2 domain transcriptional regulator {Oryza sativa (japonica cultivar-group);} ^|^GB|AAM08622.1|19920190|AC107314 Putative AP2 domain transcriptional regulator {Oryza sativa (japonica cultivar-group);}
B	MZ00049743	0.898176	1.86371	1.78341	3.06897e-05	0.00095778	gb protein {Sorghum bicolor;}
B	MZ00013385	-0.897993	1.86347	1.97465	0.000223552	0.00301696	Tubulin alpha-1 chain (Alpha-1 tubulin). {Zea mays;} ^|^PIR|S15773|S15773 tubulin alpha-1 chain - maize {Zea mays;} ^|^GB|CAA33734.1|22147|ZMALPTUB alpha1-tubulin {Zea mays;}
A	MZ00001151	-0.897284	1.86256	1.97056	0.0412695	0.0699964	putative serine protease {Oryza sativa (japonica cultivar-group);} ^|^GB|AAO00703.1|27311277|AC078894 putative serine protease {Oryza sativa (japonica cultivar-group);} ^|^GB|AAM12497.1|20146761|AC074232 putative serine protease {Oryza sativa (japonica cultivar-group);}
B	MZ00049603	0.897178	1.86242	1.60156	0.000132091	0.00225711	putative cytokinin dehydrogenase {Oryza sativa (japonica cultivar-group);}
A	MZ00056264	0.896715	1.86182	1.32182	0.00577853	0.0193797	NA
B	MZ00043872	0.896343	1.86134	1.6574	0.000307217	0.00353557	NA
A	MZ00023628	0.89571	1.86053	1.04936	0.0155414	0.0360204	Glyceraldehyde 3-phosphate dehydrogenase, cytosolic 1 (EC 1.2.1.12). {Zea mays;} ^|^GB|CAA33620.1|295853|ZMGPC1 GAPDH {Zea mays;}
B	MZ00047748	0.895614	1.8604	1.92306	0.000297351	0.00347995	putative SET1 {Oryza sativa (japonica cultivar-group);} ^|^GB|BAC56009.1|28071320|AP004623 putative SET1 {Oryza sativa (japonica cultivar-group);}
B	MZ00054470	0.895499	1.86025	1.60347	0.00500913	0.0176766	NA
B	MZ00013385	-0.895426	1.86016	2.12347	7.53794e-05	0.00158649	Tubulin alpha-1 chain (Alpha-1 tubulin). {Zea mays;} ^|^PIR|S15773|S15773 tubulin alpha-1 chain - maize {Zea mays;} ^|^GB|CAA33734.1|22147|ZMALPTUB alpha1-tubulin {Zea mays;}
B	MZ00025278	-0.89519	1.85985	2.0625	0.000628938	0.00525854	hypothetical protein dl4315c [imported] - Arabidopsis thaliana {Arabidopsis thaliana;} ^|^GB|CAB46038.1|5302796|ATFCA6 hypothetical protein {Arabidopsis thaliana;} ^|^GB|CAB78700.1|7268408|ATCHRIV44 hypothetical protein {Arabidopsis thaliana;}
B	MZ00040340	-0.89502	1.85964	1.4763	0.00770545	0.0233267	OSJNBa0069D17.1 {Oryza sativa (japonica cultivar-group);}
A	MZ00032716	-0.894583	1.85907	2.25789	0.00207562	0.0102504	EST D25138(R3286) corresponds to a region of the predicted gene. Similar to Pinus taeda arabinogalactan-like protein (U09556) {Oryza sativa (japonica cultivar-group);} ^|^GB|BAA96759.1|8570054|AP002521 unnamed protein product; EST D25138(R3286) corresponds to a region of the predicted gene. Similar to Pinus taeda arabinogalactan-like protein (U09556) {Oryza sativa (japonica cultivar-group);}
B	MZ00044041	0.894581	1.85907	1.52093	0.000302982	0.00350837	timing of CAB expression 1-like protein {Brassica rapa subsp. pekinensis;}
B	MZ00054871	0.894498	1.85896	1.80387	6.13756e-05	0.00142794	putative growth-regulating factor 1 {Oryza sativa (japonica cultivar-group);}
A	MZ00015169	-0.894342	1.85876	1.99158	0.00129951	0.00785478	putative multispanning membrane protein {Arabidopsis thaliana;}
B	MZ00040574	0.893907	1.8582	2.25328	0.00688092	0.0218229	polyprotein {Zea mays;}
B	MZ00004038	0.893623	1.85784	2.35733	0.00826179	0.0243947	OSJNBa0011F23.19 {Oryza sativa (japonica cultivar-group);} ^|^GB|CAE02889.2|32488312|OSJN00056 OSJNBa0015K02.6 {Oryza sativa (japonica cultivar-group);} ^|^GB|AAL87186.1|19387275|AF480497 unknown {Oryza sativa (japonica cultivar-group);}
A	MZ00008540	-0.893392	1.85754	1.96212	0.00024694	0.00318438	similar to vacuolar H-ATPase subunit D {Bos taurus;}
A	MZ00001167	0.893312	1.85744	2.22304	0.00118013	0.00740399	NA
B	MZ00017878	0.892406	1.85627	1.36712	0.00426081	0.0160263	unknown protein {Arabidopsis thaliana;} ^|^GB|AAM62853.1|21553760|AY085632 unknown {Arabidopsis thaliana;} ^|^GB|AAK64145.1|14532688|AY039968 unknown protein {Arabidopsis thaliana;} ^|^GB|AAC27838.2|20197110|AC004218 PsbP domain protein, putative {Arabidopsis thaliana;}
B	MZ00033777	0.892092	1.85587	1.69155	0.00020618	0.00292587	NA
B	MZ00002442	0.891748	1.85542	2.0435	0.000519005	0.00470704	OSJNBa0027P08.5 {Oryza sativa (japonica cultivar-group);}
B	MZ00034561	0.891707	1.85537	2.01221	3.44611e-05	0.00102829	cytochrome-c oxidase (EC 1.9.3.1) chain II - maize mitochondrion {Zea mays;} ^|^GB|CAA24093.1|13909|MIZMCO cytochrome oxidase subunit II {Zea mays;}
B	MZ00035318	-0.891531	1.85514	1.34544	0.00253459	0.0116229	probable 26S proteasome non-ATPase chain S5a [imported] - rice {Oryza sativa;} ^|^GB|BAB78488.1|17297981|AB037151 26S proteasome regulatory particle non-ATPase subunit10 {Oryza sativa (japonica cultivar-group);} ^|^GB|BAA32704.1|3550985|AB010740 OsS5a {Oryza sativa (japonica cultivar-group);}
A	MZ00045189	0.891293	1.85484	2.58709	0.20025	0.203098	NA
A	MZ00034218	-0.890992	1.85445	1.78069	0.00419961	0.0159102	cis-12-oxo-phytodienoic acid-reductase 1 - rice {Oryza sativa;} ^|^GB|CAD89604.1|30140333|OSA557138 oxo-phytodienoic acid reductase {Oryza sativa (japonica cultivar-group);} ^|^GB|BAC20139.1|23495288|AB040743 12-oxophytodienoic acid reductase {Oryza sativa;}
A	MZ00007525	-0.890954	1.8544	1.88288	0.00176305	0.00936549	50kD gamma zein {Zea mays;}
B	MZ00049421	0.890806	1.85421	1.82121	0.00124486	0.00764764	NA
B	MZ00047899	0.890444	1.85375	1.44206	0.00102239	0.0068628	nitrogen fixation like protein {Arabidopsis thaliana;}
A	MZ00041536	-0.89036	1.85364	1.08809	0.0128125	0.0317068	NA
B	MZ00030110	0.889981	1.85315	2.16804	0.00523022	0.0181364	pathogen-related protein {Oryza sativa;} ^|^GB|AAL74406.1|18539471|AF395880 JIOsPR10 {Oryza sativa;}
A	MZ00006251	0.889755	1.85286	1.85306	0.000431702	0.00425154	NA
B	MZ00016493	0.88954	1.85258	1.03955	0.00535238	0.0184296	NA
A	MZ00045458	0.889517	1.85256	3.51248	0.175751	0.185733	NA
A	MZ00040803	-0.888777	1.85161	2.07781	0.00756633	0.0230687	photosystem II M protein {Oryza sativa (indica cultivar-group);}
B	MZ00003520	0.888687	1.85149	1.41464	0.0251705	0.0499242	NA
B	MZ00044909	0.888563	1.85133	2.886	0.0906641	0.119398	NA
A	MZ00016746	0.88834	1.85104	1.12168	0.00123226	0.00759127	At1g31190 {Arabidopsis thaliana;} ^|^GB|AAK62447.1|14423530|AF387002 Unknown protein {Arabidopsis thaliana;}
B	MZ00033762	0.88807	1.8507	1.01671	0.033103	0.0598535	OSJNBa0064H22.4 {Oryza sativa (japonica cultivar-group);}
B	MZ00051767	0.887781	1.85033	1.47178	0.00100874	0.00682009	putative acetyl transferase {Oryza sativa (japonica cultivar-group);}
B	MZ00049005	0.887729	1.85026	1.47851	0.000231846	0.00308261	putative serine carboxypeptidase {Oryza sativa (japonica cultivar-group);}
B	MZ00039253	0.887604	1.8501	1.82481	0.000482973	0.00454276	NA
B	MZ00011929	-0.887251	1.84965	2.03468	0.0229427	0.0467173	probable acyl-CoA oxidase (EC 1.3.3.6), peroxisomal - barley {Hordeum vulgare;} ^|^GB|CAA04688.1|2370232|HVACYLCOA putative acyl-CoA oxidase {Hordeum vulgare subsp. vulgare;}
A	MZ00000786	0.887172	1.84955	1.40856	0.000365346	0.00384621	tousled-like kinase 2 {Zea mays;}
B	MZ00013385	-0.887065	1.84941	2.21201	0.00530269	0.018317	Tubulin alpha-1 chain (Alpha-1 tubulin). {Zea mays;} ^|^PIR|S15773|S15773 tubulin alpha-1 chain - maize {Zea mays;} ^|^GB|CAA33734.1|22147|ZMALPTUB alpha1-tubulin {Zea mays;}
B	MZ00048786	0.887029	1.84936	1.95318	0.0127212	0.0315505	putativeDof zinc finger protein {Oryza sativa (japonica cultivar-group);}
A	MZ00047418	0.886862	1.84915	1.66144	0.000186231	0.00272938	hypothetical protein {Oryza sativa (japonica cultivar-group);}
A	MZ00039967	0.886796	1.84906	1.31147	0.000439095	0.00429446	NA
A	MZ00005632	0.886779	1.84904	1.53256	0.00756621	0.0230687	contains ESTs AU090550(E2560),AU063972(E2560) similar to Arabidopsis thaliana chromosome 4, F20O9.190 unknown protein {Oryza sativa (japonica cultivar-group);} ^|^GB|BAB84363.1|18461166|AP003223 contains ESTs AU090550(E2560),AU063972(E2560) similar to Arabidopsis thaliana chromosome 4, F20O9.190 unknown protein {Oryza sativa (japonica cultivar-group);}
A	MZ00050679	0.886502	1.84869	1.61296	0.002011	0.0100801	zinc finger protein-like protein {Oryza sativa (japonica cultivar-group);}
A	MZ00044747	0.886419	1.84858	1.34383	0.00447534	0.0165618	hypothetical protein {Zea mays;}
B	MZ00023773	0.886087	1.84816	1.01131	0.0290279	0.0548096	NA
B	MZ00027632	-0.885738	1.84771	1.77621	0.00442388	0.0164238	OSJNBa0083N12.16 {Oryza sativa (japonica cultivar-group);}
B	MZ00054897	-0.885468	1.84736	1.55871	0.115185	0.140226	glutathione S-transferase GST 25 {Zea mays;}
A	MZ00013241	0.884782	1.84649	1.39394	0.000941125	0.00658296	lipase-like protein {Oryza sativa (japonica cultivar-group);}
B	MZ00022340	0.884473	1.84609	1.6857	0.00407026	0.0156537	hypothetical protein {Oryza sativa (japonica cultivar-group);} ^|^GB|AAM88618.1|22002134|AC092389 hypothetical protein {Oryza sativa (japonica cultivar-group);}
A	MZ00047577	0.883836	1.84527	1.58145	0.000220658	0.00300251	nitrate reductase {Zea mays;}
B	MZ00039130	-0.883583	1.84495	1.55031	0.000124206	0.00215932	Alanine aminotransferase 2 (EC 2.6.1.2) (GPT) (Glutamic--pyruvictransaminase 2) (Glutamic--alanine transaminase 2) (ALAAT-2). {Panicum miliaceum;} ^|^PIR|S28429|S28429 alanine transaminase (EC 2.6.1.2) - proso millet {Panicum miliaceum;} ^|^GB|CAA49199.1|296204|PMPALAAT2 alanine aminotransferase {Panicum miliaceum;}
A	MZ00032900	-0.88282	1.84398	2.17785	3.53633e-05	0.00103872	similar to ABC transporter of Arabidopsis thaliana (AC004697) {Oryza sativa;}
A	MZ00047040	0.881656	1.84249	1.60514	0.000216588	0.00298778	NA
B	MZ00025408	0.881236	1.84195	1.82371	0.000341764	0.00371438	putative beta-N-acetylhexosaminidase {Arabidopsis thaliana;} ^|^GB|AAM61367.1|21537026|AY084801 beta-N-acetylhexosaminidase-like protein {Arabidopsis thaliana;}
A	MZ00023163	0.881142	1.84183	1.87924	0.00324705	0.0135374	hypothetical protein {Oryza sativa (japonica cultivar-group);}
A	MZ00050481	0.881098	1.84178	1.36955	0.0011122	0.00721889	photoassimilate-responsive protein PAR-like protein {Arabidopsis thaliana;}
A	MZ00038154	0.881037	1.8417	1.86788	0.000173784	0.0026329	putative receptor-like protein kinase {Oryza sativa (japonica cultivar-group);}
A	MZ00047367	-0.880803	1.8414	1.46717	7.23243e-05	0.0015614	unnamed protein product; contains similarity to ubiquitin specific protease gene_id:MLN21.18 {Arabidopsis thaliana;}
B	MZ00043741	0.880603	1.84114	2.38818	0.00146984	0.00835084	hypothetical protein predicted by GeneMark.hmm etc. {Oryza sativa (japonica cultivar-group);}
A	MZ00016756	0.879349	1.83954	1.75177	0.00169891	0.00914488	OSJNBa0091D06.25 {Oryza sativa (japonica cultivar-group);} ^|^GB|CAE02779.1|32488097|OSJN00022 OSJNBa0011L07.3 {Oryza sativa (japonica cultivar-group);}
A	MZ00039623	0.879324	1.83951	1.56379	0.00308917	0.0131279	Eukaryotic translation initiation factor 5A (eIF-5A) (eIF-4D). {Zea mays;} ^|^PIR|T01355|T01355 translation initiation factor eIF-5A [similarity] - maize {Zea mays;} ^|^GB|CAA69225.1|1546919|ZMTRINF5A translation initiation factor 5A {Zea mays;} ^|^GB|AAB88614.1|2668738|AF034943 translation initiation factor 5A {Zea mays;}
B	MZ00039254	0.879215	1.83937	2.02372	0.00962555	0.0267931	NA
B	MZ00016128	-0.878879	1.83895	1.34092	0.00903732	0.0257399	putative riboflavin biosynthesis protein ribA {Oryza sativa (japonica cultivar-group);} ^|^GB|BAD09287.1|42408149|AP004213 putative riboflavin biosynthesis protein ribA {Oryza sativa (japonica cultivar-group);}
B	MZ00034084	0.878555	1.83853	1.7918	0.000554146	0.00486912	putative GRAS family transcription factor {Oryza sativa (japonica cultivar-group);}
B	MZ00003852	0.878046	1.83788	1.75551	0.000357442	0.0038005	NA
A	MZ00037999	0.877239	1.83686	1.40569	0.00403225	0.0155746	Glutelin 2 precursor (Zein-gamma) (27 kDa zein) (Alcohol-solublereduced glutelin) (ASG) (Zein ZC2). {Zea mays;} ^|^PIR|A93557|ZMZM19 glutelin 2 precursor (clone pME119) - maize {Zea mays;} ^|^GB|CAA37594.1|22517|ZMZC2ZEI unnamed protein product; zein Zc2 {Zea mays;} ^|^GB|CAA26149.1|22289|ZMGLUT2 unnamed protein product; glutelin-2 precursor {Zea mays;} ^|^GB|AAP32017.1|30387819|S78780 opaque2 mo…
A	MZ00052229	0.876958	1.8365	1.66503	4.29405e-05	0.00116784	putative galactosyltransferase {Oryza sativa (japonica cultivar-group);}
A	MZ00048063	0.876916	1.83645	1.39108	0.000338628	0.00369797	putative pectin methylesterase {Oryza sativa (japonica cultivar-group);}
A	MZ00050947	-0.876853	1.83636	1.9073	0.000892933	0.00637378	putative cinnamoyl-CoA reductase {Oryza sativa (japonica cultivar-group);} ^|^GB|BAB39976.1|13486742|AP003020 putative cinnamoyl-CoA reductase {Oryza sativa (japonica cultivar-group);} ^|^GB|BAB39961.1|13486726|AP003018 putative cinnamoyl-CoA reductase {Oryza sativa (japonica cultivar-group);}
A	MZ00001192	-0.876367	1.83575	1.39701	0.00038007	0.00395337	OSJNBa0079A21.9 {Oryza sativa (japonica cultivar-group);}
A	MZ00039843	-0.876333	1.8357	1.97583	0.00534684	0.01842	NA
A	MZ00046896	0.875727	1.83493	1.60317	0.00130432	0.00785963	hypothetical protein T17A13.50 - Arabidopsis thaliana {Arabidopsis thaliana;} ^|^GB|CAB79681.1|7269821|ATCHRIV70 putative protein {Arabidopsis thaliana;}
A	MZ00023286	0.87572	1.83492	1.40542	0.00205241	0.0102014	NA
B	MZ00039483	-0.874661	1.83358	1.50428	0.121498	0.145352	NA
A	MZ00052528	0.873753	1.83242	1.34941	0.000898609	0.00638617	NA
A	MZ00000836	-0.87323	1.83176	1.09983	0.0256465	0.0505399	NA
B	MZ00002731	-0.873145	1.83165	1.91897	0.00477896	0.0172643	hypothetical protein {Oryza sativa (japonica cultivar-group);}
B	MZ00018039	0.872988	1.83145	1.74679	0.00378431	0.0149182	ESTs C74322(E30878),AU082328(E30878) correspond to a region of the predicted gene. hypothetical protein {Oryza sativa (japonica cultivar-group);}
B	MZ00054833	0.872876	1.83131	1.43967	0.00139991	0.00819168	NA
B	MZ00054907	0.872622	1.83099	1.33694	0.0122912	0.0308931	probable cytochrome P450 [imported] - Arabidopsis thaliana {Arabidopsis thaliana;} ^|^GB|AAL58931.1|18087602|AF462844 At2g27690/F15K20.21 {Arabidopsis thaliana;} ^|^GB|AAK43912.1|13877669|AF370593 putative cytochrome P450 {Arabidopsis thaliana;} ^|^GB|AAC73031.1|3860263|AC005824 putative cytochrome P450 {Arabidopsis thaliana;}
A	MZ00052237	0.872262	1.83053	1.0709	0.00275909	0.0122584	NA
A	MZ00000766	-0.871976	1.83017	1.81692	0.000776495	0.00591133	putative RIRE2 orf3 {Zea mays;}
B	MZ00049448	0.871734	1.82986	1.43859	0.00131031	0.00785963	S-ribonuclease binding protein SBP1-like {Oryza sativa (japonica cultivar-group);}
B	MZ00050220	0.871456	1.82951	1.70894	0.00143147	0.00824815	Probable WRKY transcription factor 39 (WRKY DNA-binding protein 39). {Arabidopsis thaliana;} ^|^GB|AAM91416.1|22137142|AY133586 AT3g04670/F7O18_30 {Arabidopsis thaliana;} ^|^GB|AAK96650.1|15450757|AY053420 AT3g04670/F7O18_30 {Arabidopsis thaliana;} ^|^GB|AAF04913.1|6175187|ATAC011437 unknown protein {Arabidopsis thaliana;} ^|^GB|AAK96198.1|15384223|AF404860 WRKY transcription factor 39 {Arabidops…
A	MZ00050766	-0.87115	1.82912	1.25262	0.00346985	0.0140927	putative protein kinase {Arabidopsis thaliana;}
B	MZ00023860	-0.870931	1.82884	1.26908	0.195971	0.200227	OSJNBb0039L24.13 {Oryza sativa (japonica cultivar-group);}
B	MZ00050022	0.870888	1.82879	1.78832	0.00058913	0.00502384	putative cytochrome P450 {Lolium rigidum;}
A	MZ00036449	0.870863	1.82876	1.22041	0.00378109	0.0149121	S-adenosylmethionine decarboxylase leader {Narcissus pseudonarcissus;}
B	MZ00004712	0.870672	1.82851	1.46134	0.000666901	0.00542456	NA
B	MZ00014050	-0.870413	1.82819	2.04488	0.00957619	0.0267136	aspartate transaminase (EC 2.6.1.1) - proso millet {Panicum miliaceum;} ^|^GB|BAA08106.1|633095|PNIAA plastidic aspartate aminotransferase {Panicum miliaceum;}
A	MZ00037902	0.870304	1.82805	1.50322	2.79255e-05	0.000896414	UDP-glucose-4-epimerase {Zea mays;}
B	MZ00040475	0.870275	1.82801	1.77444	0.0055204	0.0188231	OSJNBa0086B14.8 {Oryza sativa (japonica cultivar-group);}
A	MZ00048020	-0.870268	1.828	2.10116	0.296148	0.263075	hypothetical protein T18N14.120 - Arabidopsis thaliana {Arabidopsis thaliana;} ^|^GB|AAP21158.1|30102480|BT006350 At3g51740/T18N14_120 {Arabidopsis thaliana;} ^|^GB|AAK96706.1|15450870|AY054515 putative protein {Arabidopsis thaliana;} ^|^GB|CAB63160.1|6580156|ATT18N14 putative protein {Arabidopsis thaliana;} ^|^GB|AAK50115.1|13937246|AF372978 AT3g51740/T18N14_120 {Arabidopsis thaliana;}
A	MZ00047330	0.870214	1.82793	1.51454	0.000334466	0.00367213	hypothetical protein {Oryza sativa (japonica cultivar-group);} ^|^GB|BAC20128.1|23495921|AP005178 unknown protein {Oryza sativa (japonica cultivar-group);}
B	MZ00037316	0.870207	1.82793	1.89907	0.0495186	0.0791456	small heat shock protein Hsp23.6 {Triticum aestivum;}
A	MZ00036445	-0.869736	1.82733	2.27912	0.0119281	0.0303799	probable carbonate dehydratase (EC 4.2.1.1) - maize {Zea mays;} ^|^GB|AAA86944.1|606811|ZMU08401 carbonic anhydrase {Zea mays;}
A	MZ00035745	0.869459	1.82698	1.37124	0.000802894	0.00601958	hypothetical protein {Arabidopsis thaliana;}
A	MZ00052930	-0.869216	1.82667	1.75757	0.0275392	0.052935	NA
B	MZ00027416	0.868767	1.8261	2.22793	0.00585109	0.019572	putative autophagy 12b AtAPG12b {Arabidopsis thaliana;} ^|^GB|BAB88397.1|19912171|AB073185 autophagy 12b {Arabidopsis thaliana;} ^|^GB|BAB02327.1|11994368|AB019229 unnamed protein product; gene_id:MDC16.9 ref|NP_004698.1 similar to unknown protein {Arabidopsis thaliana;}
A	MZ00028979	0.86866	1.82597	1.35661	0.0076897	0.0232947	Putative calmodulin-like protein {Oryza sativa;}
B	MZ00023989	0.868558	1.82584	1.67356	3.48939e-05	0.00102829	Eukaryotic translation initiation factor 3 subunit 5 (eIF-3 epsilon)(eIF3 p32 subunit) (eIF3f). {Arabidopsis thaliana;} ^|^PIR|H84823|H84823 26S proteasome regulatory subunit [imported] - Arabidopsis thaliana {Arabidopsis thaliana;} ^|^GB|AAM14302.1|20259173|AY091363 putative 26S proteasome regulatory subunit {Arabidopsis thaliana;} ^|^GB|AAK76498.1|15027935|AY045824 putative 26S proteasome regul…
B	MZ00018201	-0.868332	1.82555	1.51211	0.0422895	0.0712064	hypothetical protein At2g01070 [imported] - Arabidopsis thaliana {Arabidopsis thaliana;} ^|^GB|AAF18655.1|6598622|AC006837 unknown protein {Arabidopsis thaliana;}
A	MZ00016849	0.86808	1.82523	1.53028	1.84793e-05	0.000724343	SEX1 {Arabidopsis thaliana;}
B	MZ00035351	-0.868069	1.82522	1.98353	0.0003078	0.00353775	FCA protein {Triticum aestivum;}
B	MZ00047943	0.867945	1.82506	1.43848	0.000133096	0.00226795	hypothetical protein similar to Arabidopsis thaliana chromosome 5, F15M7.10 {Oryza sativa (japonica cultivar-group);} ^|^GB|BAB44070.1|13872965|AP003045 hypothetical protein similar to Arabidopsis thaliana chromosome 5, F15M7.10 {Oryza sativa (japonica cultivar-group);}
A	MZ00047550	0.867913	1.82502	1.31247	0.00130652	0.00785963	uracil transporter-like protein {Arabidopsis thaliana;} ^|^GB|AAL25608.1|16648836|AY058195 At5g03555/C415EPL23M {Arabidopsis thaliana;}
A	MZ00055434	-0.867913	1.82502	1.83527	0.000224283	0.00301776	OSJNBb0002J11.3 {Oryza sativa (japonica cultivar-group);} ^|^GB|CAE05565.1|32490276|OSJN00283 OSJNBb0116K07.18 {Oryza sativa (japonica cultivar-group);}
A	MZ00010539	0.867859	1.82495	1.06376	0.0100023	0.0274369	19kD alpha zein B1 {Zea mays;}
B	MZ00034767	0.867756	1.82482	1.65382	0.00419051	0.0158907	#N/A
B	MZ00025088	-0.867328	1.82428	1.1151	0.0522314	0.0820181	inducible phenylalanine ammonia-lyase {Triticum aestivum;}
A	MZ00010594	0.867304	1.82425	1.2409	0.00208989	0.0102814	ABC1 family protein kinase-like protein {Oryza sativa (japonica cultivar-group);}
A	MZ00055365	0.867243	1.82417	1.60794	0.00151586	0.00849418	NA
B	MZ00052043	0.867084	1.82397	1.15784	0.00822725	0.0243246	hypothetical protein {Oryza sativa (japonica cultivar-group);}
B	MZ00043962	0.866946	1.8238	1.23805	0.00141635	0.00821416	NA
B	MZ00048686	-0.866866	1.8237	1.0011	0.00977985	0.0270884	#N/A
A	MZ00044732	0.866856	1.82368	1.75223	0.000781694	0.00591406	putative cell death associated protein {Oryza sativa (japonica cultivar-group);} ^|^GB|BAC15966.1|22831104|AP003847 putative pepper esterase {Oryza sativa (japonica cultivar-group);}
B	MZ00037397	0.866737	1.82353	1.60975	7.55466e-05	0.00158649	NA
B	MZ00048871	-0.866662	1.82344	2.14981	8.32338e-05	0.00168114	putative myb-related protein {Oryza sativa (japonica cultivar-group);}
B	MZ00009322	0.866653	1.82343	1.32366	0.00115061	0.00730867	NA
A	MZ00047523	0.866441	1.82316	1.63395	0.00135757	0.00803814	peroxidase-like protein {Oryza sativa (japonica cultivar-group);} ^|^GB|BAC10368.1|22324453|AP004673 putative peroxidase 1 precursor {Oryza sativa (japonica cultivar-group);}
B	MZ00027052	-0.865169	1.82155	2.03499	0.0112695	0.0293256	unknown protein {Arabidopsis thaliana;} ^|^GB|AAK28638.1|13507551|AF360341 unknown protein {Arabidopsis thaliana;}
B	MZ00028216	0.864874	1.82118	1.49021	0.000723895	0.00569738	hypothetical protein T30A10.110 - Arabidopsis thaliana {Arabidopsis thaliana;} ^|^GB|CAB55698.1|5881780|ATT30A10 putative protein {Arabidopsis thaliana;} ^|^GB|CAB78058.1|7267577|ATCHRIV26 putative protein {Arabidopsis thaliana;}
B	MZ00047947	-0.864713	1.82098	1.54565	0.00081376	0.0060799	probable protein kinase - Arabidopsis thaliana {Arabidopsis thaliana;} ^|^GB|CAB82980.1|7340681|ATT7H20 putative protein kinase {Arabidopsis thaliana;}
A	MZ00047182	0.86463	1.82087	1.77426	3.89906e-05	0.00109793	leaf senescence related protein-like {Oryza sativa (japonica cultivar-group);}
B	MZ00034802	0.864481	1.82068	1.9113	0.00143407	0.00825192	Cytochrome c oxidase subunit 3 {Oryza sativa (japonica cultivar-group);}
B	MZ00046382	0.86443	1.82062	1.44065	0.00183194	0.009573	#N/A
A	MZ00026880	0.864345	1.82051	1.20129	0.00462619	0.0169508	CONSTANS-like protein CO7 {Hordeum vulgare subsp. vulgare;}
A	MZ00007207	0.864263	1.82041	1.55556	0.000138241	0.00230202	plastidic general dicarboxylate transporter {Zea mays;}
A	MZ00041392	0.864232	1.82037	1.61127	0.000975016	0.00671755	Sm-like protein {Arabidopsis thaliana;} ^|^GB|BAB09440.1|9758886|AB012242 U6 snRNA-associated Sm-like protein-like {Arabidopsis thaliana;}
A	MZ00029426	-0.864173	1.8203	1.92088	5.33552e-05	0.00131747	NA
A	MZ00045459	0.863861	1.8199	2.95971	0.160824	0.175595	NA
A	MZ00023213	0.863453	1.81939	1.75608	3.74148e-05	0.00108356	Putative nucleic acid binding protein {Oryza sativa;}
B	MZ00049348	0.86342	1.81935	1.75946	0.00106893	0.00704366	unknown protein {Arabidopsis thaliana;}
B	MZ00012076	-0.863357	1.81927	1.12129	0.0270595	0.0524165	OSJNBb0108J11.6 {Oryza sativa (japonica cultivar-group);}
B	MZ00042922	-0.863346	1.81925	1.10293	0.0159866	0.0366833	polyubiquitin 5 - Arabidopsis thaliana {Arabidopsis thaliana;}
A	MZ00029167	-0.863156	1.81901	2.20461	0.0130646	0.032101	contains EST D41521(S4063) unknown protein {Oryza sativa (japonica cultivar-group);} ^|^GB|BAB64116.1|15408710|AP003235 contains EST D41521(S4063) unknown protein {Oryza sativa (japonica cultivar-group);}
A	MZ00003124	0.86224	1.81786	1.63278	0.00131168	0.00785963	ICE1 {Arabidopsis thaliana;} ^|^GB|AAL84972.1|19310475|AY079016 AT3g26744/MLJ15_15 {Arabidopsis thaliana;}
B	MZ00053964	0.861715	1.8172	1.20671	0.00798353	0.0239667	#N/A
B	MZ00047739	-0.861302	1.81668	1.40444	0.00144997	0.00828507	putative far-red impaired response protein {Sorghum bicolor;}
A	MZ00044655	-0.861187	1.81653	1.31159	0.00990061	0.0272535	17.5 kDa class II heat shock protein. {Zea mays;} ^|^PIR|S14998|S14998 heat shock protein 18 (clone c9) - maize {Zea mays;} ^|^GB|CAA38013.1|22339|ZMHSP18K2 18kDa heat shock protein {Zea mays;}
B	MZ00041957	0.860949	1.81623	1.9854	0.00493573	0.0175694	unnamed protein product; EST AU075835(R3655) corresponds to a region of the predicted gene. Similar to Arabidopsis thaliana chromosome II sequence from clones T22O13, F12K2; putative lipase (AC006233) {Oryza sativa (japonica cultivar-group);}
B	MZ00038474	0.860812	1.81606	1.1025	0.0952393	0.12347	hypothetical protein {Oryza sativa (japonica cultivar-group);}
B	MZ00022294	0.860246	1.81535	1.4631	0.000117486	0.00207868	putative esterase {Oryza sativa (japonica cultivar-group);}
A	MZ00003364	-0.860174	1.81526	1.49734	0.0994196	0.126786	DNA-binding protein ABF1 - wild oat (fragment) {Avena fatua;} ^|^GB|CAA88326.1|1159877|AFABF1 DNA-binding protein {Avena fatua;}
B	MZ00049396	0.859699	1.81466	1.7584	0.00118736	0.00742721	hypothetical protein {Oryza sativa (japonica cultivar-group);}
B	MZ00052140	0.859681	1.81464	1.64775	0.00492159	0.0175398	OSJNBa0084K01.17 {Oryza sativa (japonica cultivar-group);}
A	MZ00039755	0.858873	1.81362	2.39208	0.00119883	0.00746985	NA
A	MZ00031859	-0.858789	1.81352	2.17789	0.00521624	0.0181229	somatic embryogenesis receptor-like kinase 1 {Zea mays;} ^|^GB|CAC37638.1|13897308|ZMA277702 SERK1 protein {Zea mays;}
A	MZ00048219	0.858767	1.81349	1.24785	0.00164177	0.00896493	NA
A	MZ00014850	-0.858173	1.81274	1.23781	0.0309386	0.0571824	At1g80030/F18B13_37 {Arabidopsis thaliana;} ^|^GB|AAK60328.1|14326568|AF385738 At1g80030/F18B13_37 {Arabidopsis thaliana;}
A	MZ00040107	0.858093	1.81264	2.07246	0.00819616	0.0242803	NA
A	MZ00045253	0.857959	1.81247	2.38355	0.0385562	0.0665409	putative retrotransposon protein {Oryza sativa (japonica cultivar-group);}
B	MZ00043171	0.857536	1.81194	1.99388	0.00988508	0.027239	importin {Oryza sativa;}
B	MZ00049566	0.8575	1.8119	1.7418	4.40068e-05	0.00118019	hypothetical protein {Oryza sativa (japonica cultivar-group);}
A	MZ00040880	-0.85745	1.81183	1.99106	0.117108	0.141684	histone H4 - Arabidopsis thaliana {Arabidopsis thaliana;} ^|^PIR|S06904|S06904 histone H4 - Arabidopsis thaliana {Arabidopsis thaliana;} ^|^PIR|S60475|HSPM4 histone H4 - garden pea {Pisum sativum;} ^|^PIR|A25642|HSZM4 histone H4 - maize {Zea mays;} ^|^GB|BAD07563.1|41052706|AP004071 histone H4 {Oryza sativa (japonica cultivar-group);} ^|^GB|CAD41377.2|21742238|OSJN00188 OSJNBa0088A01.17 {Oryza sa…
B	MZ00023686	-0.857308	1.81166	2.06182	0.00161042	0.0088529	Phosphoglycerate kinase, cytosolic (EC 2.7.2.3). {Triticum aestivum;} ^|^PIR|S05966|TVWTGY phosphoglycerate kinase (EC 2.7.2.3), cytosolic - wheat {Triticum aestivum;} ^|^GB|CAA33302.1|21835|TAPGKCYT unnamed protein product; phosphoglycerate kinase (AA 1 - 401) {Triticum aestivum;}
B	MZ00023628	0.85657	1.81073	1.2731	0.0196047	0.0420846	Glyceraldehyde 3-phosphate dehydrogenase, cytosolic 1 (EC 1.2.1.12). {Zea mays;} ^|^GB|CAA33620.1|295853|ZMGPC1 GAPDH {Zea mays;}
B	MZ00040565	0.856289	1.81038	1.74205	0.0220567	0.0456474	#N/A
B	MZ00048370	0.856001	1.81001	1.55904	0.000322166	0.00359707	putative glucosyl transferase {Sorghum bicolor;}
B	MZ00049622	0.855833	1.8098	1.28903	0.00133593	0.00794141	hypothetical protein {Sorghum bicolor;}
A	MZ00003316	0.855829	1.8098	1.14354	0.019358	0.0416745	NA
A	MZ00005952	-0.855822	1.80979	1.1795	0.0556055	0.0853313	contains ESTs AU031905(R2501),AU164448(E50582),D22996(C1978A),AU031905 (R2501) similar to Arabidopsis thaliana F17A9.6 unknown protein {Oryza sativa (japonica cultivar-group);} ^|^GB|BAB19414.1|11875201|AP002870 contains ESTs AU031905(R2501),AU164448(E50582),D22996(C1978),D24750 (R2501) unknown protein {Oryza sativa (japonica cultivar-group);}
B	MZ00042084	0.854571	1.80822	1.60158	0.00323665	0.0135119	putative glycolate oxidase {Oryza sativa (japonica cultivar-group);}
A	MZ00024437	0.854204	1.80776	1.04532	0.0242558	0.0486744	OJ991214_12.3 {Oryza sativa (japonica cultivar-group);}
B	MZ00033583	0.85419	1.80774	1.52209	0.000315708	0.00356229	NA
A	MZ00052371	-0.854016	1.80753	4.06328	0.0475144	0.0770314	NA
A	MZ00051124	-0.853858	1.80733	1.45538	0.0047923	0.0172916	putative ripening regulated protein DDTFR18 {Oryza sativa (japonica cultivar-group);}
B	MZ00051762	0.853436	1.8068	1.69589	8.13591e-05	0.00165463	NA
B	MZ00049832	0.852996	1.80625	1.08632	0.00340689	0.0139314	#N/A
A	MZ00048293	0.85273	1.80592	1.30808	0.000201292	0.00286823	hypothetical protein F13M23.20 - Arabidopsis thaliana {Arabidopsis thaliana;} ^|^GB|CAB36730.1|4455231|ATF13M23 putative protein {Arabidopsis thaliana;} ^|^GB|CAB79397.1|7269338|ATCHRIV62 putative protein {Arabidopsis thaliana;}
B	MZ00048754	0.852443	1.80556	2.01168	0.0034249	0.013986	hypothetical protein {Oryza sativa (japonica cultivar-group);} ^|^GB|BAD08919.1|42407773|AP003892 hypothetical protein {Oryza sativa (japonica cultivar-group);}
B	MZ00049971	0.852139	1.80518	1.37166	0.00210512	0.0103224	NAM (no apical meristem)-like protein {Arabidopsis thaliana;}
B	MZ00018215	-0.852012	1.80502	1.89893	0.00162163	0.00890366	putative coatmer beta subunit (beta-coat protein) (beta-COP) {Oryza sativa (japonica cultivar-group);} ^|^GB|BAB17749.1|11138076|AP002862 putative coatmer beta subunit (beta-coat protein) (beta-COP) {Oryza sativa (japonica cultivar-group);}
B	MZ00007928	0.85197	1.80496	1.18969	0.00251397	0.0115638	NA
B	MZ00034490	0.851937	1.80492	1.99113	0.000349432	0.00375683	hypothetical protein, 25K - maize mitochondrion (type T) {Zea mays;} ^|^GB|AAA70285.1|903832|MZEMTTURF unknown protein {Zea mays;}
A	MZ00051671	0.8519	1.80488	1.6652	2.40252e-05	0.000850156	beta3-glucuronyltransferase {Zea mays;}
B	MZ00046004	0.850338	1.80292	1.6254	0.000278542	0.00338829	NA
A	MZ00047386	-0.850154	1.80269	2.18862	0.000532781	0.0047601	similar to Arabidopsis thaliana chromosome 2, BAC clone F5O4. (AC005936) {Oryza sativa (japonica cultivar-group);}
B	MZ00041845	0.850113	1.80264	1.8891	0.000289702	0.00341713	probable bis(5''-nucleosyl)-tetraphosphatase (asymmetrical) (EC 3.6.1.17) - barley {Hordeum vulgare;} ^|^GB|CAB17083.1|2564253|HVZ99996 diadenosine 5'''',5''''''''''''-P1,P4-tetraphosphate hydrolase {Hordeum vulgare subsp. vulgare;}
B	MZ00039376	0.850004	1.80251	1.55666	0.00324727	0.0135374	NA
B	MZ00048583	0.849867	1.80233	1.37737	0.000480777	0.00454212	hypothetical protein {Oryza sativa (japonica cultivar-group);}
A	MZ00041063	-0.849863	1.80233	1.6812	0.00429602	0.0160816	putative ribosomal protein L32 {Oryza sativa (japonica cultivar-group);}
B	MZ00012064	-0.849837	1.8023	2.04426	0.00545041	0.0186552	Succinate dehydrogenase [ubiquinone] flavoprotein subunit,mitochondrial (EC 1.3.5.1) (FP) (Flavoprotein subunit ofcomplex II). {Arabidopsis thaliana;} ^|^PIR|T51815|T51815 succinate dehydrogenase (EC 1.3.99.1) flavoprotein alpha chain [imported] - Arabidopsis thaliana {Arabidopsis thaliana;} ^|^GB|AAM70521.1|21700795|AY124812 AT5g66760/MSN2_16 {Arabidopsis thaliana;} ^|^GB|AAK74032.1|15010746|AY0…
B	MZ00050061	0.8498	1.80225	1.74595	0.000172309	0.0026329	Hypothetical protein {Oryza sativa (japonica cultivar-group);} ^|^GB|AAO06960.1|27356671|AC105927 Hypothetical protein {Oryza sativa (japonica cultivar-group);}
A	MZ00008659	0.849797	1.80225	1.40306	0.00112132	0.00722988	NA
A	MZ00050407	0.849406	1.80176	1.30905	0.00279514	0.0123575	putative CRK1 protein {Oryza sativa (japonica cultivar-group);} ^|^GB|BAC20085.1|23495876|AP004274 putative CRK1 protein(cdc2-related kinase 1) {Oryza sativa (japonica cultivar-group);}
A	MZ00054337	0.84894	1.80118	4.03248	0.0716377	0.101383	NA
A	MZ00051575	0.847998	1.8	1.13034	0.00446571	0.0165443	putative sorbitol transporter {Prunus cerasus;}
A	MZ00005672	0.847932	1.79992	1.75467	0.00456155	0.0167961	NA
B	MZ00049555	0.847723	1.79966	1.74861	0.00350137	0.0141695	unknown protein {Oryza sativa (japonica cultivar-group);}
B	MZ00051915	0.847429	1.79929	1.81722	0.000377596	0.00393718	contains ESTs AU163460(R10147),AU070720(R10147) unknown protein {Oryza sativa (japonica cultivar-group);} ^|^GB|BAB89415.1|20160462|AP003200 contains ESTs AU163460(R10147),AU070720(R10147) unknown protein {Oryza sativa (japonica cultivar-group);}
B	MZ00049261	0.84716	1.79896	1.88804	0.00134837	0.00799421	strubbelig receptor family 4 {Arabidopsis thaliana;}
B	MZ00036385	0.847046	1.79881	1.31704	0.01549	0.0359382	#N/A
B	MZ00055040	0.846665	1.79834	1.56981	0.000125662	0.00217622	putative polypyrimidine tract-binding protein {Oryza sativa (japonica cultivar-group);}
B	MZ00004846	0.846515	1.79815	1.738	0.000711563	0.00565979	putative dihydrokaempferol 4-reductase {Oryza sativa (japonica cultivar-group);} ^|^GB|BAC79712.1|33146535|AP004230 putative NADPH HC toxin reductase {Oryza sativa (japonica cultivar-group);}
A	MZ00032759	-0.846118	1.79766	2.0469	6.18564e-05	0.00142794	NA
B	MZ00046343	0.84604	1.79756	1.78253	0.00757972	0.02309	contains EST C74750(E50835) similar to Arabidopsis thaliana chromosome 3, At3g20570 unknown protein {Oryza sativa (japonica cultivar-group);} ^|^GB|BAB89764.1|20160824|AP003280 contains EST C74750(E50835) similar to Arabidopsis thaliana chromosome 3, At3g20570 unknown protein {Oryza sativa (japonica cultivar-group);}
A	MZ00010869	-0.845747	1.79719	1.82059	0.000215137	0.00298778	NA
A	MZ00023372	0.845675	1.7971	1.66183	0.00023369	0.00309972	histone H3 - maize {Zea mays;} ^|^PIR|S04099|S04099 histone H3 (variant H3R-21) - rice {Oryza sativa;} ^|^PIR|S06250|S06250 histone H3 [similarity] - Arabidopsis thaliana {Arabidopsis thaliana;} ^|^GB|CAE02924.1|32488365|OSJN00062 OSJNBb0108J11.17 {Oryza sativa (japonica cultivar-group);} ^|^GB|CAA59111.1|886738|ZMHIS3DNA histone 3 {Zea mays;} ^|^GB|AAC24084.1|3249101|T12M4 Match to histone H3 ge…
B	MZ00043218	0.845509	1.7969	1.13083	0.0424438	0.0713459	vacuolar proton pyrophosphatase {Oryza sativa (japonica cultivar-group);}
A	MZ00047009	0.844839	1.79606	1.75618	9.5616e-05	0.00184026	OSJNBa0068L06.14 {Oryza sativa (japonica cultivar-group);}
B	MZ00022299	0.844828	1.79605	1.93688	0.00027174	0.00334631	NA
B	MZ00025295	0.844654	1.79583	1.40018	0.00639481	0.0207723	putative NAD synthetase {Oryza sativa (japonica cultivar-group);}
B	MZ00039006	0.844638	1.79581	1.7842	0.00173444	0.00925727	NA
B	MZ00022405	-0.8445	1.79564	1.73842	0.00063532	0.0052873	NA
A	MZ00046743	0.844215	1.79529	1.06846	0.010843	0.0287484	putative wound inductive gene {Oryza sativa (japonica cultivar-group);}
A	MZ00006994	-0.844094	1.79514	2.20769	0.013094	0.0321509	OSJNBa0020P07.1 {Oryza sativa (japonica cultivar-group);}
B	MZ00041862	0.843969	1.79498	1.24273	0.00961317	0.0267796	hypothetical protein F6I1.12 [imported] - Arabidopsis thaliana {Arabidopsis thaliana;} ^|^GB|AAP13425.1|30023784|BT006317 At1g16880 {Arabidopsis thaliana;} ^|^GB|AAK62433.1|14423502|AF386988 Unknown protein {Arabidopsis thaliana;} ^|^GB|AAF99845.1|9802776|AC051629 Unknown protein {Arabidopsis thaliana;}
B	MZ00042119	0.843959	1.79497	1.4931	0.000402571	0.00407929	unknown protein {Oryza sativa (japonica cultivar-group);}
A	MZ00044082	0.843808	1.79478	1.54172	0.000287699	0.00340951	Chalcone synthase C2 (EC 2.3.1.74) (Naringenin-chalcone synthase C2). {Zea mays;} ^|^PIR|S16598|SYZMCC naringenin-chalcone synthase (EC 2.3.1.74) c2 - maize {Zea mays;} ^|^GB|CAA42764.1|22218|ZMC2CS chalcone synthase {Zea mays;}
B	MZ00053865	-0.842623	1.79331	2.29844	0.000520558	0.00470704	NA
B	MZ00033924	0.842124	1.79269	1.64603	5.97714e-05	0.00141376	contains ESTs C27718(C52686),D23516(C2934) unknown protein {Oryza sativa (japonica cultivar-group);} ^|^GB|BAB32984.1|13161414|AP003105 contains ESTs C27718(C52686),D23516(C2934) unknown protein {Oryza sativa (japonica cultivar-group);}
A	MZ00047026	0.841818	1.79231	1.23668	0.0020142	0.0100801	Putative sugar kinase {Oryza sativa (japonica cultivar-group);}
A	MZ00052216	-0.841814	1.7923	1.04071	0.0175624	0.0389975	putative phosphatidylinositol 4-kinase {Oryza sativa;}
A	MZ00014343	0.841536	1.79196	1.4656	0.000245296	0.00316944	unknown protein {Oryza sativa (japonica cultivar-group);}
B	MZ00036076	-0.841521	1.79194	1.50007	0.0204712	0.0433748	lipoxygenase {Zea mays;}
A	MZ00011456	0.841294	1.79166	1.3801	0.000942626	0.00658671	repressor protein {Triticum aestivum;}
A	MZ00052842	-0.841263	1.79162	2.00251	0.00271361	0.0121519	#N/A
B	MZ00043595	-0.841148	1.79147	1.71458	0.0173281	0.0386066	hypothetical protein T5L19.200 - Arabidopsis thaliana {Arabidopsis thaliana;} ^|^GB|CAB39631.1|4539010|ATT5L19 putative DNA-directed RNA polymerase {Arabidopsis thaliana;} ^|^GB|CAB78130.1|7267703|ATCHRIV28 putative DNA-directed RNA polymerase {Arabidopsis thaliana;}
B	MZ00046356	0.840861	1.79112	1.84302	0.000174323	0.0026329	OSJNBb0078D11.15 {Oryza sativa (japonica cultivar-group);}
A	MZ00010260	0.84084	1.79109	1.32871	0.00269109	0.0120878	eukaryotic translation initiation factor 5A isoform IX {Hevea brasiliensis;}
A	MZ00035830	-0.840294	1.79042	2.22439	0.000602401	0.00510312	NA
B	MZ00018278	0.840284	1.7904	1.61966	0.0054778	0.0187133	At1g70760 {Arabidopsis thaliana;} ^|^GB|AAG52336.1|12324754|AC011663 unknown protein; 17323-16389 {Arabidopsis thaliana;}
A	MZ00036636	0.839602	1.78956	1.55839	0.0069551	0.0219806	probable trypsin inhibitor - maize {Zea mays;} ^|^GB|AAC24570.1|3264598|AF057184 trypsin inhibitor {Zea mays;}
B	MZ00034888	0.838795	1.78856	1.97371	0.0123531	0.0309966	rpoB protein {Zea mays;}
A	MZ00055910	0.838491	1.78818	1.86919	8.86159e-06	0.000524003	NA
A	MZ00005223	0.837662	1.78715	2.05352	0.00105667	0.00701368	NA
B	MZ00036153	0.837646	1.78713	2.06984	0.00141589	0.00821416	NA
A	MZ00046616	0.837416	1.78685	1.70783	0.000260112	0.00328818	NA
A	MZ00046702	0.83707	1.78642	1.21622	0.00353266	0.0142641	putative protein phosphatase 2C {Oryza sativa (japonica cultivar-group);}
B	MZ00043481	-0.837067	1.78641	2.07568	0.018591	0.0405436	fatty acid desaturase {Zea mays;}
B	MZ00040284	-0.836638	1.78588	1.53048	0.0103982	0.0280576	Alanine aminotransferase 2 (EC 2.6.1.2) (GPT) (Glutamic--pyruvictransaminase 2) (Glutamic--alanine transaminase 2) (ALAAT-2). {Panicum miliaceum;} ^|^PIR|S28429|S28429 alanine transaminase (EC 2.6.1.2) - proso millet {Panicum miliaceum;} ^|^GB|CAA49199.1|296204|PMPALAAT2 alanine aminotransferase {Panicum miliaceum;}
B	MZ00004644	-0.836302	1.78547	1.72371	7.2515e-06	0.000482792	NA
B	MZ00032606	-0.836099	1.78522	2.04999	0.00203723	0.010146	OSJNBa0085I10.3 {Oryza sativa (japonica cultivar-group);}
B	MZ00049111	0.835396	1.78435	1.33491	0.000660748	0.00539797	homeodomain protein-like {Oryza sativa (japonica cultivar-group);}
A	MZ00021828	-0.835307	1.78424	1.67553	0.00101766	0.00685152	major facilitator superfamily antiporter {Oryza sativa (japonica cultivar-group);}
B	MZ00051905	0.835266	1.78419	2.35027	0.0147241	0.0348542	hypothetical protein {Oryza sativa (japonica cultivar-group);} ^|^GB|BAD12874.1|45735839|AP004040 hypothetical protein {Oryza sativa (japonica cultivar-group);}
B	MZ00034844	-0.834607	1.78337	1.88308	0.0185373	0.0405066	Photosystem II P680 chlorophyll A apoprotein (CP-47 protein). {Zea mays;} ^|^PIR|S07171|QJZMBB photosystem II chlorophyll a-binding protein psbB - maize chloroplast {Zea mays;} ^|^GB|CAA60311.1|902247|ZMA86563 PSII 47KDa protein {Zea mays;} ^|^GB|CAA28997.1|12435|CHZMPSB psbB {Zea mays;}
A	MZ00036062	0.834564	1.78332	1.58567	0.14266	0.162062	NA
B	MZ00001831	0.834514	1.78326	1.46632	0.00255001	0.0116639	OSJNBb0115I21.6 {Oryza sativa (japonica cultivar-group);}
B	MZ00009483	0.834444	1.78317	1.6375	0.00274323	0.0122182	CDS localized after complete sequencing of a cognate cDNA {Arabidopsis thaliana;}
B	MZ00033943	0.834019	1.78264	1.7029	9.66694e-05	0.00184146	putative extensin precursor {Oryza sativa (japonica cultivar-group);}
B	MZ00035407	0.833952	1.78256	1.50655	0.0204164	0.0433148	Eukaryotic translation initiation factor 5A (eIF-5A) (eIF-4D). {Zea mays;} ^|^PIR|T01355|T01355 translation initiation factor eIF-5A [similarity] - maize {Zea mays;} ^|^GB|CAA69225.1|1546919|ZMTRINF5A translation initiation factor 5A {Zea mays;} ^|^GB|AAB88614.1|2668738|AF034943 translation initiation factor 5A {Zea mays;}
A	MZ00044450	-0.833449	1.78194	2.21238	0.0355378	0.0627412	NA
A	MZ00037840	-0.833399	1.78188	1.96047	0.00267331	0.0120501	NA
B	MZ00019130	0.833046	1.78144	1.7373	0.0013169	0.00788566	putative Hec1 protein {Oryza sativa (japonica cultivar-group);}
B	MZ00037447	0.832893	1.78125	1.09344	0.00809641	0.0241043	NA
A	MZ00013385	-0.832821	1.78116	2.15125	0.0103482	0.0280067	Tubulin alpha-1 chain (Alpha-1 tubulin). {Zea mays;} ^|^PIR|S15773|S15773 tubulin alpha-1 chain - maize {Zea mays;} ^|^GB|CAA33734.1|22147|ZMALPTUB alpha1-tubulin {Zea mays;}
B	MZ00002598	0.832811	1.78115	1.65649	1.78572e-05	0.000710183	putative transposon protein {Oryza sativa (japonica cultivar-group);} ^|^GB|AAM94534.1|22213194|AC113948 putative transposon protein {Oryza sativa (japonica cultivar-group);}
B	MZ00007783	0.832795	1.78113	2.6269	0.0189773	0.0411308	NA
A	MZ00040655	0.832593	1.78088	1.31659	0.00117248	0.00737969	P2 protein {Zea mays;}
B	MZ00048518	0.83249	1.78076	1.55213	0.000325642	0.0036146	putative pectin methylesterase {Oryza sativa (japonica cultivar-group);}
B	MZ00046274	0.832376	1.78062	2.3442	0.0144895	0.0344349	EST AU055776(S20048) corresponds to a region of the predicted gene. Similar to Arabidopsis thaliana AP2 domain containing protein RAP2.10 mRNA, partial cds.(AF003103) {Oryza sativa (japonica cultivar-group);}
A	MZ00040694	0.832356	1.78059	1.36879	0.000588684	0.00502384	putative prpol {Zea mays;}
B	MZ00040271	0.832247	1.78046	1.27782	0.000546626	0.00482724	S-adenosylmethionine decarboxylase proenzyme (EC 4.1.1.50) (AdoMetDC)(SamDC) [Contains: S-adenosylmethionine decarboxylase alpha chain; S-adenosylmethionine decarboxylase beta chain]. {Zea mays;} ^|^PIR|T03947|T03947 adenosylmethionine decarboxylase (EC 4.1.1.50) - maize {Zea mays;} ^|^GB|CAA69075.1|1532073|ZMSADMEDC S-adenosylmethionine decarboxylase {Zea mays;}
A	MZ00024642	-0.831738	1.77983	1.92484	0.000114585	0.0020394	Unknown mitochondrial protein At3g15000. {Arabidopsis thaliana;} ^|^GB|BAA97063.1|8777483|AP000370 unnamed protein product; contains similarity to DAG protein, chloroplast precursor gene_id:K15M2.14 {Arabidopsis thaliana;} ^|^GB|AAL16196.1|16226543|AF428427 AT3g15000/K15M2_14 {Arabidopsis thaliana;}
A	MZ00012628	0.831714	1.7798	1.89296	0.00224106	0.0107773	NA
B	MZ00023650	0.831625	1.77969	1.37459	0.00101131	0.00682009	Nucleoside diphosphate kinase I (EC 2.7.4.6) (NDK I) (NDP kinase I)(PP18). {Saccharum officinarum;} ^|^GB|AAB40609.1|1777930|SOU55019 nucleoside diphosphate kinase {Saccharum officinarum;}
B	MZ00049631	0.831393	1.7794	1.68603	0.00891703	0.0255733	unknown protein {Oryza sativa (japonica cultivar-group);}
A	MZ00026561	0.831355	1.77936	1.50904	0.000338971	0.00369797	NA
A	MZ00039497	0.83106	1.77899	1.94427	4.87063e-05	0.00125437	OSJNBa0060D06.16 {Oryza sativa (japonica cultivar-group);}
A	MZ00050935	-0.83096	1.77887	1.70854	0.00132737	0.00791144	ser/thr specific protein kinase-like protein - Arabidopsis thaliana (fragment) {Arabidopsis thaliana;} ^|^GB|CAB96857.1|8979736|ATT30N20 ser/thr specific protein kinase-like protein {Arabidopsis thaliana;}
A	MZ00048274	0.83093	1.77883	1.69475	0.000244461	0.00316603	OSJNBb0034I13.1 {Oryza sativa (japonica cultivar-group);} ^|^GB|CAE03016.1|32487999|OSJN00019 OSJNBa0043L09.35 {Oryza sativa (japonica cultivar-group);} ^|^GB|CAE03011.2|32487994|OSJN00019 OSJNBa0043L09.30 {Oryza sativa (japonica cultivar-group);}
A	MZ00031137	-0.830233	1.77797	1.35451	0.0138743	0.0334172	putative serine carboxypeptidase II-3 precursor {Oryza sativa (japonica cultivar-group);}
A	MZ00055313	0.829953	1.77763	1.38029	0.000421613	0.0041919	NA
B	MZ00001926	0.82954	1.77712	1.58425	0.000897251	0.00638617	zinc finger protein-like {Oryza sativa (japonica cultivar-group);}
A	MZ00011721	-0.829333	1.77686	1.99198	1.72792e-05	0.000702743	NA
B	MZ00034506	0.829122	1.7766	1.95351	0.0262754	0.0514297	hypothetical protein {Zea mays;}
A	MZ00044413	-0.829095	1.77657	1.49523	0.0126572	0.0314263	UDP-glucosyltransferase BX9 {Zea mays;}
B	MZ00018205	0.828896	1.77633	1.50587	0.00824988	0.0243675	#N/A
A	MZ00010659	0.828758	1.77616	1.76268	0.00032808	0.00362706	NA
B	MZ00036098	0.828696	1.77608	1.16683	0.00670582	0.0214843	Metallothionein-like protein 1 (MT-1). {Zea mays;} ^|^PIR|S17560|S17560 metallothionein-like protein - maize {Zea mays;} ^|^GB|CAA57676.1|559536|ZMMETALL metallothionein- like protein {Zea mays;} ^|^GB|AAB19992.1|236730|S57628 metallothionein-like protein {Zea mays;}
A	MZ00045338	0.82814	1.7754	1.76717	0.021526	0.0448707	putative gag protein {Zea mays;}
B	MZ00054924	0.827836	1.77502	1.85399	0.000408098	0.00411211	NA
B	MZ00013385	-0.827115	1.77413	1.85227	0.000611708	0.0051625	Tubulin alpha-1 chain (Alpha-1 tubulin). {Zea mays;} ^|^PIR|S15773|S15773 tubulin alpha-1 chain - maize {Zea mays;} ^|^GB|CAA33734.1|22147|ZMALPTUB alpha1-tubulin {Zea mays;}
A	MZ00047189	0.826939	1.77392	1.55116	0.00189051	0.00975414	unknown {Arabidopsis thaliana;}
A	MZ00003285	0.826866	1.77383	1.6642	9.76777e-05	0.00184828	unknown protein {Arabidopsis thaliana;}
B	MZ00049856	-0.826325	1.77316	2.21201	0.0177016	0.0392266	#N/A
A	MZ00050614	0.82613	1.77292	1.53085	2.88198e-05	0.000912838	unknown protein {Arabidopsis thaliana;}
A	MZ00051057	0.826067	1.77285	1.80059	0.00610979	0.0200709	unknown protein {Oryza sativa (japonica cultivar-group);} ^|^GB|AAM92827.1|22128715|AC068950 unknown protein {Oryza sativa (japonica cultivar-group);}
A	MZ00041682	-0.825974	1.77273	2.44812	0.00458634	0.0168598	UV-damaged DNA binding protein {Oryza sativa (japonica cultivar-group);}
B	MZ00021015	-0.825873	1.77261	2.22212	0.00227164	0.0108547	hypothetical protein {Oryza sativa (japonica cultivar-group);}
B	MZ00037223	-0.825404	1.77203	1.10917	0.00719546	0.0223782	myb-related protein 1 - rice {Oryza sativa;} ^|^GB|BAA23337.1|2605617|D88617 OSMYB1 {Oryza sativa;}
B	MZ00017880	-0.825113	1.77167	1.51674	0.00180441	0.00947874	NA
A	MZ00023076	-0.824728	1.7712	2.32465	0.00114051	0.00730125	NA
A	MZ00036559	0.824327	1.77071	1.49559	0.000484445	0.00454276	OSJNBa0038O10.7 {Oryza sativa (japonica cultivar-group);}
B	MZ00054810	0.824272	1.77064	1.75346	0.000320696	0.00359043	NA
A	MZ00041484	-0.824161	1.77051	1.41794	0.0751965	0.105161	embryo-abundant protein EMB {Pisum sativum;}
B	MZ00033718	0.823771	1.77003	1.44503	0.00477411	0.0172577	NA
A	MZ00036774	0.822879	1.76893	3.10246	0.0749676	0.104944	putative gamma-lyase {Oryza sativa (japonica cultivar-group);} ^|^GB|AAK39571.1|13786446|AC025296 putative gamma-lyase {Oryza sativa (japonica cultivar-group);}
B	MZ00028169	0.822689	1.7687	1.60631	0.00167524	0.00907606	putative snRNP protein {Oryza sativa (japonica cultivar-group);} ^|^GB|BAC07386.1|22202729|AP003842 putative snRNP protein {Oryza sativa (japonica cultivar-group);}
A	MZ00048262	0.822026	1.76789	1.54145	4.80217e-06	0.000415021	homeodomain protein JUBEL1 {Hordeum vulgare subsp. vulgare;}
B	MZ00049533	0.821709	1.7675	1.85982	0.00250642	0.0115468	Putative NAM (no apical meristem) protein {Oryza sativa (japonica cultivar-group);}
A	MZ00037735	-0.821695	1.76748	1.99197	0.000420586	0.00418632	Lipoxygenase 2.3, chloroplast precursor (EC 1.13.11.12) (LOX2:Hv:3). {Hordeum vulgare;} ^|^GB|CAD45187.1|25809278|HVU507213 lipoxygenase 2 {Hordeum vulgare subsp. vulgare;}
A	MZ00006013	0.821391	1.76711	1.61939	0.000655041	0.00538166	contains ESTs AU090537(R3410),AU032062(R3410) similar to Arabidopsis thaliana chromosome 1, F14G9.16 unknown protein {Oryza sativa (japonica cultivar-group);} ^|^GB|BAB64588.1|15528564|AP003205 contains ESTs AU090537(R3410),AU032062(R3410) similar to Arabidopsis thaliana chromosome 1, F14G9.16 unknown protein {Oryza sativa (japonica cultivar-group);}
B	MZ00039412	0.82104	1.76668	1.42808	0.00590739	0.0197089	metallothionein-like protein {Typha latifolia;}
A	MZ00006762	0.821018	1.76665	1.12652	0.00660722	0.0212686	DNA-binding protein-like protein {Oryza sativa (japonica cultivar-group);}
A	MZ00028914	-0.820851	1.76645	1.77823	0.000197157	0.00283076	putative ATP-dependent RNA helicase {Oryza sativa;}
B	MZ00034478	0.820663	1.76622	1.96231	0.000285449	0.00340303	cytochrome-c oxidase (EC 1.9.3.1) chain II - maize mitochondrion {Zea mays;} ^|^GB|CAA24093.1|13909|MIZMCO cytochrome oxidase subunit II {Zea mays;}
A	MZ00044424	-0.820084	1.76551	2.0362	0.0100749	0.0275269	probable transcription elongation factor S-II [imported] - Arabidopsis thaliana {Arabidopsis thaliana;} ^|^GB|AAD31365.1|4874303|AC006053 putative transcription elongation factor S-II {Arabidopsis thaliana;}
B	MZ00034119	0.820022	1.76543	1.51952	0.0107866	0.0287091	putative spore coat protein {Oryza sativa (japonica cultivar-group);} ^|^GB|BAB21188.1|12328530|AP002909 putative spore coat protein {Oryza sativa (japonica cultivar-group);}
A	MZ00034374	-0.819647	1.76497	2.14758	0.00326015	0.0135785	putative MADS-domain transcription factor {Zea mays;}
B	MZ00040357	-0.819174	1.7644	1.9205	5.31752e-05	0.00131745	contains EST C73164(E3176) similar to Arabidopsis thaliana chromosome 5, MJJ3.15 unknown protein {Oryza sativa (japonica cultivar-group);}
B	MZ00016457	-0.81896	1.76413	2.43187	0.00268257	0.0120716	OSJNBa0053K19.22 {Oryza sativa (japonica cultivar-group);}
B	MZ00037225	-0.818658	1.76376	1.59139	0.00335567	0.0138122	OSJNBa0064H22.1 {Oryza sativa (japonica cultivar-group);}
B	MZ00034771	0.818525	1.7636	1.83262	0.0019402	0.00988025	hypothetical protein {Zea mays;}
A	MZ00012165	-0.818105	1.76309	2.03229	0.00164941	0.00899027	unknown protein {Oryza sativa (japonica cultivar-group);} ^|^GB|AAL70115.1|18449949|AC099733 Unknown protein {Oryza sativa;}
B	MZ00033640	0.818065	1.76304	1.90156	0.0170034	0.0381368	NA
A	MZ00052337	0.817849	1.76278	1.98555	9.69075e-05	0.00184146	NA
A	MZ00041304	0.817807	1.76272	1.14943	0.00788286	0.0237227	glutaredoxin - rice {Oryza sativa;} ^|^GB|CAE04729.1|32489526|OSJN00169 OSJNBa0043L24.17 {Oryza sativa (japonica cultivar-group);} ^|^GB|BAA20071.1|2114207|D86744 glutaredoxin {Oryza sativa (japonica cultivar-group);}
A	MZ00001510	-0.817755	1.76266	1.44901	0.000578908	0.00496494	NA
A	MZ00026328	0.817455	1.76229	1.56332	0.00148933	0.00841896	contains ESTs C99087(E4431),C99086(E4431),D40963(S3168),D22743(C1157) similar to Arabidopsis thaliana chromosome 5, At5g42050 unknown protein {Oryza sativa (japonica cultivar-group);} ^|^GB|BAB90687.1|20161771|AP004225 contains ESTs C99087(E4431),C99086(E4431),D40963(S3168),D22743(C1157) similar to Arabidopsis thaliana chromosome 5, At5g42050 unknown protein {Oryza sativa (japonica cultivar-group…
A	MZ00052297	0.817308	1.76212	1.19691	0.00149435	0.00843145	NA
B	MZ00020781	0.817213	1.762	2.18838	0.0223987	0.0460162	kinesin-like protein {Arabidopsis thaliana;}
A	MZ00007089	0.81712	1.76189	1.42047	0.000521676	0.00471241	unknown protein {Arabidopsis thaliana;} ^|^GB|BAB09710.1|9759154|AB010072 unnamed protein product; contains similarity to unknown protein gb|AAF14831.1 gene_id:MEE6.15 {Arabidopsis thaliana;}
A	MZ00041126	0.816485	1.76111	2.60644	0.0272966	0.052762	probable submergence induced, nickel-binding protein 2A - rice {Oryza sativa;} ^|^GB|AAC19375.1|3201969|AF068332 submergence induced protein 2A {Oryza sativa;}
B	MZ00052040	0.816225	1.76079	1.3064	0.0486261	0.0782426	putative hypersensitivity-related (hsr)protein {Oryza sativa (japonica cultivar-group);} ^|^GB|AAG13627.1|10140797|AC078840 putative hypersensitivity-related (hsr)protein {Oryza sativa (japonica cultivar-group);}
B	MZ00048927	0.816009	1.76053	2.26974	0.00558798	0.0189468	hypothetical protein {Oryza sativa (japonica cultivar-group);}
A	MZ00010775	-0.815789	1.76026	1.8548	3.19856e-05	0.000974475	OSJNBa0072K14.18 {Oryza sativa (japonica cultivar-group);}
B	MZ00048827	0.815733	1.76019	1.60416	0.000724992	0.00570023	putative PrMC3 {Oryza sativa (japonica cultivar-group);}
B	MZ00033752	0.815292	1.75965	1.4832	0.000970259	0.00670826	NA
B	MZ00044819	0.81513	1.75946	2.01898	0.162183	0.176328	NA
B	MZ00054709	0.814839	1.7591	1.46336	0.00118159	0.00740598	contains ESTs AU101930(S1176),D39640(S1176) unknown protein {Oryza sativa (japonica cultivar-group);}
B	MZ00028122	-0.814778	1.75903	2.2962	0.00910432	0.0258465	putative beta-glycosidase {Oryza sativa (japonica cultivar-group);}
B	MZ00018242	-0.814764	1.75901	1.60705	0.000168743	0.00261495	hypothetical protein F7P12.4 [imported] - Arabidopsis thaliana {Arabidopsis thaliana;} ^|^GB|AAG51901.1|12323860|AC023913 hypothetical protein; 74608-67463 {Arabidopsis thaliana;}
A	MZ00009711	0.814638	1.75886	1.2473	0.000485732	0.00454769	NA
B	MZ00033857	0.814511	1.7587	1.49994	0.00234236	0.0110828	NA
A	MZ00046824	0.814273	1.75841	1.35589	0.000781225	0.00591406	AT5g49980/K9P8_12 {Arabidopsis thaliana;} ^|^GB|AAM98092.1|22655002|AY139774 AT5g49980/K9P8_12 {Arabidopsis thaliana;} ^|^GB|AAL08287.1|15912307|AY056431 AT5g49980/K9P8_12 {Arabidopsis thaliana;} ^|^GB|BAA97019.1|8777429|AB024032 transport inhibitor response 1 protein {Arabidopsis thaliana;}
B	MZ00013385	-0.814152	1.75826	1.92659	0.00227779	0.0108725	Tubulin alpha-1 chain (Alpha-1 tubulin). {Zea mays;} ^|^PIR|S15773|S15773 tubulin alpha-1 chain - maize {Zea mays;} ^|^GB|CAA33734.1|22147|ZMALPTUB alpha1-tubulin {Zea mays;}
A	MZ00050832	0.814019	1.7581	1.54089	0.000181854	0.00269277	unknown protein {Arabidopsis thaliana;}
A	MZ00005638	0.813987	1.75806	1.11614	0.00595894	0.0198043	unknown protein {Oryza sativa (japonica cultivar-group);}
A	MZ00052167	0.813869	1.75792	4.81274	0.525615	0.373665	putative cytochrome P450 {Oryza sativa (japonica cultivar-group);}
A	MZ00047983	0.813799	1.75783	2.54998	0.00420766	0.0159102	hypothetical protein F4D11.100 - Arabidopsis thaliana {Arabidopsis thaliana;} ^|^GB|CAA18591.1|3063700|ATF4D11 putative protein {Arabidopsis thaliana;} ^|^GB|CAB79987.1|7270174|ATCHRIV77 putative protein {Arabidopsis thaliana;}
A	MZ00044789	-0.813028	1.75689	2.20752	0.00272093	0.0121599	OSJNBa0084K11.24 {Oryza sativa (japonica cultivar-group);}
B	MZ00047837	-0.812574	1.75634	2.33181	0.00331727	0.013721	hypothetical protein similar to Arabidopsis thaliana chromosome 5, MCL19.23 {Oryza sativa (japonica cultivar-group);}
B	MZ00043388	-0.81225	1.75595	1.87606	2.13182e-05	0.000792924	Emr1 {Triticum aestivum;}
A	MZ00051342	0.811711	1.75529	1.20686	0.00317616	0.0133837	Hypothetical protein {Oryza sativa (japonica cultivar-group);}
B	MZ00022212	-0.811395	1.75491	1.9036	0.000238615	0.00313093	GHMP kinase-like protein {Oryza sativa (japonica cultivar-group);}
B	MZ00038904	-0.81128	1.75477	2.29297	0.000698884	0.00558862	putative potassium channel regulatory factor {Oryza sativa (japonica cultivar-group);}
B	MZ00047704	0.810962	1.75438	1.8895	0.000491519	0.00456951	NA
B	MZ00043340	0.810858	1.75425	1.00234	0.0321444	0.0586912	cellulose synthase-8 {Zea mays;}
A	MZ00008602	0.810663	1.75402	1.76952	4.85324e-05	0.00125348	NA
B	MZ00041833	0.810594	1.75393	1.10127	0.0103847	0.0280308	NA
A	MZ00047125	0.810298	1.75357	1.41062	0.00079679	0.00599798	protoporphyrinogen IX oxidase {Zea mays;}
B	MZ00048724	0.809998	1.75321	1.80788	0.000465694	0.00447666	putative acetyl-CoA synthetase {Arabidopsis thaliana;}
B	MZ00014003	-0.809897	1.75309	1.78944	0.000682055	0.005503	NA
B	MZ00039104	0.809766	1.75293	1.9699	0.00206359	0.0102339	NA
A	MZ00039561	-0.809706	1.75285	1.50783	0.000656991	0.00538784	NA
A	MZ00037809	-0.809373	1.75245	1.20024	0.00495661	0.0176029	Histone H2B.2. {Zea mays;} ^|^PIR|S28049|S28049 histone H2B - maize {Zea mays;} ^|^GB|CAA40565.1|22325|ZMH2B221 H2B histone {Zea mays;}
A	MZ00003199	-0.809347	1.75242	1.93686	0.0032039	0.0134481	Hypothetical protein {Oryza sativa (japonica cultivar-group);}
A	MZ00005328	0.808838	1.7518	1.20317	0.0217174	0.0451114	NA
A	MZ00037979	0.808786	1.75174	1.53706	0.00144068	0.00826876	glycine-rich protein - maize {Zea mays;} ^|^GB|CAA43431.1|22293|ZMGLYR glycine-rich protein {Zea mays;}
B	MZ00047836	0.808628	1.75155	1.48335	0.000174244	0.0026329	unnamed protein product; ESTs C28508(C61374),AU082215(C61374) correspond to a region of the predicted gene. Similar to putative ubiquitin activating enzyme E1 (AF051135) {Oryza sativa (japonica cultivar-group);}
A	MZ00000825	-0.808554	1.75146	2.07399	0.00144603	0.00827835	unnamed protein product; hypothetical protein {Oryza sativa (japonica cultivar-group);}
A	MZ00029202	0.808518	1.75141	1.21834	0.00257693	0.0117385	unknown protein {Oryza sativa (japonica cultivar-group);}
A	MZ00010406	-0.808498	1.75139	1.48573	0.000213271	0.00298778	NA
B	MZ00039370	0.808427	1.7513	1.15928	0.00664389	0.0213499	NA
A	MZ00019682	-0.808394	1.75126	2.74495	0.536502	0.377775	hypothetical protein {Oryza sativa (japonica cultivar-group);}
B	MZ00054752	0.808372	1.75123	1.93771	0.000877515	0.0063329	NA
A	MZ00012236	0.80828	1.75112	1.78329	0.00134992	0.00799814	NA
A	MZ00050377	0.80813	1.75094	1.32041	0.00132703	0.00791144	contains EST AU068921(C50975) unknown protein {Oryza sativa (japonica cultivar-group);}
A	MZ00051393	-0.807927	1.75069	1.64773	0.00263629	0.0119491	At3g20660 {Arabidopsis thaliana;} ^|^GB|BAB02242.1|9294345|AP002034 organic anion transporter-like protein {Arabidopsis thaliana;}
B	MZ00051779	0.807629	1.75033	1.90564	0.000184216	0.00271433	hypothetical protein predicted by FGENESH etc. {Oryza sativa (japonica cultivar-group);}
B	MZ00020087	0.807461	1.75013	1.35281	0.0247183	0.049327	#N/A
A	MZ00009521	0.807335	1.74998	1.97779	0.00186624	0.00970149	NA
A	MZ00035719	-0.807222	1.74984	2.48231	0.337752	0.285232	NA
B	MZ00049763	0.807117	1.74971	1.34815	0.00491381	0.017533	putative gibberellin 20-oxidase {Oryza sativa (japonica cultivar-group);} ^|^GB|AAO00707.1|27311281|AC078894 putative gibberellin 20-oxidase {Oryza sativa (japonica cultivar-group);}
A	MZ00012643	-0.806238	1.74865	1.6765	3.75471e-05	0.00108356	nodulin-like protein [imported] - Arabidopsis thaliana {Arabidopsis thaliana;} ^|^GB|AAC27411.1|3337366|AC004481 nodulin-like protein {Arabidopsis thaliana;}
A	MZ00006618	-0.806162	1.74855	1.71644	2.15388e-06	0.00027656	NA
B	MZ00043134	0.806112	1.74849	1.05763	0.0524055	0.082219	putative photosystem I antenna protein {Oryza sativa (japonica cultivar-group);}
A	MZ00009950	-0.806039	1.7484	4.63393	0.131652	0.153393	contains ESTs AU029917(E50217),AU162204(E4396) unknown protein {Oryza sativa (japonica cultivar-group);}
A	MZ00037658	0.805776	1.74809	1.14911	0.0158667	0.0365013	NA
A	MZ00036456	-0.805416	1.74765	1.71008	0.000264719	0.00330001	NA
B	MZ00039430	0.805113	1.74728	1.37502	0.002882	0.012599	fiber protein Fb11 {Gossypium barbadense;}
A	MZ00024398	-0.805018	1.74717	1.40663	0.0653742	0.0954184	AT4g27700/T29A15_190 {Arabidopsis thaliana;} ^|^GB|AAK91353.1|15215616|AY050336 AT4g27700/T29A15_190 {Arabidopsis thaliana;}
B	MZ00033688	-0.804877	1.747	2.07375	0.00174992	0.00931221	pyruvate,orthophosphate dikinase {Zea mays;}
A	MZ00048169	-0.804201	1.74618	1.90842	0.0113474	0.0294981	Contains similarity to gb|AB011110 KIAA0538 protein from Homo sapiens brain and to phospholipid-binding domain C2 PF|00168. ESTs gb|AA585988 and gb|T04384 come from this gene. {Arabidopsis thaliana;} ^|^GB|AAM53329.1|21539553|AY120771 unknown protein {Arabidopsis thaliana;}
A	MZ00007506	-0.804018	1.74596	1.99367	0.000428076	0.00423741	putative microtubial binding protein {Oryza sativa (japonica cultivar-group);}
A	MZ00048340	0.803787	1.74568	1.16452	0.00541817	0.0185802	hypothetical protein {Oryza sativa (japonica cultivar-group);}
B	MZ00033683	-0.803589	1.74544	1.90196	0.00171164	0.00917369	Drm3 {Pisum sativum;}
B	MZ00047939	0.803293	1.74508	1.45561	0.0167925	0.0378087	contains EST nohit hypothetical protein {Oryza sativa (japonica cultivar-group);}
A	MZ00050458	0.803199	1.74497	1.59006	0.000769085	0.00589307	Putative glycosyl hydrolase {Oryza sativa (japonica cultivar-group);}
B	MZ00014778	0.803098	1.74484	1.9199	0.0060314	0.019945	unknown {Arabidopsis thaliana;} ^|^GB|AAM15381.1|20198066|AC007071 expressed protein {Arabidopsis thaliana;} ^|^GB|AAM15277.1|20197845|AC006533 expressed protein {Arabidopsis thaliana;}
B	MZ00023612	0.802977	1.7447	1.65217	0.0606146	0.0905003	NA
B	MZ00021091	-0.80252	1.74415	3.18113	0.0837921	0.113201	putative DNA mismatch repair protein {Oryza sativa (japonica cultivar-group);} ^|^GB|AAM94926.1|22267591|AC091122 putative DNA mismatch repair protein {Oryza sativa (japonica cultivar-group);}
A	MZ00046581	0.802282	1.74386	1.73769	9.62879e-05	0.00184146	putative chloroplast-targeted beta-amylase {Oryza sativa (japonica cultivar-group);} ^|^GB|AAG60205.1|12597897|AC084763 putative chloroplast-targeted beta-amylase {Oryza sativa (japonica cultivar-group);}
A	MZ00025007	-0.802263	1.74383	1.87253	0.000989885	0.00675561	heme oxygenase 1 {Sorghum bicolor;}
B	MZ00035556	-0.801835	1.74332	2.17635	0.00124078	0.00762803	contains ESTs C19381(E10331),C99164(E10331) unknown protein {Oryza sativa (japonica cultivar-group);}
B	MZ00028058	-0.80177	1.74324	1.6507	0.0145904	0.0346196	contains ESTs C98810(E3122),C98811(E3122) similar to Arabidopsis thaliana chromosome 1, At1g61870 unknown protein {Oryza sativa (japonica cultivar-group);} ^|^GB|BAB89782.1|20160842|AP003280 contains ESTs C98810(E3122),C98811(E3122) similar to Arabidopsis thaliana chromosome 1, At1g61870 unknown protein {Oryza sativa (japonica cultivar-group);}
B	MZ00046329	0.801711	1.74317	2.51319	0.00451937	0.016675	unnamed protein product; contains similarity to unknown protein gb|AAB61017.1 gene_id:K17E12.5 {Arabidopsis thaliana;}
A	MZ00044395	-0.801695	1.74315	1.77777	0.0263395	0.0514468	Bronze-2 protein - maize {Zea mays;} ^|^GB|CAA57496.1|23304519|ZMBZ2GENE Bz2 (Bronze2) {Zea mays;}
B	MZ00040488	-0.801624	1.74306	1.72875	0.00112271	0.00723369	hypothetical protein {Zea mays;}
B	MZ00048470	0.801385	1.74277	1.01524	0.0215695	0.0449184	hypothetical protein T14P8.20 - Arabidopsis thaliana {Arabidopsis thaliana;} ^|^GB|AAC19284.1|3193300|T14P8 T14P8.20 {Arabidopsis thaliana;} ^|^GB|CAB80733.1|7269000|ATCHRIV6 contains EST gb:AI998867.1 {Arabidopsis thaliana;}
A	MZ00011121	-0.801201	1.74255	1.79277	1.68098e-05	0.000696255	putative 60S ribosomal protein L9 {Oryza sativa (japonica cultivar-group);}
B	MZ00035414	0.801113	1.74245	1.39489	0.0122953	0.0308947	ATP synthase B chain (EC 3.6.3.14) (Subunit I). {Zea mays;} ^|^PIR|S58548|S58548 H+-transporting two-sector ATPase (EC 3.6.3.14) chain I - maize chloroplast {Zea mays;} ^|^GB|CAA60282.1|902218|ZMA86563 ATPase subunit I {Zea mays;}
B	MZ00044039	0.800278	1.74144	1.51001	6.58136e-05	0.00148447	SMC2 protein {Oryza sativa;}
B	MZ00018185	0.80025	1.7414	1.28336	0.00528673	0.0182829	hypothetical protein [imported] - Arabidopsis thaliana {Arabidopsis thaliana;} ^|^GB|AAD31337.1|4874272|T16B5 Strong similarity to gb|Y09533 involved in starch metabolism from Solanum tuberosum and contains a PF|01326 Pyruvate phosphate dikinase, PEP/pyruvate binding domain. EST gb|N96757 comes from this gene. {Arabidopsis thaliana;}
A	MZ00051357	-0.800193	1.74133	1.99	0.000922355	0.0065021	OSJNBa0089K21.5 {Oryza sativa (japonica cultivar-group);}
B	MZ00047813	0.800056	1.74117	1.4139	4.39517e-05	0.00118019	hypothetical protein similar to disease resistance response protein {Oryza sativa (japonica cultivar-group);}
B	MZ00016038	-0.800054	1.74117	1.82003	0.00171626	0.00919297	unnamed protein product; ESTs AU091298(C61241),C28476(C61241) correspond to a region of the predicted gene. Similar to Streptomyces clavuligerus isopenicillin epimerase (P18549) {Oryza sativa (japonica cultivar-group);}
B	MZ00035412	0.799913	1.741	1.63256	0.00500524	0.0176766	M14 {Zea mays;}
A	MZ00026934	-0.799897	1.74098	1.83483	0.00801608	0.0239923	auxin-regulated protein-like {Oryza sativa (japonica cultivar-group);}
B	MZ00042923	-0.799649	1.74068	1.11657	0.0273157	0.0527763	polyubiquitin 5 - Arabidopsis thaliana {Arabidopsis thaliana;}
B	MZ00033972	0.799624	1.74065	1.92686	0.0168477	0.0378908	NA
B	MZ00013848	0.799448	1.74043	1.60068	0.000128551	0.00221345	26S proteasome ATPase subunit Rpt6 {Oryza sativa;} ^|^GB|BAB17626.1|11094194|AB033537 26S proteasome regulatory particle triple-A ATPase subunit6 {Oryza sativa (japonica cultivar-group);}
A	MZ00020258	-0.799447	1.74043	2.24076	0.00214267	0.0104212	NA
A	MZ00051247	0.799192	1.74013	1.39122	0.000564981	0.00491155	NA
B	MZ00030071	0.799167	1.7401	1.8931	0.000495253	0.0045843	hypothetical protein T31B5.30 - Arabidopsis thaliana {Arabidopsis thaliana;} ^|^GB|AAL57656.1|18086395|AY065011 AT5g13210/T31B5_30 {Arabidopsis thaliana;} ^|^GB|CAB86628.1|7529276|ATT31B5 putative protein {Arabidopsis thaliana;}
B	MZ00030334	-0.798886	1.73976	1.49591	0.0215277	0.0448707	putative cytochrome P450 {Oryza sativa (japonica cultivar-group);}
A	MZ00021852	0.798846	1.73971	2.19679	0.00236717	0.0111265	putative inorganic polyphosphate/ATP-NAD kinase (Poly(P)/ATP NAD kinase {Oryza sativa (japonica cultivar-group);}
A	MZ00031156	-0.79875	1.73959	1.36672	0.00889956	0.0255592	putative GA 2-oxidase {Oryza sativa (japonica cultivar-group);} ^|^GB|BAC16752.1|23491592|AB092485 gibberellin 2-oxidase {Oryza sativa (japonica cultivar-group);}
B	MZ00023570	-0.798723	1.73956	1.84641	0.00119137	0.00743842	putative methylcrotonyl-CoA carboxylase beta chain, mitochondrial precursor {Oryza sativa (japonica cultivar-group);}
B	MZ00002978	0.798597	1.73941	1.40287	0.000267073	0.00331099	protein kinase homolog F4I18.11 - Arabidopsis thaliana {Arabidopsis thaliana;} ^|^GB|AAC28534.1|3386604|AC004665 putative protein kinase {Arabidopsis thaliana;}
B	MZ00038871	-0.798483	1.73927	1.70628	0.00512691	0.0179075	putative hydrogenase {Oryza sativa (japonica cultivar-group);}
B	MZ00008986	0.798419	1.73919	1.46944	0.000529314	0.00474852	putative pyruvate kinase {Oryza sativa (japonica cultivar-group);} ^|^GB|AAL86487.1|19225011|AC077693 putative pyruvate kinase {Oryza sativa (japonica cultivar-group);}
B	MZ00054425	0.798362	1.73913	2.38636	0.00266717	0.0120421	NA
B	MZ00028261	-0.798257	1.739	1.91875	0.000425453	0.00422074	hypothetical protein {Oryza sativa (japonica cultivar-group);}
B	MZ00034831	0.797994	1.73868	1.06367	0.0528407	0.0826405	NAD(P)H-quinone oxidoreductase chain 1, chloroplast (EC 1.6.5.-)(NAD(P)H dehydrogenase, chain 1) (NADH-plastoquinone oxidoreductasechain 1). {Zea mays;} ^|^PIR|JQ1671|JQ1671 NADH2 dehydrogenase (ubiquinone) (EC 1.6.5.3) chain 1 - maize chloroplast {Zea mays;} ^|^GB|CAA60353.1|902289|ZMA86563 NADH dehydrogenase ND1 {Zea mays;} ^|^GB|CAA44228.1|12420|CHZMNDHA NADH Dehydrogenase subunit A {Zea mays;}
B	MZ00036433	0.797732	1.73837	1.08204	0.0245248	0.0490709	#N/A
B	MZ00038647	0.797395	1.73796	1.2739	0.00173427	0.00925727	#N/A
B	MZ00043651	0.797324	1.73787	2.26395	0.0742136	0.104197	OSJNBa0071I13.11 {Oryza sativa (japonica cultivar-group);}
B	MZ00019767	-0.797117	1.73762	1.81169	0.00749627	0.0229407	NA
A	MZ00041287	-0.796961	1.73744	1.31213	0.0828443	0.11219	heat shock protein 70 {Zea mays;}
B	MZ00037252	-0.796459	1.73683	1.18003	0.0241492	0.0485363	seed peroxidase 2 {Setaria faberi;}
B	MZ00009329	0.796319	1.73666	1.15472	0.00859306	0.0249467	plasma membrane H+ ATPase {Oryza sativa (japonica cultivar-group);}
A	MZ00051256	-0.796055	1.73635	2.20175	0.00652174	0.0210779	hypothetical protein At2g35030 [imported] - Arabidopsis thaliana {Arabidopsis thaliana;} ^|^GB|AAC12843.1|3033399|AC004238 hypothetical protein {Arabidopsis thaliana;}
A	MZ00025004	0.796045	1.73633	1.50619	0.00208811	0.0102814	putative EREBP-type transcription factor {Oryza sativa;}
A	MZ00034978	0.795597	1.7358	1.98492	0.00227952	0.0108749	unknown protein {Oryza sativa (japonica cultivar-group);}
B	MZ00042980	-0.795184	1.7353	1.21694	0.0216252	0.0450112	NA
B	MZ00028294	-0.794863	1.73491	2.02904	0.00144477	0.00827653	NA
B	MZ00036854	0.794592	1.73459	1.07132	0.0603042	0.0901859	At4g00370 {Arabidopsis thaliana;} ^|^GB|BAC43000.1|26451814|AK118390 unknown protein {Arabidopsis thaliana;}
A	MZ00036620	-0.793976	1.73385	1.19754	0.0145783	0.0346051	17.5 kDa class II heat shock protein. {Zea mays;} ^|^PIR|S14998|S14998 heat shock protein 18 (clone c9) - maize {Zea mays;} ^|^GB|CAA38013.1|22339|ZMHSP18K2 18kDa heat shock protein {Zea mays;}
A	MZ00000636	-0.793591	1.73338	1.49748	0.165908	0.178779	NA
B	MZ00001796	0.793448	1.73321	1.39297	0.0075295	0.0229798	putative transcription factor {Oryza sativa (japonica cultivar-group);} ^|^GB|AAK39576.1|13786451|AC025296 putative transcription factor {Oryza sativa (japonica cultivar-group);}
B	MZ00042934	0.7933	1.73303	1.10729	0.0252079	0.0499499	chloroplast phytoene synthase {Zea mays;}
A	MZ00024973	0.793108	1.7328	1.02511	0.0112275	0.0292673	unknown protein {Oryza sativa (japonica cultivar-group);}
B	MZ00047631	0.792768	1.73239	1.99986	0.000365876	0.00384621	NA
A	MZ00056319	0.792711	1.73233	1.29937	0.00657543	0.0212057	Photosystem I P700 chlorophyll A apoprotein A2 (PsaB) (PSI-B). {Zea mays;} ^|^PIR|S58551|S58551 photosystem I protein A2 - maize chloroplast {Zea mays;} ^|^GB|CAA60285.1|902221|ZMA86563 PSI P700 apoprotein A2 {Zea mays;}
B	MZ00048665	0.792473	1.73204	1.79454	0.00247826	0.0114523	putative receptor-like protein kinase {Oryza sativa (japonica cultivar-group);} ^|^GB|AAM88648.1|22002164|AC092389 putative receptor-like protein kinase {Oryza sativa (japonica cultivar-group);}
B	MZ00042194	0.792286	1.73182	1.60264	1.48486e-05	0.000660693	NA
B	MZ00022242	-0.792092	1.73158	1.77101	1.22301e-05	0.000614105	NA
A	MZ00041319	0.79187	1.73132	1.62168	0.00128965	0.00781097	ribosomal protein L1-like protein - Arabidopsis thaliana {Arabidopsis thaliana;} ^|^GB|AAN65078.1|24899727|BT001191 chloroplast ribosomal L1-like protein {Arabidopsis thaliana;} ^|^GB|AAM91349.1|22137008|AY133519 At3g63490/MAA21_120 {Arabidopsis thaliana;} ^|^GB|AAL24411.1|16649119|AY059929 chloroplast ribosomal L1-like protein {Arabidopsis thaliana;} ^|^GB|AAK96640.1|15450737|AY053410 AT3g63490/…
A	MZ00008530	-0.791523	1.7309	2.03727	0.000324362	0.00360815	hypothetical protein M3E9.20 - Arabidopsis thaliana {Arabidopsis thaliana;} ^|^GB|CAA18215.1|2982451|ATM3E9 putative protein {Arabidopsis thaliana;} ^|^GB|CAB79510.1|7269507|ATCHRIV65 putative protein {Arabidopsis thaliana;}
A	MZ00031972	0.791448	1.73081	1.40945	0.00139722	0.00818661	NA
B	MZ00043403	0.791363	1.73071	1.34434	0.000659499	0.00539797	Probable vacuolar ATP synthase subunit F (EC 3.6.3.14) (V-ATPase Fsubunit) (Vacuolar proton pump F subunit) (V-ATPase 14 kDa subunit). {Arabidopsis thaliana;} ^|^PIR|T01087|T01087 H+-exporting ATPase (EC 3.6.3.6) 14K chain, vacuolar - Arabidopsis thaliana {Arabidopsis thaliana;} ^|^GB|AAM51311.1|21436129|AY117236 putative vacuolar ATPase {Arabidopsis thaliana;} ^|^GB|AAM60868.1|21536536|AY084277 …
B	MZ00042685	0.790846	1.73009	1.63213	1.81607e-05	0.000715918	putative carnitine/acylcarnitine translocase {Oryza sativa (japonica cultivar-group);} ^|^GB|AAK00455.1|12643066|AC060755 putative carnitine/acylcarnitine translocase {Oryza sativa (japonica cultivar-group);}
A	MZ00031522	-0.790818	1.73005	1.56284	0.00717778	0.0223478	NA
B	MZ00054775	0.790529	1.72971	1.81135	0.000816162	0.00608497	dof zinc finger protein {Hordeum vulgare subsp. vulgare;}
A	MZ00021731	0.790394	1.72955	1.48125	0.000775837	0.00591133	putative oxidoreductase {Oryza sativa (japonica cultivar-group);}
B	MZ00028180	-0.790335	1.72948	1.0439	0.02704	0.0524015	putative Isopenicillin N synthase and related dioxygenases {Oryza sativa (japonica cultivar-group);}
B	MZ00049550	0.790283	1.72941	1.46907	0.00105392	0.00700125	WRKY14 {Oryza sativa (japonica cultivar-group);} ^|^GB|AAQ20903.1|33519176|AY341844 WRKY3 {Oryza sativa (japonica cultivar-group);} ^|^GB|BAB63550.1|15289853|AP003222 contains EST AU164995(E12113) similar to Oryza sativa chromosome 1, P0006C01.17 unknown protein {Oryza sativa (japonica cultivar-group);}
A	MZ00008521	-0.790221	1.72934	1.8985	0.0045389	0.0167333	NA
B	MZ00018424	-0.79022	1.72934	1.90751	0.016255	0.0370587	hypothetical protein similar to Arabidopsis thaliana chromosome 3, MRC8.17 {Oryza sativa (japonica cultivar-group);} ^|^GB|BAB55484.1|14090223|AP002541 hypothetical protein similar to Arabidopsis thaliana chromosome 3, MRC8.17 {Oryza sativa (japonica cultivar-group);}
B	MZ00033711	0.789476	1.72845	1.78334	0.00388583	0.0151654	putative NAC-domain protein {Oryza sativa (japonica cultivar-group);}
B	MZ00042592	0.789472	1.72844	1.46076	0.0005299	0.00474852	NA
B	MZ00049733	0.789245	1.72817	1.38016	0.00179534	0.00944216	At4g34730 {Arabidopsis thaliana;} ^|^GB|AAN72022.1|25082957|BT002011 putative protein {Arabidopsis thaliana;}
A	MZ00011454	0.788996	1.72787	1.62046	0.0228942	0.0466589	unknown protein {Oryza sativa (japonica cultivar-group);}
A	MZ00040826	-0.788972	1.72784	1.79019	0.0063548	0.0206946	NA
A	MZ00046521	0.788869	1.72772	1.38852	0.00262975	0.0119316	hypothetical protein similar to Arabidopsis thaliana chromosome 3, MYF5.5 {Oryza sativa (japonica cultivar-group);}
A	MZ00022906	0.788815	1.72765	1.36513	0.000497629	0.00460156	unknown protein {Arabidopsis thaliana;}
B	MZ00015954	0.788784	1.72762	1.43424	0.0018097	0.00949735	ribonucleoprotein-like {Arabidopsis thaliana;} ^|^GB|BAB08520.1|9758076|AB009052 unnamed protein product; contains similarity to RNA binding protein gene_id:MNF13.1 {Arabidopsis thaliana;}
A	MZ00030925	-0.788565	1.72736	2.28379	0.0080858	0.0240807	unknown protein {Arabidopsis thaliana;} ^|^GB|AAK76639.1|15028325|AY045965 unknown protein {Arabidopsis thaliana;}
B	MZ00046417	0.788215	1.72694	1.61365	0.00215712	0.0104858	hypothetical protein F4F15.220 - Arabidopsis thaliana {Arabidopsis thaliana;} ^|^GB|CAB41331.1|4678940|ATF4F15 putative protein {Arabidopsis thaliana;}
A	MZ00052328	0.787969	1.72664	1.38227	0.00153372	0.00854627	NA
A	MZ00040732	0.787883	1.72654	1.58482	0.014135	0.0338425	NA
B	MZ00002363	-0.787841	1.72649	2.06225	0.0017814	0.00941338	hypothetical protein predicted by FGENESH etc. {Oryza sativa (japonica cultivar-group);}
A	MZ00041131	0.787817	1.72646	1.33448	0.000236439	0.0031206	ubiquitin-conjugating enzyme E2 - maize {Zea mays;} ^|^GB|AAC12662.1|2641619|AF032468 ubiquitin-conjugating enzyme protein E2 {Zea mays;}
A	MZ00041395	-0.787126	1.72563	1.01784	0.03756	0.0653867	thioredoxin h {Oryza sativa (japonica cultivar-group);}
B	MZ00047681	0.787052	1.72554	1.7673	0.00119173	0.00743842	hypothetical protein {Oryza sativa (japonica cultivar-group);}
A	MZ00037695	0.786904	1.72537	1.423	0.00239949	0.0112195	NA
B	MZ00016646	0.786795	1.72524	1.55492	0.00276896	0.0122901	osmotin-like protein {Oryza sativa (japonica cultivar-group);} ^|^GB|BAB67891.1|15623832|AP003231 osmotin-like protein {Oryza sativa (japonica cultivar-group);}
A	MZ00009546	-0.78653	1.72492	1.51762	0.000252883	0.00323318	NA
B	MZ00043719	0.786487	1.72487	2.59926	0.047385	0.0769015	H+-exporting ATPase (EC 3.6.3.6) - maize {Zea mays;} ^|^GB|CAA59800.1|758355|ZMPMHATP H(+)-transporting ATPase {Zea mays;}
A	MZ00001377	0.786431	1.7248	1.1712	0.0423801	0.0712713	NA
B	MZ00033690	0.786318	1.72467	1.21279	0.00581714	0.0194947	calmodulin-binding heat-shock protein {Arabidopsis thaliana;}
A	MZ00001448	-0.786226	1.72456	1.94089	0.000169959	0.00262926	NA
A	MZ00039827	0.786073	1.72437	1.56923	0.00158854	0.00875407	Beta-fructofuranosidase, cell wall isozyme precursor (EC 3.2.1.26)(Sucrose-6-phosphate hydrolase) (Invertase). {Zea mays;} ^|^PIR|T02096|T02096 probable beta-fructofuranosidase (EC 3.2.1.26) - maize {Zea mays;} ^|^GB|AAA64487.1|736359|ZMU17695 invertase {Zea mays;}
A	MZ00013644	-0.785913	1.72418	2.7708	0.0353269	0.0625409	ferredoxin {Zea mays;}
A	MZ00029172	0.785792	1.72404	1.34456	0.00101703	0.00685152	putative aminotransferase {Oryza sativa (japonica cultivar-group);} ^|^GB|BAD08917.1|42407771|AP003892 putative aminotransferase {Oryza sativa (japonica cultivar-group);}
B	MZ00043861	0.785771	1.72401	1.35756	0.00852676	0.0248679	putative amino-acid N-acetyltransferase {Oryza sativa (japonica cultivar-group);}
A	MZ00019614	0.785629	1.72384	1.32057	0.000410027	0.00411874	early nodulin 75 precursor-like protein {Oryza sativa (japonica cultivar-group);}
A	MZ00047992	-0.785576	1.72378	2.20836	0.00682024	0.0217224	hypothetical protein AT4g30780 [imported] - Arabidopsis thaliana {Arabidopsis thaliana;} ^|^GB|AAO63938.1|28973227|BT005518 unknown protein {Arabidopsis thaliana;} ^|^GB|AAO42289.1|28393759|BT004291 unknown protein {Arabidopsis thaliana;} ^|^GB|CAB52451.1|5725442|ATT10C21 putative protein {Arabidopsis thaliana;} ^|^GB|CAB79796.1|7269979|ATCHRIV73 putative protein {Arabidopsis thaliana;}
B	MZ00035471	0.785214	1.72335	1.60006	0.000252219	0.00322928	Triosephosphate isomerase, cytosolic (EC 5.3.1.1) (TIM). {Zea mays;}
A	MZ00029007	-0.784969	1.72306	2.19837	0.0158794	0.0365118	unknown protein {Arabidopsis thaliana;}
B	MZ00041880	0.784876	1.72294	1.14351	0.0136975	0.0331576	H+-transporting ATP synthase chain 9-like protein {Oryza sativa (japonica cultivar-group);}
B	MZ00022515	-0.784759	1.7228	1.71473	0.00128278	0.00778077	putative mannitol 1-phosphate dehydrogenase {Alternaria alternata;}
A	MZ00008259	0.784578	1.72259	1.35087	0.000422823	0.00419929	NA
B	MZ00037474	-0.784462	1.72245	1.70259	0.0151701	0.035497	NA
A	MZ00044743	0.784033	1.72194	1.64443	0.00104838	0.0069758	NAP16kDa protein {Arabidopsis thaliana;}
A	MZ00035227	0.783577	1.72139	1.16246	0.0110431	0.0289875	Formate dehydrogenase, mitochondrial precursor (EC 1.2.1.2) (NAD-dependent formate dehydrogenase) (FDH). {Hordeum vulgare;} ^|^GB|BAA36181.1|4062934|D88272 formate dehydrogenase {Hordeum vulgare subsp. vulgare;}
A	MZ00003238	0.783419	1.72121	1.33935	0.000763908	0.00586877	putative lectin-like protein kinase {Oryza sativa (japonica cultivar-group);}
A	MZ00040654	-0.783126	1.72086	1.47849	0.00747943	0.0229308	glutathione S-transferase GST 25 {Zea mays;}
A	MZ00009727	-0.782593	1.72022	2.00339	0.00304747	0.0130114	contains ESTs AU055905(S20139),AU055904(S20139),AU082959(E3575),D23318 (C2611) unknown protein {Oryza sativa (japonica cultivar-group);}
B	MZ00034829	0.782528	1.72014	1.15982	0.04501	0.0740532	NAD(P)H-quinone oxidoreductase chain 6, chloroplast (EC 1.6.5.-)(NAD(P)H dehydrogenase, chain 6) (NADH-plastoquinone oxidoreductasechain 6). {Zea mays;} ^|^PIR|S58618|S58618 NADH2 dehydrogenase (ubiquinone) (EC 1.6.5.3) chain 6 - maize chloroplast {Zea mays;} ^|^GB|CAA60351.1|902287|ZMA86563 NADH dehydrogenase ND6 {Zea mays;}
B	MZ00037310	0.782296	1.71987	1.70178	0.00529583	0.0183074	early nodulin 75 precursor-like protein {Oryza sativa (japonica cultivar-group);}
B	MZ00037279	0.781726	1.71919	1.50051	0.00330062	0.01369	monosaccharide transporter 2 {Oryza sativa (japonica cultivar-group);} ^|^GB|BAB19863.1|11991112|AB052884 monosaccharide transporter 2 {Oryza sativa;}
A	MZ00047192	0.781692	1.71915	1.27823	0.000371819	0.00388145	NA
B	MZ00007773	-0.781527	1.71895	1.31235	0.107793	0.13405	NA
A	MZ00023073	0.78146	1.71887	1.79958	0.008354	0.0245701	NA
A	MZ00050635	0.781	1.71832	1.43168	0.000503164	0.00461947	This gene is a member of PF|01332 Alkylbase DNA glycosidases alkA family. {Oryza sativa (japonica cultivar-group);}
B	MZ00035640	0.780711	1.71798	1.88757	0.00416395	0.015845	non-photosynthetic NADP-malic enzyme {Zea mays;}
A	MZ00048131	0.780412	1.71762	1.77953	0.000555818	0.00486912	NA
A	MZ00000951	-0.780218	1.71739	2.23543	0.0299147	0.0558642	NA
B	MZ00027677	0.780207	1.71738	1.418	0.0139665	0.0335801	Sucrose Transporter {Zea mays;}
A	MZ00032174	0.780201	1.71737	1.62723	0.00156247	0.00866353	COBRA-like protein 10 precursor. {Arabidopsis thaliana;} ^|^GB|AAO64887.1|29029016|BT005952 At3g20580 {Arabidopsis thaliana;} ^|^GB|BAB01166.1|11994145|AP000410 unnamed protein product; emb|CAB38841.1 gene_id:K10D20.12 similar to unknown protein {Arabidopsis thaliana;} ^|^GB|BAC43204.1|26452233|AK118605 GPI-anchored protein {Arabidopsis thaliana;}
B	MZ00050204	0.779666	1.71673	2.08801	0.000902159	0.00638617	NA
B	MZ00019061	-0.779587	1.71664	1.21614	0.0107822	0.0287059	transcription factor-like protein {Oryza sativa (japonica cultivar-group);}
A	MZ00041746	0.779108	1.71607	1.46324	0.00533869	0.018413	unknown {Arabidopsis thaliana;}
A	MZ00038197	-0.778853	1.71577	1.77143	0.000959102	0.00665997	Zein-beta precursor (Zein 2) (16 kDa) (Zein ZC1). {Zea mays;} ^|^PIR|B29017|B29017 zein Zc1 - maize {Zea mays;} ^|^GB|CAA37595.1|22515|ZMZC1 unnamed protein product; zein Zc1 {Zea mays;} ^|^GB|AAA33523.1|168666|MZEZE16 16-kDa zein protein {Zea mays;} ^|^GB|AAL16978.1|16305111|AF371262 16kD gamma zein {Zea mays;}
B	MZ00007875	-0.778718	1.71561	1.93173	0.00181333	0.00950892	putative S-adenosyl-L-methionine:salicylic acid carboxyl methyltransferase {Oryza sativa (japonica cultivar-group);} ^|^GB|BAB92275.1|20804584|AP003245 putative S-adenosyl-L-methionine:salicylic acid carboxyl methyltransferase {Oryza sativa (japonica cultivar-group);}
B	MZ00002712	-0.778664	1.71554	1.09329	0.0470373	0.076534	NA
B	MZ00033962	0.778346	1.71516	1.67111	0.000568534	0.00491155	NA
A	MZ00007095	0.778022	1.71478	1.22398	0.00236552	0.0111258	Zeon1 gag protein {Zea mays;}
A	MZ00010551	0.77752	1.71418	1.61121	0.00160063	0.00881098	NA
B	MZ00022699	-0.77712	1.71371	1.68835	0.0154299	0.0358395	NA
A	MZ00050326	-0.776977	1.71354	1.66699	0.00208652	0.0102814	hypothetical protein AT4g30720 [imported] - Arabidopsis thaliana {Arabidopsis thaliana;} ^|^GB|CAB52445.1|5725436|ATT10C21 putative protein {Arabidopsis thaliana;} ^|^GB|CAB79790.1|7269973|ATCHRIV73 putative protein {Arabidopsis thaliana;}
B	MZ00037212	-0.776851	1.71339	1.72658	0.0317164	0.0581535	NA
B	MZ00035397	0.776586	1.71307	1.35492	0.000798915	0.00600894	dehydroquinate synthase {Lycopersicon esculentum;}
B	MZ00025254	-0.776534	1.71301	1.87568	0.00263346	0.0119423	putative calmodulin binding protein similar to ER66 {Oryza sativa (japonica cultivar-group);} ^|^GB|AAM08663.1|19920231|AC113338 Putative calmodulin binding protein similar to ER66 {Oryza sativa (japonica cultivar-group);} ^|^GB|AAM08530.1|19920098|AC079935 Putative calmodulin-binding protein similar to ER66 {Oryza sativa (japonica cultivar-group);}
B	MZ00044863	0.776485	1.71295	2.65711	0.441749	0.336313	NA
B	MZ00023571	-0.776453	1.71291	1.84024	0.00534426	0.0184181	putative signal sequence receptor, alpha subunit (SSR-alpha) {Arabidopsis thaliana;}
A	MZ00052979	-0.776405	1.71286	1.597	6.75187e-05	0.00150586	NA
B	MZ00001795	-0.776278	1.71271	1.20657	0.00602454	0.019937	hypothetical protein {Oryza sativa (japonica cultivar-group);}
A	MZ00036756	0.776212	1.71263	1.30669	0.0286125	0.0544047	zinc transporter {Oryza sativa (japonica cultivar-group);}
B	MZ00044870	0.776147	1.71255	1.15055	0.00192952	0.00985467	NA
B	MZ00050213	-0.776016	1.7124	1.91781	0.00224049	0.0107773	zinc transporter {Oryza sativa (japonica cultivar-group);} ^|^GB|BAB63683.1|15289988|AP003277 putative zinc transporter {Oryza sativa (japonica cultivar-group);}
B	MZ00022464	-0.77568	1.712	1.0244	0.0220813	0.0456726	receptor protein kinase-like {Oryza sativa (japonica cultivar-group);}
A	MZ00050369	0.77565	1.71196	1.25444	0.00343306	0.0140066	salt-inducible protein-like {Arabidopsis thaliana;}
A	MZ00016930	0.775494	1.71178	1.06012	0.0136155	0.0330261	unknown protein {Arabidopsis thaliana;} ^|^GB|BAC43511.1|26452865|AK118930 unknown protein {Arabidopsis thaliana;}
B	MZ00024111	0.77527	1.71151	1.1157	0.00305819	0.0130209	putative endo-1,4-beta-glucanase {Oryza sativa (japonica cultivar-group);} ^|^GB|AAP03405.1|29788859|AC118133 putative endo-1,4-beta-glucanase {Oryza sativa (japonica cultivar-group);}
A	MZ00000575	0.775004	1.71119	1.97825	0.017768	0.03935	NA
A	MZ00036758	0.774924	1.7111	1.2638	0.00143759	0.00826688	contains EST C73720(E20258) hypothetical protein {Oryza sativa (japonica cultivar-group);}
A	MZ00029705	-0.774579	1.71069	1.11698	0.571944	0.39158	NA
A	MZ00037736	-0.774371	1.71044	1.20211	0.0125192	0.0312118	putative ABC transporter protein {Oryza sativa (japonica cultivar-group);}
A	MZ00047094	0.774079	1.7101	1.41714	0.0084433	0.0247195	senescence-associated protein 5 {Hemerocallis hybrid cultivar;}
B	MZ00027332	-0.773781	1.70975	1.3998	0.0204346	0.0433354	putative heat shock protein, 5''''-partial {Oryza sativa (japonica cultivar-group);}
A	MZ00032215	0.773579	1.70951	1.90748	0.000561529	0.0048953	NA
A	MZ00023395	-0.773405	1.7093	1.27054	0.0822072	0.111597	heat shock protein 17.9 {Pennisetum glaucum;}
A	MZ00054276	0.773134	1.70898	1.13801	0.0241332	0.0485258	S-adenosylmethionine decarboxylase proenzyme (EC 4.1.1.50) (AdoMetDC)(SamDC) [Contains: S-adenosylmethionine decarboxylase alpha chain; S-adenosylmethionine decarboxylase beta chain]. {Zea mays;} ^|^PIR|T03947|T03947 adenosylmethionine decarboxylase (EC 4.1.1.50) - maize {Zea mays;} ^|^GB|CAA69075.1|1532073|ZMSADMEDC S-adenosylmethionine decarboxylase {Zea mays;}
B	MZ00030351	0.773113	1.70895	1.26314	0.00802843	0.0240213	OSJNBa0020I02.5 {Oryza sativa (japonica cultivar-group);}
A	MZ00031009	-0.772888	1.70869	2.01996	0.00399615	0.0154884	unknown protein {Oryza sativa (japonica cultivar-group);} ^|^GB|AAK21344.1|13384376|AC024594 unknown protein {Oryza sativa (japonica cultivar-group);}
B	MZ00007639	-0.77285	1.70864	1.97521	0.00148007	0.00838245	RING-H2 finger protein {Triticum aestivum;}
A	MZ00050323	-0.772392	1.7081	1.00611	0.0230108	0.0468241	putative co-repressor protein {Oryza sativa (japonica cultivar-group);}
A	MZ00048096	0.772334	1.70803	1.46578	0.000274563	0.00337108	OSJNBa0064H22.28 {Oryza sativa (japonica cultivar-group);}
A	MZ00011459	-0.772106	1.70776	1.91743	0.00707379	0.0221743	60S ribosomal protein L18a. {Oryza sativa;} ^|^GB|BAB89536.1|20160589|AP003249 putative ribosomal protein L18a, cytosolic {Oryza sativa (japonica cultivar-group);} ^|^GB|BAB67920.1|15623861|AP003237 putative ribosomal protein L18a, cytosolic {Oryza sativa (japonica cultivar-group);}
B	MZ00035398	0.771636	1.70721	2.32502	0.0076414	0.0232267	NA
B	MZ00051821	-0.771556	1.70711	2.12575	0.099306	0.126695	NA
B	MZ00009267	0.771473	1.70701	1.29272	0.000382424	0.0039554	NA
B	MZ00045906	-0.771285	1.70679	1.51391	0.0054809	0.0187168	NA
A	MZ00014285	0.771214	1.70671	1.56995	2.2581e-05	0.000817656	AT4g39710/T19P19_100 {Arabidopsis thaliana;}
B	MZ00008826	-0.771127	1.7066	1.82722	9.11732e-05	0.00177256	NA
B	MZ00047848	-0.771044	1.7065	1.01827	0.352459	0.292895	NAM (no apical meristem)-like protein [imported] - Arabidopsis thaliana {Arabidopsis thaliana;} ^|^GB|AAB81668.1|2264373|AC002354 NAM (no apical meristem)-like protein {Arabidopsis thaliana;}
A	MZ00014287	0.770949	1.70639	1.7066	0.00178531	0.00941338	contains EST AU056984(S1038) unknown protein {Oryza sativa (japonica cultivar-group);}
B	MZ00045628	0.77079	1.7062	1.89409	0.0420225	0.0709031	NA
B	MZ00034902	0.770724	1.70613	1.48956	0.0123791	0.0310359	OSJNBa0076N16.24 {Oryza sativa (japonica cultivar-group);} ^|^GB|CAE02045.2|32480222|OSJN00138 OJ990528_30.3 {Oryza sativa (japonica cultivar-group);}
B	MZ00007908	0.770592	1.70597	1.67687	0.00119926	0.00746985	NA
B	MZ00015911	0.77044	1.70579	1.26648	0.00425337	0.0160157	24-methylene lophenol C24(1)methyltransferase {Oryza sativa (japonica cultivar-group);}
A	MZ00050355	-0.770388	1.70573	1.79905	0.00259541	0.0118115	putative serine/threonine kinase -related protein {Oryza sativa (japonica cultivar-group);}
B	MZ00013898	-0.770067	1.70535	1.72435	0.0341396	0.0611095	NA
B	MZ00024166	0.76995	1.70521	1.78179	0.000167436	0.00261239	Cytochrome P450 71C1 (EC 1.14.-.-). {Zea mays;} ^|^PIR|T03258|T03258 cytochrome P450 - maize {Zea mays;} ^|^GB|CAA57422.1|550434|ZMCP71C1G cytochrome P450 {Zea mays;}
A	MZ00011364	0.769745	1.70497	1.68127	6.29217e-05	0.00143539	NA
A	MZ00014185	-0.769739	1.70496	1.59834	0.00207397	0.0102499	synaptobrevin-like protein {Oryza sativa (japonica cultivar-group);}
B	MZ00046297	0.769384	1.70454	1.77749	0.00112759	0.0072547	putative lateral root primordia (LRP1) {Oryza sativa (japonica cultivar-group);} ^|^GB|BAD09939.1|42408721|AP004704 putative lateral root primordia (LRP1) {Oryza sativa (japonica cultivar-group);}
B	MZ00030725	-0.769381	1.70454	2.06968	0.00579063	0.0194131	unknown protein {Oryza sativa (japonica cultivar-group);}
A	MZ00006689	-0.769207	1.70433	1.79099	7.48787e-05	0.00158356	putative protein {Oryza sativa;}
B	MZ00035623	0.768807	1.70386	2.32741	0.0215373	0.0448707	putative pollen specific protein SF21 {Oryza sativa (japonica cultivar-group);}
B	MZ00047842	-0.768715	1.70375	1.27582	0.220785	0.217186	D-type cyclin {Zea mays;}
B	MZ00016429	0.768633	1.70366	1.13552	0.0051629	0.0179741	putative glycolate oxidase {Oryza sativa (japonica cultivar-group);}
A	MZ00035955	0.768345	1.70331	1.75916	0.000270965	0.00334578	putative extensin-like protein {Oryza sativa (japonica cultivar-group);} ^|^GB|BAB07956.1|9711862|AP002524 putative extensin-like protein {Oryza sativa (japonica cultivar-group);}
A	MZ00023628	0.768247	1.7032	1.00784	0.0109868	0.028925	Glyceraldehyde 3-phosphate dehydrogenase, cytosolic 1 (EC 1.2.1.12). {Zea mays;} ^|^GB|CAA33620.1|295853|ZMGPC1 GAPDH {Zea mays;}
A	MZ00050470	0.767938	1.70283	1.64201	3.96636e-05	0.00110714	hypothetical protein AT4g22030 - Arabidopsis thaliana {Arabidopsis thaliana;} ^|^GB|CAA18106.1|2961348|ATF1N20 putative protein {Arabidopsis thaliana;} ^|^GB|CAB79158.1|7269048|ATCHRIV56 putative protein {Arabidopsis thaliana;}
B	MZ00046282	-0.767857	1.70274	1.03957	0.0178641	0.039499	Probable WRKY transcription factor 72 (WRKY DNA-binding protein 72). {Arabidopsis thaliana;} ^|^PIR|T49948|T49948 hypothetical protein F8M21.20 - Arabidopsis thaliana {Arabidopsis thaliana;} ^|^GB|CAB89323.1|7671482|ATF8M21 putative protein {Arabidopsis thaliana;}
A	MZ00050996	0.767213	1.70198	1.39282	0.0130344	0.0320618	#N/A
A	MZ00047982	0.766866	1.70157	2.58609	0.0353235	0.0625409	hypothetical protein F4D11.100 - Arabidopsis thaliana {Arabidopsis thaliana;} ^|^GB|CAA18591.1|3063700|ATF4D11 putative protein {Arabidopsis thaliana;} ^|^GB|CAB79987.1|7270174|ATCHRIV77 putative protein {Arabidopsis thaliana;}
B	MZ00036068	0.766784	1.70147	1.59677	4.93365e-06	0.000422323	cellulose synthase catalytic subunit (IRX3) - Arabidopsis thaliana {Arabidopsis thaliana;} ^|^GB|AAO42789.1|28416517|BT004543 AT5g17420/T10B6_80 {Arabidopsis thaliana;} ^|^GB|AAM98075.1|22654965|AY139754 AT5g17420/T10B6_80 {Arabidopsis thaliana;} ^|^GB|CAC01737.1|9755765|ATT10B6 cellulose synthase catalytic subunit (IRX3) {Arabidopsis thaliana;} ^|^GB|AAD40885.1|5230423|AF091713 cellulose synthas…
A	MZ00032829	-0.766318	1.70092	2.18598	0.00403589	0.0155819	homeodomain leucine zipper protein 16 {Oryza sativa (japonica cultivar-group);}
A	MZ00055386	0.766199	1.70078	1.64441	0.000702981	0.00561082	hypothetical protein {Oryza sativa (japonica cultivar-group);} ^|^GB|BAB84390.1|18461193|AP003279 hypothetical protein {Oryza sativa (japonica cultivar-group);}
B	MZ00043337	-0.766155	1.70073	1.93574	0.00014038	0.00232365	Outer plastidial membrane protein porin (Voltage-dependent anion-selective channel protein) (VDAC). {Zea mays;} ^|^PIR|S34146|S34146 porin por1, plastid - maize {Zea mays;} ^|^GB|CAA51828.1|313136|ZMPOR1 porin {Zea mays;}
B	MZ00054770	0.766079	1.70064	1.37414	0.000599132	0.00509463	homeodomain protein-like {Oryza sativa (japonica cultivar-group);}
B	MZ00042549	0.765729	1.70023	2.04472	0.00823901	0.0243514	NA
B	MZ00023565	-0.765687	1.70018	2.04476	0.00374512	0.0148074	putative lipid transfer protein {Oryza sativa (japonica cultivar-group);} ^|^GB|BAB93173.1|21104580|AP003230 putative lipid transfer protein {Oryza sativa (japonica cultivar-group);}
A	MZ00054186	0.764749	1.69907	2.75568	0.0594092	0.0892036	NA
A	MZ00031350	-0.763716	1.69786	2.43803	0.00383672	0.0150457	hypothetical protein similar to Arabidopsis thaliana chromosome 1, F6I1.10 {Oryza sativa (japonica cultivar-group);}
A	MZ00005598	0.763279	1.69734	1.34285	0.00322162	0.0134805	RNA-directed DNA polymerase (EC 2.7.7.49) - maize transposon (fragment) {Zea mays;}
B	MZ00035363	0.763248	1.69731	1.7752	0.000652434	0.00537006	putative lysine decarboxylase {Oryza sativa (japonica cultivar-group);}
B	MZ00046309	0.763002	1.69702	1.38284	0.00788832	0.0237285	unnamed protein product; hypothetical protein {Oryza sativa (japonica cultivar-group);}
A	MZ00035149	-0.762816	1.6968	1.13492	0.0723868	0.102282	NA
B	MZ00047728	0.762745	1.69672	1.96942	0.00195094	0.0099237	maize crp1 protein-like {Arabidopsis thaliana;}
A	MZ00050534	0.762723	1.69669	1.24162	0.00187553	0.00972165	geranylgeranyl pyrophosphate synthase-related protein {Arabidopsis thaliana;}
B	MZ00054855	0.762707	1.69667	1.59532	0.00136609	0.00806734	hypothetical protein {Oryza sativa (japonica cultivar-group);}
A	MZ00051391	0.76238	1.69629	1.3304	0.00785967	0.023666	bHLH protein family-like {Oryza sativa (japonica cultivar-group);}
A	MZ00010095	0.762366	1.69627	1.40968	0.000845675	0.00620487	hypothetical protein At2g44090 [imported] - Arabidopsis thaliana {Arabidopsis thaliana;} ^|^GB|AAM98104.1|22655026|AY139798 At2g44090/F6E13.22 {Arabidopsis thaliana;} ^|^GB|AAC23416.1|3212865|AC004005 expressed protein {Arabidopsis thaliana;}
B	MZ00008856	0.762172	1.69604	1.67662	0.0223794	0.0459973	NA
A	MZ00013377	-0.761983	1.69582	2.43184	0.28768	0.258078	high mobility group protein MNB1b - maize (fragment) {Zea mays;} ^|^GB|CAA46876.1|397396|ZMMNB1B DNA-binding protein {Zea mays;}
A	MZ00011119	0.76185	1.69566	1.60329	0.0038187	0.0150012	NA
A	MZ00029825	0.761828	1.69564	1.60653	0.0192694	0.0415433	F12K11.12 {Arabidopsis thaliana;}
A	MZ00051523	0.761616	1.69539	1.12435	0.00514212	0.0179385	hypothetical protein {Oryza sativa (japonica cultivar-group);}
A	MZ00050542	0.761283	1.695	1.66958	0.00110333	0.0071861	contains similarity to anion transporter {Oryza sativa (japonica cultivar-group);}
B	MZ00033766	0.761192	1.69489	1.35011	0.00384868	0.0150607	putative receptor-like protein kinase {Oryza sativa (japonica cultivar-group);} ^|^GB|AAM88628.1|22002144|AC092389 putative receptor-like protein kinase {Oryza sativa (japonica cultivar-group);}
B	MZ00047630	0.761084	1.69476	1.08539	0.00593525	0.0197652	MRP-like ABC transporter {Oryza sativa (japonica cultivar-group);}
A	MZ00051492	0.761065	1.69474	1.59814	0.0753725	0.105283	vacuolar proton pyrophosphatase {Oryza sativa (japonica cultivar-group);}
B	MZ00021300	-0.761028	1.6947	1.83205	0.000750744	0.00580584	putative TATA box binding protein-associated factor {Oryza sativa (japonica cultivar-group);}
B	MZ00022725	-0.761003	1.69467	2.58264	0.0149529	0.0351423	putative leaf development and shoot apical meristem regulating protein {Oryza sativa (japonica cultivar-group);}
B	MZ00020772	0.760956	1.69461	1.94168	0.0003974	0.00404691	OSJNBa0053K19.4 {Oryza sativa (japonica cultivar-group);} ^|^GB|CAD41839.1|21741280|OSJN00111 OSJNBb0085C12.19 {Oryza sativa (japonica cultivar-group);} ^|^GB|CAD41835.2|21741276|OSJN00111 OSJNBb0085C12.15 {Oryza sativa (japonica cultivar-group);}
B	MZ00018496	0.760888	1.69453	1.81257	0.00010723	0.00195567	ubiquitin-conjugating enzyme {Oryza sativa (japonica cultivar-group);} ^|^GB|BAD07595.1|41052739|AP004078 ubiquitin-conjugating enzyme {Oryza sativa (japonica cultivar-group);}
B	MZ00019874	0.760736	1.69435	1.16439	0.00140227	0.0082002	MUS2 protein {Zea mays;}
B	MZ00039317	0.760607	1.6942	1.6168	0.00739879	0.0227874	NA
B	MZ00004575	0.760358	1.69391	1.32535	0.000537924	0.00478228	hypothetical protein {Oryza sativa (japonica cultivar-group);}
A	MZ00045228	0.760341	1.69389	1.06001	0.0615686	0.0915134	pol protein homolog - maize retrotransposon Opie-2 {Zea mays;} ^|^GB|AAC49502.1|3645899|ZMU68408 5'''' end not determined experimentally {Zea mays;}
B	MZ00049552	0.760304	1.69385	1.42739	0.000460209	0.00444772	OSJNBa0064D20.8 {Oryza sativa (japonica cultivar-group);}
B	MZ00002499	-0.760187	1.69371	1.04678	0.385891	0.310183	Putative anion transporter {Oryza sativa (japonica cultivar-group);}
A	MZ00010503	-0.760172	1.69369	1.5531	0.00856244	0.0248889	NA
A	MZ00011461	-0.759167	1.69251	1.7769	0.00170725	0.0091704	putative DNA-binding protein {Oryza sativa (japonica cultivar-group);}
A	MZ00001327	-0.759075	1.69241	1.87273	0.000474599	0.00450922	NA
A	MZ00006754	0.758956	1.69227	1.62909	2.88789e-06	0.000316543	arogenate dehydrogenase {Arabidopsis thaliana;}
B	MZ00013964	0.75894	1.69225	1.80852	0.0329757	0.0597194	ubiquitin conjugating enzyme {Zea mays;}
B	MZ00043370	-0.758817	1.6921	2.37432	0.00699205	0.0220493	NA
A	MZ00051178	0.758697	1.69196	1.46035	0.00280149	0.0123594	putative leucine rich repeat protein {Oryza sativa (japonica cultivar-group);}
B	MZ00032650	-0.758205	1.69139	1.23645	0.0266488	0.0518443	OSJNBa0060N03.10 {Oryza sativa (japonica cultivar-group);}
B	MZ00044929	-0.758184	1.69136	1.78695	0.028396	0.0541419	gag-pol polyprotein - maize copia-like retrotransposon Sto-4 {Zea mays;} ^|^GB|AAD12997.1|4234852|AF082133 gag-pol polyprotein {Zea mays;}
B	MZ00046441	0.757823	1.69094	1.89085	0.0471392	0.0766305	hypothetical protein similar to Drosophila melanogaster chromosome 3L, CG10171 gene product {Oryza sativa (japonica cultivar-group);} ^|^GB|BAB07977.1|9711883|AP002524 hypothetical protein similar to Drosophila melanogaster chromosome 3L, CG10171 gene product {Oryza sativa (japonica cultivar-group);}
B	MZ00011953	0.757678	1.69077	1.54224	0.00420611	0.0159102	putative 60S RIBOSOMAL PROTEIN L36 {Oryza sativa (japonica cultivar-group);}
A	MZ00041157	0.757651	1.69074	1.1647	0.008173	0.0242377	plastocyanin precursor - barley {Hordeum vulgare;} ^|^GB|CAA82201.1|431920|HVPLASC1 plastocyanin {Hordeum vulgare subsp. vulgare;} ^|^GB|CAA68696.1|22705|HVPCR plastocyanin precursor {Hordeum vulgare;}
A	MZ00028779	-0.757638	1.69072	2.01379	0.000979846	0.00673826	At1g25580 {Arabidopsis thaliana;}
A	MZ00010715	-0.757461	1.69051	2.15984	0.00151298	0.00848328	NA
A	MZ00006303	0.757435	1.69048	1.25437	0.0292498	0.0550804	NA
B	MZ00043082	0.757075	1.69006	1.52779	0.0486272	0.0782426	GF14-d protein - rice {Oryza sativa;} ^|^GB|AAB07458.1|1519253|OSU65958 GF14-d protein {Oryza sativa (japonica cultivar-group);}
A	MZ00041266	-0.756939	1.6899	1.72562	0.00112064	0.00722988	contains ESTs AU069042(C51821),D23969(R0687),AU031707(R0687) similar to Oryza sativa chromosome 5, AAG03105.1 unknown protein {Oryza sativa (japonica cultivar-group);} ^|^GB|BAB62640.1|15128456|AP003610 contains ESTs AU069042(C51821),D23969(R0687),AU031707(R0687) similar to Oryza sativa chromosome 5, AAG03105.1 unknown protein {Oryza sativa (japonica cultivar-group);} ^|^GB|BAB92142.1|20804445|AP…
A	MZ00032938	0.756541	1.68944	1.44913	0.000619238	0.00521625	NA
A	MZ00001488	-0.756522	1.68941	1.54678	0.0709087	0.100684	NA
B	MZ00023973	0.756199	1.68903	1.69129	0.00118557	0.00742575	putative NAC-domain protein {Oryza sativa (japonica cultivar-group);}
B	MZ00046311	0.75608	1.6889	1.71258	2.75366e-05	0.000896414	Ap24 {Oryza sativa (japonica cultivar-group);} ^|^GB|BAB63735.1|15290041|AP003294 hypothetical protein {Oryza sativa (japonica cultivar-group);}
B	MZ00021388	-0.755885	1.68867	1.9609	0.00207834	0.0102582	putative methionine aminopeptidase I (MAP1) {Oryza sativa (japonica cultivar-group);}
B	MZ00033905	0.755853	1.68863	1.63488	0.000900734	0.00638617	putative lateral organ boundaries (LOB) domain protein 37 {Oryza sativa (japonica cultivar-group);}
B	MZ00038645	0.755663	1.68841	2.44318	0.260158	0.241884	NA
B	MZ00015240	-0.75563	1.68837	1.45129	0.000349075	0.00375683	Soluble inorganic pyrophosphatase (EC 3.6.1.1) (Pyrophosphate phospho-hydrolase) (PPase). {Zea mays;} ^|^PIR|T01370|T01370 inorganic diphosphatase (EC 3.6.1.1) - maize {Zea mays;} ^|^GB|AAB88618.1|2668746|AF034947 inorganic pyrophosphatase {Zea mays;}
B	MZ00038759	0.755527	1.68825	1.55023	0.00101147	0.00682009	NA
B	MZ00014060	-0.755321	1.68801	1.67064	0.0102096	0.0277234	putative oligouridylate binding protein {Zea mays;}
A	MZ00023057	0.755172	1.68783	1.54324	8.82777e-05	0.00175291	OSJNBb0088C09.12 {Oryza sativa (japonica cultivar-group);}
A	MZ00051637	0.754954	1.68758	1.10826	0.00686477	0.0217973	nvertase/pectin methylesterase inhibitor -like {Oryza sativa (japonica cultivar-group);}
A	MZ00046742	0.754882	1.68749	1.1111	0.00958496	0.0267298	putative wound inductive gene {Oryza sativa (japonica cultivar-group);}
A	MZ00035276	0.754807	1.68741	1.60371	0.000150821	0.00245133	putative oxalyl-CoA decarboxylase {Vitis vinifera;}
A	MZ00006804	0.754283	1.68679	1.65919	0.0230968	0.0469621	hypothetical protein {Oryza sativa (japonica cultivar-group);}
A	MZ00051339	0.754192	1.68669	1.58248	0.00228483	0.0108945	similar to high affinity nitrate transporter protein {Oryza sativa (japonica cultivar-group);} ^|^GB|BAB89244.1|20146464|AP004231 similar to high affinity nitrate transporter protein {Oryza sativa (japonica cultivar-group);}
A	MZ00010343	-0.753852	1.68629	1.30746	0.0791236	0.108716	NA
A	MZ00047542	-0.753669	1.68607	2.06012	0.0143144	0.0341179	OSJNBa0067K08.19 {Oryza sativa (japonica cultivar-group);}
A	MZ00051480	0.753633	1.68603	1.76775	0.000195904	0.00282222	NA
B	MZ00001875	0.753384	1.68574	1.27969	0.0127915	0.0316811	oligopeptide transporter-like protein - Arabidopsis thaliana {Arabidopsis thaliana;} ^|^GB|CAC01813.1|9755661|ATF2G14 oligopeptide transporter-like protein {Arabidopsis thaliana;}
B	MZ00036121	-0.753348	1.6857	1.1543	0.00503203	0.0177225	polyubiquitin {Clusia minor;}
B	MZ00048484	0.753191	1.68552	1.49779	0.000280132	0.00338829	hypothetical protein predicted by GeneMark.hmm etc. {Oryza sativa (japonica cultivar-group);}
A	MZ00053404	-0.753022	1.68532	1.64576	0.00686711	0.0217973	Rnf25 protein {Mus musculus;}
B	MZ00049558	0.752615	1.68484	1.64064	0.000656718	0.00538784	hypothetical protein At2g14250 [imported] - Arabidopsis thaliana {Arabidopsis thaliana;} ^|^GB|AAD20110.1|4406801|AC006304 unknown protein {Arabidopsis thaliana;}
B	MZ00042570	0.752478	1.68468	1.36932	0.00435435	0.0162462	hypothetical protein F3N23.20 [imported] - Arabidopsis thaliana {Arabidopsis thaliana;} ^|^GB|AAD55647.1|5903089|AC008017 Hypothetical protein {Arabidopsis thaliana;}
B	MZ00034890	0.752363	1.68455	1.2172	0.0498274	0.0794766	hypothetical protein {Zea mays;}
A	MZ00040137	-0.752205	1.68436	1.8617	0.00110711	0.00720025	At1g02090/T7I23_24 {Arabidopsis thaliana;} ^|^GB|AAM65518.1|21593551|AY087971 FUS5 {Arabidopsis thaliana;} ^|^GB|AAL58109.1|18056671|AF395066 CSN complex subunit 7ii {Arabidopsis thaliana;} ^|^GB|AAK50074.1|13937161|AF372934 At1g02090/T7I23_24 {Arabidopsis thaliana;}
A	MZ00000259	0.752132	1.68428	1.25506	0.0323577	0.058885	putative membrane related protein CP5 {Oryza sativa (japonica cultivar-group);}
A	MZ00003318	-0.752056	1.68419	1.89992	0.00700941	0.0220653	NA
B	MZ00048560	0.751741	1.68382	1.41296	0.0044939	0.0166151	contains ESTs AU055729(S20023),AU055730(S20023) nodulin-like protein {Oryza sativa (japonica cultivar-group);} ^|^GB|BAA85440.1|6069664|AP000616 contains EST(s): AU055729(S20023),AU055730(S20023) nodulin-like protein {Oryza sativa (japonica cultivar-group);}
A	MZ00051134	-0.751661	1.68373	1.6938	8.21103e-05	0.00166594	contains ESTs AU030377(E50973),AU030594(E51282),AU030595(E51282) similar to Arabidopsis thaliana chromosome 1, At1g71080 unknown protein {Oryza sativa (japonica cultivar-group);}
B	MZ00001787	0.751532	1.68358	1.51967	0.00296771	0.0127871	OSJNBa0039G19.15 {Oryza sativa (japonica cultivar-group);} ^|^GB|CAE02433.2|32483260|OSJN00239 OSJNBa0039G19.9 {Oryza sativa (japonica cultivar-group);}
A	MZ00000145	0.751489	1.68353	1.17251	0.0045468	0.0167554	regulatory protein-like {Oryza sativa (japonica cultivar-group);} ^|^GB|BAD09019.1|42407878|AP003920 regulatory protein-like {Oryza sativa (japonica cultivar-group);}
A	MZ00007528	-0.751443	1.68348	1.26446	0.00750819	0.0229537	putative leucine zipper protein {Oryza sativa (japonica cultivar-group);}
A	MZ00036567	0.75088	1.68282	1.33806	0.00195266	0.00992682	RNA-directed DNA polymerase (EC 2.7.7.49) - maize transposon (fragment) {Zea mays;}
A	MZ00026909	0.750541	1.68242	1.15761	0.00339408	0.013895	unnamed protein product; ESTs D24550(R2151),D24265(R1609),AU031848(R2151) correspond to a region of the predicted gene. Similar to cationic peroxidase isozyme 40K precursor (D42065) {Oryza sativa (japonica cultivar-group);} ^|^GB|BAA89584.1|6721554|AP001073 unnamed protein product; ESTs D24550(R2151),D24265(R1609),AU031848(R2151) correspond to a region of the predicted gene. Similar to cationic p…
B	MZ00039163	0.750444	1.68231	1.70771	0.264913	0.244311	putative r40c1 protein {Oryza sativa (japonica cultivar-group);}
B	MZ00003872	-0.75015	1.68197	1.66973	0.00209594	0.0102942	putative pitrilysin {Arabidopsis thaliana;} ^|^GB|BAB10480.1|9759475|AB016888 pitrilysin {Arabidopsis thaliana;}
B	MZ00034824	0.750122	1.68193	1.28843	0.00803422	0.0240274	NADH dehydrogenase ND2 {Zea mays;} ^|^GB|CAA60338.1|902273|ZMA86563 NADH dehydrogenase ND2 {Zea mays;}
B	MZ00017735	0.749148	1.6808	1.00093	0.0893746	0.11815	#N/A
B	MZ00025239	0.748902	1.68051	1.70554	0.0123048	0.0309014	hypothetical protein {Oryza sativa (japonica cultivar-group);}
A	MZ00051648	0.748396	1.67992	1.23327	0.00122245	0.00757564	contains ESTs AU162011(C62762),AU162010(C62762) unknown protein {Oryza sativa (japonica cultivar-group);}
A	MZ00032287	0.748075	1.67955	1.77129	0.0230488	0.0468803	cellulose synthase-6 {Zea mays;}
A	MZ00050873	0.748063	1.67954	1.61765	0.00132478	0.00791144	OSJNBa0011J08.14 {Oryza sativa (japonica cultivar-group);}
A	MZ00040809	-0.748016	1.67948	1.69788	0.00188023	0.00972402	NA
A	MZ00035288	0.747844	1.67928	1.32278	0.00177649	0.00940351	putative splicing factor-like protein {Oryza sativa (japonica cultivar-group);}
A	MZ00046537	0.747668	1.67908	1.38003	0.00437197	0.0162917	putative amino acid permease 6 {Oryza sativa (japonica cultivar-group);} ^|^GB|BAC06204.1|21952788|AP003227 putative amino acid permease 6 {Oryza sativa (japonica cultivar-group);}
A	MZ00012945	-0.747658	1.67907	1.96168	0.00346616	0.0140913	putative Sur2p: syringomycin response protein {Oryza sativa (japonica cultivar-group);}
A	MZ00035888	-0.747616	1.67902	1.78045	0.000482541	0.00454276	histidine kinase 2 {Zea mays;}
B	MZ00033889	0.747553	1.67894	1.4013	0.00130041	0.00785492	NA
B	MZ00007761	-0.747436	1.67881	1.72072	8.87884e-05	0.00175446	putative pseudo-response regulator {Oryza sativa (japonica cultivar-group);}
A	MZ00010103	-0.746942	1.67823	1.83629	0.0116083	0.0298477	NA
A	MZ00024696	-0.746857	1.67813	1.56182	0.000464684	0.00447174	unnamed protein product; ESTs AU032448(S10057),C22614(S10057) correspond to a region of the predicted gene. Similar to Arabidopsis thaliana ASK etha gene. (Y08947) {Oryza sativa (japonica cultivar-group);}
A	MZ00046596	-0.746761	1.67802	1.74108	0.00855187	0.0248889	putative plastidic ATP/ADP-transporter {Oryza sativa (japonica cultivar-group);} ^|^GB|BAB40979.1|13603451|AP002910 putative plastidic ATP/ADP-transporter {Oryza sativa (japonica cultivar-group);}
B	MZ00007665	-0.746722	1.67798	2.26355	0.0137786	0.0333001	pyruvate,orthophosphate dikinase {Zea mays;}
B	MZ00051952	-0.746664	1.67791	1.91164	0.000646326	0.00533935	OSJNBa0022H21.8 {Oryza sativa (japonica cultivar-group);}
B	MZ00043581	-0.74664	1.67788	1.63161	0.010206	0.0277221	#N/A
A	MZ00052336	-0.746484	1.6777	1.86141	0.000416354	0.00415801	NA
B	MZ00008820	-0.746087	1.67724	2.04299	0.0962148	0.124224	NA
A	MZ00052705	0.746026	1.67717	1.81065	0.00114945	0.00730867	NA
B	MZ00002101	-0.745976	1.67711	1.73036	0.0437527	0.0726226	OSJNBa0081C01.17 {Oryza sativa (japonica cultivar-group);}
B	MZ00023999	0.745892	1.67701	1.14829	0.00710716	0.0222298	hypothetical protein all3013 [imported] - Nostoc sp. (strain PCC 7120) {Nostoc sp. PCC 7120;} ^|^GB|BAB74712.1|17132107|AP003591 ORF_ID:all3013 hypothetical protein {Nostoc sp. PCC 7120;}
B	MZ00048442	-0.745532	1.67659	1.11193	0.0186484	0.0405974	putative fatty acid elongase {Oryza sativa (japonica cultivar-group);}
B	MZ00048486	0.744591	1.6755	1.7993	0.00104854	0.0069758	uroporphyrinogen-III synthase [imported] - Nostoc sp. (strain PCC 7120) {Nostoc sp. PCC 7120;} ^|^GB|BAB77811.1|17135265|AP003581 uroporphyrinogen-III synthase {Nostoc sp. PCC 7120;}
A	MZ00012459	0.744562	1.67547	1.66209	0.00210294	0.0103173	unknown protein {Oryza sativa (japonica cultivar-group);} ^|^GB|BAC19931.1|23495719|AP003765 contains ESTs AU092606(C52561),AU063213(C53672),C27675(C52561) unknown protein {Oryza sativa (japonica cultivar-group);}
A	MZ00048111	0.744388	1.67526	1.24405	0.00100983	0.00682009	Unknown protein {Arabidopsis thaliana;} ^|^GB|AAL24345.1|16648987|AY059863 Unknown protein {Arabidopsis thaliana;}
B	MZ00019811	0.743439	1.67416	1.79155	0.016124	0.0368855	NA
A	MZ00040997	0.743271	1.67397	1.7999	0.000794193	0.00598846	Hypothetical protein P0483G10.15. {Oryza sativa;} ^|^GB|BAB63621.1|15289926|AP003263 contains EST AU163916(E11395) similar to Arabidopsis thaliana chromosome 1, T32E8.4 unknown protein {Oryza sativa (japonica cultivar-group);}
B	MZ00014662	0.743215	1.6739	1.57404	0.0813237	0.110799	unnamed protein product; ESTs AU081256(C53656),AU081257(C53656),AU032236 (R3784),AU081351(E61905),AU031587(E61905),AU081361(R3784) correspond to a region of the predicted gene. Similar to alien-like protein. (AC005623) {Oryza sativa (japonica cultivar-group);}
A	MZ00004344	-0.743167	1.67385	1.80913	0.000933213	0.00655294	Ferredoxin-thioredoxin reductase, variable chain (FTR-V) (Ferredoxin-thioredoxin reductase subunit A) (FTR-A). {Zea mays;}
A	MZ00050250	0.743165	1.67384	1.24533	0.000897541	0.00638617	hypothetical protein similar to Arabidopsis thaliana Chromosome 1, F9L1.11 {Oryza sativa (japonica cultivar-group);}
B	MZ00051960	0.74301	1.67366	2.00534	0.000412887	0.00413257	ABC-type transport protein F14M19.30 - Arabidopsis thaliana {Arabidopsis thaliana;} ^|^GB|CAB39596.1|4539293|ATF14M19 putative membrane transporter {Arabidopsis thaliana;} ^|^GB|CAB81385.1|7269425|ATCHRIV63 putative membrane transporter {Arabidopsis thaliana;}
B	MZ00028127	0.74292	1.67356	1.36966	0.00176978	0.00937906	Hypothetical protein {Oryza sativa (japonica cultivar-group);} ^|^GB|AAM52313.1|21426116|AC105363 Unknown protein {Oryza sativa (japonica cultivar-group);}
B	MZ00033567	-0.742629	1.67322	1.17675	0.00538518	0.0185227	ethylene responsive element binding factor, putative {Arabidopsis thaliana;} ^|^GB|AAM20649.1|20466664|AY099798 ethylene responsive element binding factor, putative {Arabidopsis thaliana;} ^|^GB|BAB62912.1|15207792|AB055883 ERF domain protein12 {Arabidopsis thaliana;}
A	MZ00039618	0.742365	1.67292	1.73645	3.51872e-06	0.000355353	NA
B	MZ00024310	-0.742193	1.67272	1.68919	0.00150141	0.00845538	contains ESTs D46018(S10396),AU057865(S21855) similar to Arabidopsis thaliana chromosome 3, At3g56290 unknown protein {Oryza sativa (japonica cultivar-group);}
B	MZ00041852	0.742053	1.67255	1.64403	7.78571e-05	0.00161613	NA
B	MZ00037224	0.741904	1.67238	1.49833	0.00246893	0.0114209	heat shock protein 90 {Oryza sativa (japonica cultivar-group);}
A	MZ00003247	-0.741604	1.67203	1.7255	0.00591816	0.0197298	putative receptor kinase {Oryza sativa (japonica cultivar-group);} ^|^GB|BAC75619.1|29837241|AP005734 putative receptor kinase {Oryza sativa (japonica cultivar-group);}
B	MZ00028202	-0.741509	1.67192	2.11933	0.00615014	0.020145	kinesin 1-like {Oryza sativa (japonica cultivar-group);}
A	MZ00024960	-0.741443	1.67185	1.844	0.00100953	0.00682009	aldehyde oxidase (EC 1.2.3.1) 2 - maize {Zea mays;} ^|^GB|BAA23227.1|2589164|D88452 aldehyde oxidase-2 {Zea mays;}
B	MZ00032533	-0.741361	1.67175	1.42012	0.0664459	0.0963256	DnaJ-like protein {Nicotiana tabacum;}
B	MZ00008989	-0.741092	1.67144	1.63734	0.124481	0.147585	putative RNA-binding region RNP-1 and Splicing factor PWI family member protein {Oryza sativa (japonica cultivar-group);}
B	MZ00028489	-0.74083	1.67114	1.27647	0.0132357	0.0323534	#N/A
B	MZ00013725	-0.740818	1.67112	1.93138	0.000437553	0.00428871	NA
B	MZ00047840	0.740576	1.67084	1.5679	0.000893515	0.00637378	hypothetical protein At2g24450 [imported] - Arabidopsis thaliana {Arabidopsis thaliana;} ^|^GB|AAS76230.1|45752664|BT012135 At2g24450 {Arabidopsis thaliana;} ^|^GB|AAD18116.1|4337202|AC006403 hypothetical protein {Arabidopsis thaliana;}
B	MZ00037208	0.740523	1.67078	1.1538	0.00373789	0.0148002	NA
A	MZ00051472	0.740495	1.67075	2.01388	0.00252077	0.0115754	contains EST AU091772(C51266) similar to GH1 protein {Oryza sativa (japonica cultivar-group);}
B	MZ00047872	0.74049	1.67074	1.52761	0.00821094	0.0242924	putative NIMA-related protein kinase {Oryza sativa (japonica cultivar-group);}
A	MZ00005883	-0.740363	1.6706	1.60335	0.000643956	0.00532466	At4g38540/F20M13_100 {Arabidopsis thaliana;} ^|^GB|AAK59785.1|14335042|AY037200 AT4g38540/F20M13_100 {Arabidopsis thaliana;}
A	MZ00013597	-0.740173	1.67038	1.71292	0.0015053	0.00845837	#N/A
B	MZ00025547	-0.740084	1.67027	1.6489	0.000849981	0.00622123	unnamed protein product; ESTs AU097577(C62003),C28669(C62003) correspond to a region of the predicted gene. Similar to Arabidopsis thaliana DNA chromosome 5, BAC clone F18O22; putative protein (AL163817) {Oryza sativa (japonica cultivar-group);}
B	MZ00030673	-0.739715	1.66985	2.65704	0.00930037	0.0262178	putative APG protein {Arabidopsis thaliana;} ^|^GB|AAM63613.1|21554559|AY086549 putative APG protein {Arabidopsis thaliana;} ^|^GB|AAL61949.1|18252233|AY072342 putative APG protein {Arabidopsis thaliana;}
B	MZ00019985	-0.739519	1.66962	1.26027	0.0323059	0.0588383	unnamed protein product; hypothetical protein {Oryza sativa (japonica cultivar-group);} ^|^GB|BAA87848.1|6498459|AP000816 unnamed protein product; hypothetical protein {Oryza sativa (japonica cultivar-group);}
A	MZ00010517	0.739407	1.66949	1.3264	0.00237835	0.0111453	putative polyprotein {Oryza sativa (japonica cultivar-group);} ^|^GB|AAL77129.1|18652495|AC098566 Putative polyprotein {Oryza sativa;}
A	MZ00034352	-0.739399	1.66948	1.29276	0.0593395	0.0891437	dnaK-type molecular chaperone T22A6.110 - Arabidopsis thaliana {Arabidopsis thaliana;} ^|^GB|AAN71949.1|25054945|BT001950 putative hsp 70 protein {Arabidopsis thaliana;} ^|^GB|AAL59960.1|18175969|AY072138 putative hsp 70 protein {Arabidopsis thaliana;} ^|^GB|CAB45063.1|5051770|ATT22A6 hsp 70-like protein {Arabidopsis thaliana;} ^|^GB|CAB79338.1|7269278|ATCHRIV61 hsp 70-like protein {Arabidopsis t…
B	MZ00028444	0.739088	1.66912	1.61347	1.16424e-05	0.0005912	NA
A	MZ00006275	0.73907	1.6691	1.02056	0.0116229	0.0298477	NA
B	MZ00047715	-0.73892	1.66893	1.44115	0.00412329	0.0157718	hypothetical protein T26B15.1 - Arabidopsis thaliana (fragment) {Arabidopsis thaliana;}
B	MZ00049811	0.738913	1.66892	1.12103	0.0381968	0.0662131	Putative cell division control protein {Oryza sativa;}
A	MZ00052501	0.738881	1.66888	1.29164	0.000419383	0.00417937	NA
A	MZ00028891	-0.738843	1.66884	2.77953	0.216311	0.214003	major facilitator superfamily antiporter {Zea mays;}
A	MZ00029361	0.738836	1.66883	1.35816	0.000481599	0.00454212	putative GMP synthetase {Oryza sativa (japonica cultivar-group);}
A	MZ00047084	0.738681	1.66865	1.02025	0.0125499	0.0312724	AAA-type ATPase-like protein {Oryza sativa (japonica cultivar-group);}
B	MZ00019983	0.73865	1.66861	1.39145	0.00182349	0.00954619	thioredoxin-like 5 {Arabidopsis thaliana;}
A	MZ00006030	0.738574	1.66853	1.08023	0.00346875	0.0140927	NA
B	MZ00038683	0.738345	1.66826	1.87164	0.0101657	0.0276795	ATFP7 {Arabidopsis thaliana;}
A	MZ00011081	-0.737632	1.66744	1.25328	0.0230078	0.0468241	hypothetical protein {Oryza sativa (japonica cultivar-group);}
B	MZ00030722	-0.737222	1.66696	1.88132	0.000472081	0.00449956	extensin-like protein - Persian tobacco (strain S2S3) (fragment) {Nicotiana alata;}
A	MZ00014259	0.737181	1.66692	1.04505	0.0179108	0.0395536	Triose phosphate/phosphate translocator, chloroplast precursor (CTPT). {Zea mays;} ^|^PIR|S37497|S37497 triose phosphate/3-phosphoglycerate/phosphate translocator - maize {Zea mays;} ^|^GB|CAA81349.1|405635|CHZMCPT triose phosphate/phosphate translocator {Zea mays;}
A	MZ00052245	0.737042	1.66675	1.8283	0.0281726	0.0538187	NA
B	MZ00007710	-0.73702	1.66673	2.05983	0.00213372	0.0103889	NA
B	MZ00034812	0.736812	1.66649	1.83974	0.00138394	0.00813533	hypothetical protein {Oryza sativa (japonica cultivar-group);}
A	MZ00050544	0.736729	1.66639	1.11424	0.0118206	0.030226	#N/A
A	MZ00052223	0.736149	1.66572	1.58299	2.49864e-05	0.000860925	putative exodeoxyribonuclease {Oryza sativa (japonica cultivar-group);} ^|^GB|BAB86417.1|19570990|AP003221 putative exodeoxyribonuclease {Oryza sativa (japonica cultivar-group);}
B	MZ00051764	0.73537	1.66482	1.2683	0.0927594	0.121163	protoporphyrin IX magnesium chelatase (EC 4.99.1.-) Xantha-f precursor - barley {Hordeum vulgare;} ^|^GB|AAA99721.1|861199|HVU26916 protoporphyrin IX Mg-chelatase subunit precursor {Hordeum vulgare subsp. vulgare;}
B	MZ00001929	0.735249	1.66468	1.60242	0.0115509	0.0298192	putative receptor protein kinase {Oryza sativa (japonica cultivar-group);}
B	MZ00048976	0.73523	1.66466	1.52194	0.0147719	0.0349213	putative calcium-binding protein annexin {Oryza sativa (japonica cultivar-group);}
B	MZ00025131	0.734878	1.66426	1.25174	0.000920002	0.0064957	putative lipid transfer protein {Oryza sativa (japonica cultivar-group);} ^|^GB|AAG13494.1|10140658|AC026758 putative lipid transfer protein {Oryza sativa (japonica cultivar-group);}
A	MZ00035885	0.734192	1.66347	1.51859	0.000876924	0.0063329	contains EST AU031550(E61834) similar to Arabidopsis thaliana chromosome 5, At5g18520 unknown protein {Oryza sativa (japonica cultivar-group);}
A	MZ00028955	-0.733949	1.66319	1.94419	0.0162881	0.0371099	putative acid phosphatase {Hordeum vulgare subsp. vulgare;}
A	MZ00048158	0.733641	1.66283	1.55841	0.00226192	0.0108478	unnamed protein product; gene_id:T31J18.6 pir||F71651 similar to unknown protein {Arabidopsis thaliana;}
A	MZ00006822	-0.733371	1.66252	1.82568	0.0062908	0.0204937	putative cytochrome oxidase assembly protein {Oryza sativa (japonica cultivar-group);}
B	MZ00049943	0.733315	1.66245	2.26105	0.00742339	0.0228265	Putative serine protease {Oryza sativa (japonica cultivar-group);}
B	MZ00041994	0.733248	1.66238	1.56265	0.018099	0.039842	ribonucleoprotein-like {Arabidopsis thaliana;} ^|^GB|BAB08520.1|9758076|AB009052 unnamed protein product; contains similarity to RNA binding protein gene_id:MNF13.1 {Arabidopsis thaliana;}
A	MZ00041736	-0.732825	1.66189	1.27682	0.0593229	0.0891437	hypothetical protein 1 (clone ES1A) - barley {Hordeum vulgare;} ^|^GB|CAA55482.1|1129142|HVES1A ORF1 {Hordeum vulgare;}
A	MZ00045193	0.732798	1.66186	1.47132	0.00155028	0.00861188	unknown protein {Oryza sativa (japonica cultivar-group);}
A	MZ00045409	-0.732734	1.66179	2.06854	0.570039	0.391014	hypothetical protein F19B15.190 - Arabidopsis thaliana {Arabidopsis thaliana;} ^|^GB|AAL66905.1|18377478|AY072490 putative protein {Arabidopsis thaliana;} ^|^GB|AAK68793.1|14596131|AY042853 putative protein {Arabidopsis thaliana;} ^|^GB|CAB43930.1|4972062|ATF19B15 putative protein {Arabidopsis thaliana;} ^|^GB|CAB79674.1|7269814|ATCHRIV70 putative protein {Arabidopsis thaliana;}
B	MZ00034903	0.732627	1.66166	1.81397	0.114207	0.139527	hypothetical protein 75 - common tobacco chloroplast {Nicotiana tabacum;} ^|^GB|AAA84690.1|473681|TOBCPRA1 unknown {Nicotiana tabacum;} ^|^GB|CAA77400.1|1223679|CHNTXX hypothetical protein {Nicotiana tabacum;} ^|^GB|CAA77393.1|11880|CHNTXX hypothetical protein {Nicotiana tabacum;} ^|^GB|CAA26288.1|11786|CHNTARG hypothetical protein {Nicotiana tabacum;}
A	MZ00055725	0.732611	1.66164	1.17857	0.00602147	0.0199342	NA
A	MZ00048310	0.732212	1.66118	1.28267	0.000736096	0.00573813	unknown protein {Oryza sativa (japonica cultivar-group);}
B	MZ00021635	-0.731869	1.66079	1.88734	0.00274112	0.0122148	NA
A	MZ00033032	0.731816	1.66073	3.86793	0.101529	0.128619	high pI alpha-glucosidase {Hordeum vulgare subsp. vulgare;}
B	MZ00022105	-0.731724	1.66062	1.56639	0.000188712	0.00275349	putative ribosomal protein {Oryza sativa (japonica cultivar-group);}
B	MZ00037507	-0.731562	1.66044	1.00851	0.0544824	0.0842306	#N/A
A	MZ00044184	0.731499	1.66036	1.1556	0.00177952	0.00941338	OSJNBb0072N21.7 {Oryza sativa (japonica cultivar-group);}
A	MZ00039866	0.731446	1.6603	1.00053	0.0100556	0.0275131	cellulose synthase-5 {Zea mays;}
B	MZ00022410	-0.73112	1.65993	1.9535	0.00103266	0.00692138	Probable methionyl-tRNA synthetase (EC 6.1.1.10) (Methionine--tRNAligase) (MetRS). {Oryza sativa;} ^|^GB|AAC99620.1|4091008|AF040700 methionyl-tRNA synthetase {Oryza sativa;}
A	MZ00019730	-0.731058	1.65986	1.71549	5.51779e-07	0.000171014	nucleotide sugar epimerase-like protein [imported] - Arabidopsis thaliana {Arabidopsis thaliana;} ^|^GB|AAN15627.1|23198200|BT000308 nucleotide sugar epimerase-like protein {Arabidopsis thaliana;} ^|^GB|AAM20706.1|20466778|AY099855 nucleotide sugar epimerase-like protein {Arabidopsis thaliana;} ^|^GB|AAM62729.1|21553636|AY085505 nucleotide sugar epimerase-like protein {Arabidopsis thaliana;} ^|^G…
A	MZ00019722	-0.731041	1.65984	2.14866	0.0059257	0.0197407	probable acyl-CoA synthetase [imported] - Arabidopsis thaliana {Arabidopsis thaliana;} ^|^GB|AAM91478.1|22137266|AY133648 At2g47240/T8I13.8 {Arabidopsis thaliana;} ^|^GB|AAL08236.1|15912205|AY056380 At2g47240/T8I13.8 {Arabidopsis thaliana;} ^|^GB|AAM28868.1|20805863|AF503751 long chain acyl-CoA synthetase 1 {Arabidopsis thaliana;} ^|^GB|AAB63824.1|2275202|AC002337 putative acyl-CoA synthetase {Ar…
A	MZ00048166	0.730857	1.65963	1.19954	0.00109467	0.00714523	RING-H2 finger protein RHA3a [imported] - Arabidopsis thaliana {Arabidopsis thaliana;} ^|^GB|AAL33807.1|17065626|AY062961 putative RING zinc finger protein {Arabidopsis thaliana;} ^|^GB|AAK44054.1|13877953|AF370239 putative RING zinc finger protein {Arabidopsis thaliana;} ^|^GB|AAC68673.1|3790573|AF078824 RING-H2 finger protein RHA3a {Arabidopsis thaliana;} ^|^GB|AAD32903.1|4914367|AC007584 putat…
A	MZ00037785	0.730853	1.65962	1.21967	0.00757146	0.0230765	NA
A	MZ00005306	-0.730604	1.65933	1.15189	0.109504	0.135364	NA
A	MZ00032881	-0.730464	1.65917	1.68529	0.000172837	0.0026329	unknown {Oryza sativa (japonica cultivar-group);}
B	MZ00004080	0.730005	1.65864	1.32014	0.000404201	0.00408659	60S ribosomal protein L17. {Neurospora crassa;} ^|^GB|CAC18189.1|11595587|NCB9B15 probable ribosomal protein L17.e.A (cytosolic) {Neurospora crassa;}
B	MZ00049278	0.729819	1.65843	1.90954	0.00365751	0.0145911	OJ991113_30.20 {Oryza sativa (japonica cultivar-group);}
B	MZ00040480	0.729623	1.65821	1.76176	0.0105909	0.0283998	hypothetical protein {Zea mays;}
A	MZ00012698	0.729537	1.65811	1.25628	0.000201362	0.00286823	NA
B	MZ00053985	0.729491	1.65805	1.44078	0.00347584	0.0140981	NA
B	MZ00026025	-0.729394	1.65794	1.70459	0.00420432	0.0159102	putative GEKO1 {Oryza sativa (japonica cultivar-group);} ^|^GB|BAD03207.1|38636945|AP004574 putative GEKO1 {Oryza sativa (japonica cultivar-group);}
A	MZ00046999	0.729313	1.65785	1.16912	0.01543	0.0358395	typical P-type R2R3 Myb protein {Sorghum bicolor;}
B	MZ00049795	-0.729246	1.65777	2.24892	0.0125675	0.0312727	putative outward-rectifying potassium channel KCO1 {Oryza sativa (japonica cultivar-group);} ^|^GB|BAC06932.1|22093637|AP003759 putative outward-rectifying potassium channel KCO1 {Oryza sativa (japonica cultivar-group);}
B	MZ00028498	-0.728903	1.65738	1.71975	0.00105735	0.00701368	putative peroxidase precursor {Oryza sativa (japonica cultivar-group);}
A	MZ00041135	-0.728842	1.65731	1.47157	0.0414891	0.0702404	ferredoxin {Zea mays;}
A	MZ00006653	-0.728584	1.65701	1.91704	0.00514935	0.017946	unknown protein {Oryza sativa (japonica cultivar-group);}
A	MZ00032732	-0.728518	1.65694	4.19039	0.138689	0.159099	putative DNA mismatch repair protein {Oryza sativa (japonica cultivar-group);} ^|^GB|AAM94926.1|22267591|AC091122 putative DNA mismatch repair protein {Oryza sativa (japonica cultivar-group);}
A	MZ00007552	0.728427	1.65683	1.12168	0.00408219	0.0156799	NA
A	MZ00048095	-0.728273	1.65665	2.39384	0.00502407	0.0177085	unknown protein {Oryza sativa (japonica cultivar-group);}
B	MZ00015576	0.728083	1.65644	1.1654	0.0172167	0.0384429	hypothetical protein [imported] - Arabidopsis thaliana {Arabidopsis thaliana;} ^|^GB|AAC97999.1|4056425|T7A14 ESTs gb|H36249, gb|AA59732 and gb|AA651219 come from this gene. {Arabidopsis thaliana;} ^|^GB|AAO63274.1|28950701|BT005210 At1g05000 {Arabidopsis thaliana;}
A	MZ00001197	0.727252	1.65548	1.56948	0.00468976	0.0170863	NA
B	MZ00049993	0.727141	1.65536	1.62578	0.00295947	0.0127732	Proline-rich protein APG isolog {Arabidopsis thaliana;}
B	MZ00002364	-0.726716	1.65487	1.03915	0.019432	0.0417836	putative RING-H2 zinc finger protein {Oryza sativa (japonica cultivar-group);} ^|^GB|BAD09305.1|42408167|AP004213 putative RING-H2 zinc finger protein {Oryza sativa (japonica cultivar-group);}
A	MZ00036006	-0.726563	1.65469	2.05928	0.000134667	0.00227091	putative subtilisin-like serine protease {Oryza sativa (japonica cultivar-group);}
B	MZ00026035	0.726469	1.65458	1.12037	0.0237113	0.0479241	At5g62640/MRG21_6 {Arabidopsis thaliana;} ^|^GB|AAK32831.1|13605675|AF361818 AT5g62640/MRG21_6 {Arabidopsis thaliana;} ^|^GB|BAA97211.1|8809660|AB020751 unnamed protein product; gene_id:MRG21.6 pir||T34293 similar to unknown protein {Arabidopsis thaliana;}
B	MZ00018997	-0.726298	1.65439	1.95236	0.00471332	0.0171179	putative dentin sialophosphoprotein precursor {Oryza sativa (japonica cultivar-group);} ^|^GB|BAD09439.1|42408284|AP004558 putative dentin sialophosphoprotein precursor {Oryza sativa (japonica cultivar-group);}
A	MZ00046730	0.726215	1.65429	1.6413	0.000110764	0.00199783	OSJNBb0056F09.13 {Oryza sativa (japonica cultivar-group);}
B	MZ00043669	0.726016	1.65407	2.05154	0.0060881	0.0200361	NA
A	MZ00052173	-0.725315	1.65326	1.25211	0.104944	0.131683	NA
A	MZ00029269	0.725016	1.65292	1.73593	0.0121606	0.0307195	NA
B	MZ00042793	-0.724995	1.6529	1.51023	0.000345172	0.00373786	Rho GTPase activating protein 1 {Oryza sativa (japonica cultivar-group);}
B	MZ00033735	0.724972	1.65287	1.46927	1.94641e-05	0.000747625	protein F4N2.10 [imported] - Arabidopsis thaliana {Arabidopsis thaliana;} ^|^GB|AAF27056.1|6730635|AC008262 F4N2.10 {Arabidopsis thaliana;}
A	MZ00036479	-0.724747	1.65261	1.2308	0.0086387	0.0250711	putative raffinose synthase {Oryza sativa (japonica cultivar-group);} ^|^GB|BAB64768.1|15528702|AP003282 putative raffinose synthase {Oryza sativa (japonica cultivar-group);}
A	MZ00012307	0.724162	1.65194	2.48184	0.0176357	0.0391287	NA
A	MZ00010244	-0.723975	1.65173	1.47108	0.00559694	0.0189618	GDP dissociation inhibitor {Lycopersicon esculentum;}
A	MZ00050747	0.723841	1.65157	1.15668	0.0283243	0.0540396	NA
B	MZ00051941	-0.723717	1.65143	1.18566	0.0180107	0.0396963	unknown protein {Arabidopsis thaliana;} ^|^GB|AAL38751.1|17529082|AY065275 unknown protein {Arabidopsis thaliana;}
B	MZ00040486	0.723586	1.65128	1.35443	0.161628	0.176066	Ribulose bisphosphate carboxylase large chain precursor (EC 4.1.1.39)(RuBisCO large subunit). {Zea mays;} ^|^PIR|S58560|S58560 ribulose-bisphosphate carboxylase (EC 4.1.1.39) large chain - maize chloroplast {Zea mays;} ^|^GB|CAA60294.1|902230|ZMA86563 rubisco large subunit {Zea mays;} ^|^GB|CAA78027.1|18036|CHZMRBCLG Ribulose bisphosphate carboxylase {Zea mays;}
B	MZ00032379	-0.723204	1.65084	1.58874	0.00573335	0.0192786	putative protein kinase {Oryza sativa (japonica cultivar-group);}
B	MZ00046429	0.723188	1.65083	1.57926	0.000184944	0.0027206	putative leukotriene A-4 hydrolase {Oryza sativa (japonica cultivar-group);}
B	MZ00014002	0.723181	1.65082	1.28157	0.00056759	0.00491155	hypothetical protein F8K7.1 - Arabidopsis thaliana {Arabidopsis thaliana;} ^|^GB|AAD41412.1|5263310|F8K7 EST gb|N95925 comes from this gene. {Arabidopsis thaliana;} ^|^GB|AAM44921.1|21280837|AY113873 unknown protein {Arabidopsis thaliana;} ^|^GB|AAK96570.1|15450597|AY052666 At1g21600/F24J8.10 {Arabidopsis thaliana;} ^|^GB|AAL38619.1|17386146|AF446886 At1g21600/F24J8.10 {Arabidopsis thaliana;} ^|^…
B	MZ00050130	0.722841	1.65043	1.29415	0.0210941	0.0442821	putative thiamine biosythesis protein ThiC {Poa secunda;}
A	MZ00032021	0.7228	1.65038	1.26429	0.00181596	0.00951719	NA
A	MZ00051741	0.722749	1.65032	1.27623	0.0083973	0.0246329	NA
A	MZ00032300	0.722491	1.65003	1.78203	0.000529814	0.00474852	NA
B	MZ00030643	0.722478	1.65001	2.74068	0.324223	0.278385	Unknown protein {Arabidopsis thaliana;}
B	MZ00041794	-0.722467	1.65	2.45513	0.0347603	0.0618423	unknown protein {Arabidopsis thaliana;} ^|^GB|AAL07079.1|15810383|AY056230 unknown protein {Arabidopsis thaliana;}
B	MZ00023588	0.722303	1.64981	1.55328	0.00748569	0.0229308	expressed protein {Oryza sativa (japonica cultivar-group);}
A	MZ00028898	0.722268	1.64977	1.37211	0.47249	0.350943	NA
A	MZ00050933	0.721779	1.64921	1.42974	0.00623267	0.0203411	putative aspartate--tRNA ligase {Oryza sativa (japonica cultivar-group);}
A	MZ00039933	0.72176	1.64919	1.41996	0.00163978	0.00896493	Eukaryotic translation initiation factor 5A (eIF-5A) (eIF-4D). {Zea mays;} ^|^PIR|T01355|T01355 translation initiation factor eIF-5A [similarity] - maize {Zea mays;} ^|^GB|CAA69225.1|1546919|ZMTRINF5A translation initiation factor 5A {Zea mays;} ^|^GB|AAB88614.1|2668738|AF034943 translation initiation factor 5A {Zea mays;}
A	MZ00050465	0.7213	1.64867	1.5302	0.000487739	0.00455699	putative leucine zipper-containing protein {Oryza sativa (japonica cultivar-group);}
B	MZ00049114	0.721167	1.64851	1.48633	0.000299386	0.00349123	GAD1 {Hordeum vulgare;}
A	MZ00044390	-0.72115	1.6485	1.23901	0.0127729	0.031645	Unknown protein {Oryza sativa (japonica cultivar-group);}
A	MZ00050596	0.721022	1.64835	1.23779	0.000764931	0.00587061	putative alanine transaminase {Oryza sativa (japonica cultivar-group);}
B	MZ00042066	0.720963	1.64828	1.59833	0.00664788	0.0213551	OSJNBa0020P07.12 {Oryza sativa (japonica cultivar-group);}
B	MZ00015686	0.720497	1.64775	1.40374	0.593657	0.400047	homeodomain leucine zipper protein 16 {Oryza sativa (japonica cultivar-group);}
A	MZ00000402	0.719959	1.64713	1.24355	0.00200237	0.0100788	putative photosystem I reaction center subunit II, chloroplast precursor (Photosystem I 20 kDa subunit) (PSI-D) {Oryza sativa (japonica cultivar-group);} ^|^GB|BAD10499.1|42409235|AP005544 putative photosystem I reaction center subunit II, chloroplast precursor (Photosystem I 20 kDa subunit) (PSI-D) {Oryza sativa (japonica cultivar-group);} ^|^GB|AAO72568.1|29367391|AY224449 chloroplast photosyst…
A	MZ00052236	-0.719868	1.64703	1.52733	0.000365055	0.00384621	putative transcription factor {Oryza sativa (japonica cultivar-group);}
B	MZ00038448	0.719675	1.64681	1.38157	0.00316168	0.0133352	NA
B	MZ00033285	-0.719543	1.64666	1.33776	0.184711	0.19262	NA
A	MZ00046483	0.719235	1.64631	1.69938	0.00481889	0.0173388	RAFTIN1a protein {Triticum aestivum;} ^|^GB|CAE02612.1|38567625|TAE575662 RAFTIN1a anther protein {Triticum aestivum;}
A	MZ00024935	-0.718735	1.64574	1.23302	0.0194515	0.0418157	beta-glucosidase {Musa acuminata;}
B	MZ00018690	-0.71869	1.64569	1.47353	5.63134e-05	0.00135696	gibberellin 20-dioxygenase (EC 1.14.11.-) (clone S39A) [similarity] - wheat {Triticum aestivum;} ^|^GB|CAA74331.1|2222798|TAY14008 gibberellin 20-oxidase {Triticum aestivum;}
A	MZ00039840	0.718676	1.64567	1.68452	0.00250032	0.0115246	putative RNA binding protein {Oryza sativa (japonica cultivar-group);}
B	MZ00002541	0.71842	1.64538	1.10829	0.0135354	0.0329246	hypothetical protein F15H11.7 [imported] - Arabidopsis thaliana {Arabidopsis thaliana;} ^|^GB|AAP37735.1|30725426|BT008376 At1g70820 {Arabidopsis thaliana;} ^|^GB|AAM13162.1|20260528|AY093163 putative phosphoglucomutase {Arabidopsis thaliana;} ^|^GB|AAD55496.1|5902394|AC008148 Putative phosphoglucomutase; 74 % identity to phosphoglucomutase from Spinacia oleracea {Arabidopsis thaliana;}
B	MZ00002176	-0.718222	1.64515	1.77667	0.00142769	0.00823897	putative ethylene receptor {Oryza sativa (indica cultivar-group);} ^|^GB|AAQ07254.1|33323029|AF497626 putative protein kinase PK3 {Oryza sativa;}
B	MZ00047651	0.718221	1.64515	1.94987	0.000977044	0.00672414	putative 4-coumarate-CoA ligase {Oryza sativa (japonica cultivar-group);} ^|^GB|BAD09442.1|42408287|AP004558 putative 4-coumarate-CoA ligase {Oryza sativa (japonica cultivar-group);}
B	MZ00046272	0.717969	1.64486	1.47121	0.00109014	0.00713635	putative nodulin-like protein {Oryza sativa (japonica cultivar-group);} ^|^GB|AAM01041.1|19881640|AC091735 Putative nodulin-like protein {Oryza sativa (japonica cultivar-group);}
A	MZ00052808	0.717885	1.64477	1.23881	0.0126745	0.0314521	NA
B	MZ00051818	-0.717746	1.64461	1.09094	0.0138043	0.0333441	NA
B	MZ00002557	0.717696	1.64455	1.38168	0.000214181	0.00298778	putative ATP-binding-cassette transporter protein {Oryza sativa (japonica cultivar-group);}
B	MZ00027589	-0.717512	1.64434	1.60465	0.000118239	0.00208163	hypothetical protein T10M13.10 - Arabidopsis thaliana {Arabidopsis thaliana;} ^|^GB|AAO63287.1|28950727|BT005223 At4g02090 {Arabidopsis thaliana;} ^|^GB|CAB80702.1|7268593|ATCHRIV5 hypothetical protein {Arabidopsis thaliana;} ^|^GB|AAB57800.1|2104551|ATAF001535 AGAA.5 {Arabidopsis thaliana;} ^|^GB|AAC78701.1|2104533|ATAF001308 hypothetical protein {Arabidopsis thaliana;} ^|^GB|BAC41964.1|26449680…
A	MZ00048278	0.717504	1.64434	1.35439	0.00510415	0.0178716	putative ZF-HD homeobox protein {Oryza sativa (japonica cultivar-group);} ^|^GB|BAD08049.1|41053106|AP005323 putative ZF-HD homeobox protein {Oryza sativa (japonica cultivar-group);} ^|^GB|AAL87169.1|19387257|AF480496 hypothetical protein {Oryza sativa (japonica cultivar-group);}
B	MZ00023733	0.717348	1.64416	1.21218	0.00326816	0.0135993	Guanine nucleotide-binding protein beta subunit-like protein (GPB-LR)(RWD). {Oryza sativa;} ^|^PIR|T03764|T03764 protein RWD - rice {Oryza sativa;} ^|^GB|BAA07404.1|540535|RICGPBSLP q group of receptor for activated C-kinase {Oryza sativa (japonica cultivar-group);} ^|^GB|BAB85351.1|18844882|AP003455 GBLP-ORYSA GUANINE NUCLEOTIDEBINDING PROTEIN SUBUNIT LIKE PROTEIN {Oryza sativa (japonica cultiva…
B	MZ00044012	0.717137	1.64392	1.24762	0.00120444	0.00748851	NA
B	MZ00043712	-0.717136	1.64391	1.04401	0.0294391	0.0552633	Vacuolar ATP synthase 16 kDa proteolipid subunit (EC 3.6.3.14). {Avena sativa;} ^|^PIR|A40814|A40814 H+-exporting ATPase (EC 3.6.3.6) proteolipid chain, vacuolar - oat {Avena sativa;} ^|^GB|AAA32712.1|166549|ASTATPASEH H+-ATPase {Avena sativa;}
B	MZ00039110	0.717114	1.64389	1.48089	0.000600207	0.00509895	NA
A	MZ00050448	0.71691	1.64366	1.23722	0.013179	0.0322849	MDR-like ABC transporter {Oryza sativa (japonica cultivar-group);}
B	MZ00040535	-0.716843	1.64358	2.00082	0.000911893	0.00644351	hypothetical protein {Zea mays;}
B	MZ00033083	-0.71671	1.64343	2.139	0.0439703	0.0728661	major facilitator superfamily antiporter {Oryza sativa (japonica cultivar-group);}
A	MZ00050693	0.716629	1.64334	1.54337	0.0132848	0.0324292	NA
A	MZ00052722	-0.71656	1.64326	1.93448	0.0125094	0.0312117	NA
B	MZ00042258	0.716452	1.64314	1	0.0103641	0.0280122	#N/A
A	MZ00005997	-0.716315	1.64298	2.25906	0.00368051	0.0146374	Polyamine oxidase precursor (EC 1.5.3.11). {Zea mays;} ^|^PIR|T03387|T03387 polyamine oxidase (EC 1.5.3.11) precursor - maize plasmid pCR2.1 {Zea mays;} ^|^GB|CAA05249.1|3043529|ZMJ002204 polyamine oxidase {Zea mays;} ^|^GB|CAC03739.1|9843858|ZMA251568 flavin containing polyamine oxidase {Zea mays;} ^|^GB|CAC04001.1|9844865|ZMA251018 polyamine oxidase {Zea mays;}
A	MZ00052485	0.716224	1.64288	1.42103	0.000157233	0.00251462	NA
A	MZ00005149	-0.716118	1.64276	1.62826	0.0476857	0.0772021	NA
A	MZ00012758	0.716078	1.64271	1.62902	0.0777173	0.107467	NA
B	MZ00050159	0.716037	1.64266	1.43845	0.000241681	0.00315447	OSJNBa0084K01.9 {Oryza sativa (japonica cultivar-group);}
A	MZ00046642	0.715942	1.64256	1.03544	0.0108789	0.0287927	ankyrin-like protein {Oryza sativa (japonica cultivar-group);} ^|^GB|BAB89571.1|20160625|AP003251 ankyrin-like protein {Oryza sativa (japonica cultivar-group);}
A	MZ00052234	-0.715919	1.64253	1.46305	0.011442	0.0296852	putative transcription factor {Oryza sativa (japonica cultivar-group);}
A	MZ00000070	0.71589	1.6425	1.24801	0.0016987	0.00914488	drought inducible 22 kD protein {Saccharum officinarum;}
A	MZ00023298	0.71587	1.64247	1.88887	0.00461112	0.0169163	OSJNBa0085I10.10 {Oryza sativa (japonica cultivar-group);}
B	MZ00048617	0.715658	1.64223	1.53749	0.000361904	0.00382932	unnamed protein product; gb|AAF00657.1 gene_id:K16F4.5 strong similarity to unknown protein {Arabidopsis thaliana;}
B	MZ00034518	0.715574	1.64214	1.41227	0.000474567	0.00450922	hypothetical protein 241 - maize chloroplast {Zea mays;} ^|^GB|CAA60367.1|902303|ZMA86563 hypothetical protein {Zea mays;} ^|^GB|CAA60333.1|902268|ZMA86563 hypothetical protein {Zea mays;}
A	MZ00047968	-0.71548	1.64203	1.57889	0.000346654	0.00374488	putative 1-deoxy-D-xylulose 5-phosphate synthase {Oryza sativa (japonica cultivar-group);}
B	MZ00023561	-0.715349	1.64188	1.51106	0.00366619	0.0146193	Cysteine synthase (EC 2.5.1.47) (O-acetylserine sulfhydrylase)(O-acetylserine (Thiol)-lyase) (CSase) (OAS-TL). {Zea mays;} ^|^PIR|S52738|S52738 cysteine synthase (EC 4.2.99.8) precursor - maize {Zea mays;} ^|^GB|CAA59798.1|758353|ZMCSOATL O-acetylserine (thiol) lyase {Zea mays;}
A	MZ00010669	-0.715334	1.64186	3.44022	0.32519	0.278865	OSJNBa0039C07.4 {Oryza sativa (japonica cultivar-group);}
B	MZ00002660	-0.715274	1.64179	1.29922	0.0199103	0.0425571	NA
B	MZ00041769	-0.715261	1.64178	1.82921	0.00407188	0.0156537	high mobility group I/Y-2 {Zea mays;}
A	MZ00046940	0.715221	1.64173	1.31333	0.00345314	0.014063	OSJNBb0015N08.20 {Oryza sativa (japonica cultivar-group);} ^|^GB|CAE03888.2|32489764|OSJN00198 OSJNBb0015N08.16 {Oryza sativa (japonica cultivar-group);} ^|^GB|CAD41780.2|21741972|OSJN00168 OSJNBa0035M09.6 {Oryza sativa (japonica cultivar-group);}
A	MZ00041147	-0.715091	1.64159	1.77575	0.00484805	0.0173638	d-TDP-glucose dehydratase {Phragmites australis;}
A	MZ00010078	0.715051	1.64154	1.56555	0.000807941	0.00604159	Eukaryotic translation initiation factor 5A (eIF-5A) (eIF-4D). {Zea mays;} ^|^PIR|T01355|T01355 translation initiation factor eIF-5A [similarity] - maize {Zea mays;} ^|^GB|CAA69225.1|1546919|ZMTRINF5A translation initiation factor 5A {Zea mays;} ^|^GB|AAB88614.1|2668738|AF034943 translation initiation factor 5A {Zea mays;}
B	MZ00033665	-0.71475	1.6412	1.08456	0.281053	0.254213	NA
A	MZ00039596	0.71474	1.64119	1.43267	0.000518605	0.00470704	NA
B	MZ00049368	0.714682	1.64112	1.49004	0.00179832	0.00945226	unknown protein {Oryza sativa (japonica cultivar-group);}
A	MZ00038045	0.714485	1.6409	1.38856	0.00147948	0.00838245	1,4-alpha-glucan branching enzyme (EC 2.4.1.18) IIb - maize {Zea mays;} ^|^GB|AAC33764.1|3511236|AF072725 starch branching enzyme IIb {Zea mays;}
B	MZ00002000	0.714422	1.64083	1.23622	0.112946	0.138424	putative anthranilate phosphoribosyltransferase {Oryza sativa (japonica cultivar-group);}
A	MZ00040635	0.714155	1.64052	1.24748	0.00279416	0.0123575	R2R3MYB-domain protein {Zea mays;}
B	MZ00002941	0.713839	1.64016	1.26537	0.0022926	0.01092	putative nucleoid DNA-binding protein {Oryza sativa (japonica cultivar-group);}
A	MZ00024749	-0.713807	1.64013	1.98824	0.00892883	0.0255908	sterol delta-7 reductase {Tropaeolum majus;}
A	MZ00039589	-0.713654	1.63995	1.01148	0.0362291	0.0637239	cytochrome B5 {Oryza sativa;}
B	MZ00013927	0.713602	1.63989	1.01349	0.0384463	0.0664405	Photosystem I reaction centre subunit N, chloroplast precursor (PSI-N). {Hordeum vulgare;} ^|^PIR|S35159|S35159 photosystem I chain psaN - barley {Hordeum vulgare;} ^|^GB|CAA47056.1|19095|HVPSANMR photosystem I subunit N {Hordeum vulgare subsp. vulgare;}
B	MZ00013956	0.713126	1.63935	1.29782	0.0563322	0.086079	nucleosome/chromatin assembly factor group A {Zea mays;}
A	MZ00051298	0.713116	1.63934	1.51815	0.000276046	0.00337108	#N/A
A	MZ00050786	-0.712962	1.63917	1.62157	0.00104153	0.00695347	NA
A	MZ00051688	0.712847	1.63904	1.6333	0.00367222	0.0146369	NA
B	MZ00013877	-0.712728	1.6389	2.22977	0.396265	0.314952	thioredoxin peroxidase {Secale cereale;}
B	MZ00042295	-0.712623	1.63878	2.46547	0.0152854	0.0356206	unnamed protein product; ESTs AU082689(E31988),C99378(E10791) correspond to a region of the predicted gene. Similar to Arabidopsis thaliana chromosome 2 BAC clone T06D20; putative C3HC4-type RING zinc finger protein. (U90439) {Oryza sativa (japonica cultivar-group);}
B	MZ00036372	0.712507	1.63865	2.12681	0.00665857	0.0213741	polyprotein {Sorghum bicolor;} ^|^GB|AAD19359.1|4378066|AF098806 polyprotein {Sorghum bicolor;}
B	MZ00038743	-0.712411	1.63854	1.89078	0.0116223	0.0298477	NA
A	MZ00051728	0.711887	1.63795	2.04092	0.0129147	0.0318894	unknown protein {Oryza sativa (japonica cultivar-group);}
B	MZ00034123	0.71187	1.63793	1.21783	0.0314236	0.0577935	#N/A
A	MZ00005618	-0.711612	1.63763	1.4142	0.0131341	0.0322101	dnaK-type molecular chaperone HSC70-9, chloroplast - spinach {Spinacia oleracea;} ^|^GB|AAB96659.1|2773050|AF039083 heat shock 70 protein {Spinacia oleracea;} ^|^GB|AAB91471.1|2654208|AF035456 heat shock 70 protein {Spinacia oleracea;}
B	MZ00043408	0.711578	1.63759	1.5786	0.00134655	0.00799226	Caffeic acid 3-O-methyltransferase (EC 2.1.1.68) (S-adenosysl-L-methionine:caffeic acid 3-O-methyltransferase) (COMT) (CAOMT). {Zea mays;} ^|^PIR|S28612|S28612 catechol O-methyltransferase (EC 2.1.1.6) - maize {Zea mays;} ^|^GB|AAQ24347.1|33641724|AY323282 O-methyltransferase {Zea mays;} ^|^GB|AAQ24346.1|33641722|AY323281 O-methyltransferase {Zea mays;} ^|^GB|AAB03364.1|168532|MZEOMTH O-methyltra…
A	MZ00011498	-0.711421	1.63742	1.49735	0.00708917	0.0221861	unknown protein {Oryza sativa (japonica cultivar-group);}
B	MZ00023651	0.711363	1.63735	1.27668	0.00311965	0.0132387	Inositol-3-phosphate synthase (EC 5.5.1.4) (Myo-inositol-1-phosphatesynthase) (MI-1-P synthase) (IPS). {Zea mays;} ^|^PIR|T01647|T01647 inositol-3-phosphate synthase (EC 5.5.1.4) - maize {Zea mays;} ^|^GB|AAC15756.1|3108053|AF056326 myo-inositol 1-phosphate synthase {Zea mays;}
A	MZ00047497	-0.71078	1.63669	1.97004	0.0220498	0.0456437	hypothetical protein {Oryza sativa (japonica cultivar-group);} ^|^GB|AAK13157.1|13129503|AC078829 hypothetical protein {Oryza sativa (japonica cultivar-group);}
B	MZ00030711	-0.710181	1.63601	1.78946	0.00590288	0.0197085	putative serine/threonine-protein kinase ctr1 {Oryza sativa (japonica cultivar-group);}
A	MZ00052268	0.710161	1.63599	2.20866	0.00766293	0.0232563	NA
B	MZ00009446	0.709987	1.63579	1.52206	0.000779048	0.00591396	floral organ regulator 1 {Oryza sativa (japonica cultivar-group);}
B	MZ00022721	0.709811	1.63559	1.21442	0.00820788	0.0242913	unknown protein {Arabidopsis thaliana;}
A	MZ00035157	-0.709589	1.63534	1.67533	0.00372945	0.0147863	m5 {Zea mays;} ^|^GB|AAG43199.1|12002139|AF112148 MADS box protein 1 {Zea mays;}
B	MZ00040471	0.709368	1.63509	1.10436	0.00721277	0.0224088	putative NADPH:quinone oxidoreductase {Oryza sativa (japonica cultivar-group);}
A	MZ00035836	-0.70931	1.63502	1.18542	0.254898	0.238958	hypothetical protein {Oryza sativa (japonica cultivar-group);} ^|^GB|AAK15446.1|13194228|AC037426 hypothetical protein {Oryza sativa (japonica cultivar-group);}
B	MZ00022307	0.708399	1.63399	1.58417	0.0208693	0.043908	unknown protein {Oryza sativa (japonica cultivar-group);}
B	MZ00016129	-0.708288	1.63386	1.10369	0.00934855	0.026299	putative riboflavin biosynthesis protein ribA {Oryza sativa (japonica cultivar-group);} ^|^GB|BAD09287.1|42408149|AP004213 putative riboflavin biosynthesis protein ribA {Oryza sativa (japonica cultivar-group);}
A	MZ00051073	0.708251	1.63382	1.17256	0.0104488	0.028135	hypothetical protein similar to Arabidopsis thaliana chromosome 3, K15M2.6 {Oryza sativa (japonica cultivar-group);}
B	MZ00049295	0.707971	1.63351	1.56259	0.000610315	0.00515963	extensin-like protein - maize {Zea mays;} ^|^GB|CAA84230.1|600118|ZMEXTENS extensin-like protein {Zea mays;}
B	MZ00042313	0.707781	1.63329	1.13652	0.0243009	0.0487264	hypothetical protein [imported] - Arabidopsis thaliana {Arabidopsis thaliana;} ^|^GB|AAD18096.1|4337175|T31J12 ESTs gb|T20589, gb|T04648, gb|AA597906, gb|T04111, gb|R84180, gb|R65428, gb|T44439, gb|T76570, gb|R90004, gb|T45020, gb|T42457, gb|T20921, gb|AA042762 and gb|AA720210 come from this gene. {Arabidopsis thaliana;} ^|^GB|AAM61095.1|21536763|AY084527 unknown {Arabidopsis thaliana;} ^|^GB|AAL…
A	MZ00012395	0.707673	1.63317	1.54405	0.000175896	0.00263934	NA
B	MZ00050237	0.707363	1.63282	1.49088	0.00105263	0.00699783	putative arm repeat protein {Oryza sativa (japonica cultivar-group);}
B	MZ00037576	0.706699	1.63207	1.99124	0.00878837	0.0253988	NA
B	MZ00047703	-0.706676	1.63204	1.02387	0.0229231	0.046688	unnamed protein product; Similar to Arabidopsis thaliana chromosome 1 BAC F15K9;hypothetical protein (AC005278) {Oryza sativa (japonica cultivar-group);}
A	MZ00034215	0.70618	1.63148	1.48478	0.00272203	0.0121599	MADS box protein 3 {Zea mays;}
B	MZ00030174	-0.706154	1.63145	1.16937	0.0536562	0.083509	putative beta 1,3-glucanase {Oryza sativa (japonica cultivar-group);}
A	MZ00003388	0.706075	1.63136	1.41198	0.000471799	0.00449956	NA
B	MZ00035649	0.70607	1.63135	1.35987	0.0108865	0.0287986	#N/A
B	MZ00015651	-0.706012	1.63129	1.58955	0.000386494	0.00397918	hypothetical protein F14F18.150 - Arabidopsis thaliana {Arabidopsis thaliana;} ^|^GB|CAB87671.1|7573365|ATF14F18 putative protein {Arabidopsis thaliana;}
A	MZ00047238	0.705955	1.63122	1.83286	0.0122354	0.0308097	fumarase {Arabidopsis thaliana;}
A	MZ00020272	-0.705755	1.631	1.58054	0.00433292	0.0161797	NA
A	MZ00051425	0.705693	1.63093	1.79758	0.00522126	0.0181263	EST AU070346(S12172) corresponds to a region of the predicted gene. similar to AMP-binding protein. (X94625) {Oryza sativa (japonica cultivar-group);}
A	MZ00017028	0.705664	1.63089	1.01849	0.0156298	0.0361415	acyl carrier protein F13M23.190 - Arabidopsis thaliana {Arabidopsis thaliana;} ^|^GB|AAM61278.1|21536937|AY084704 acyl carrier-like protein {Arabidopsis thaliana;} ^|^GB|AAK91484.1|15215881|AY050471 AT4g25050/F13M23_190 {Arabidopsis thaliana;} ^|^GB|AAK62583.1|14517385|AY039527 AT4g25050/F13M23_190 {Arabidopsis thaliana;} ^|^GB|CAB36747.1|4455248|ATF13M23 acyl carrier-like protein {Arabidopsis th…
A	MZ00014082	0.705435	1.63064	1.3324	0.00114729	0.00730867	Gamma-zeathionin 1. {Zea mays;} ^|^PIR|A58319|A58319 gamma-zeathionin 1 - maize {Zea mays;}
A	MZ00037704	0.705096	1.63025	2.50943	0.0472824	0.0767799	Peptidyl-prolyl cis-trans isomerase (EC 5.2.1.8) (PPIase) (Rotamase)(Cyclophilin) (Cyclosporin A-binding protein). {Zea mays;} ^|^PIR|C39252|CSZM peptidylprolyl isomerase (EC 5.2.1.8) - maize {Zea mays;} ^|^GB|CAA48638.1|829148|ZMCYCL cyclophilin {Zea mays;} ^|^GB|AAA63403.1|168461|MZECYP cyclophilin {Zea mays;}
[truncated: 14,060 more rows]
